# Supplementary material for: Substrate specificity of the TRAMP nuclear surveillance complexes
Source: Nat Commun. 2020 Jun 19;11:3122. doi: 10.1038/s41467-020-16965-4 (PMC7305330; doi:10.1038/s41467-020-16965-4)
Supplement: Supplementary file 9 — Supplementary Data 5 [file 41467_2020_16965_MOESM9_ESM.xlsx]

## Sheet: Sheet1
	CLUSTER	Air1_mean_1	Air1_mean_2	Air1_mean_3	Air1_mean_4	Air1_mean_5		RPM		Air2_mean_1	Air2_mean_2	Air2_mean_3	Air2_mean_4	Air2_mean_5		RPM		Trf4_mean1	Trf4_mean2	Trf4_mean3	Trf4_mean4	Trf4_mean5		RPM		Trf5_mean_1	Trf5_mean_2	Trf5_mean_3	Trf5_mean_4	Trf5_mean_5		RPM		Mtr4_mean_bin1	Mtr4_mean_bin2	Mtr4_mean_bin3	Mtr4_mean_bin4	Mtr4_mean_bin5		RPM		Rpo21_bin1	Rpo21_bin2	Rpo21_bin3	Rpo21_bin4	Rpo21_bin5		RPM
PDC1_ORF-T	1	0.321143	0.200525	0.187727	0.107303	0.183301		705.754		0.70604	0.0916215	0.054956	0.0540052	0.0933773		714.204		0.262055	0.15414	0.168212	0.116087	0.299506		1049.87		0.0847365	0.0838348	0.063078	0.0458087	0.722542		2199.58		0.185965	0.321245	0.288608	0.15215	0.052032		1840.63		0.195043	0.128446	0	0.362564	0.313947		940.381
TDH3_ORF-T	1	0.345722	0.18574	0.0938316	0.0765268	0.298179		534.637		0.59667	0.272005	0.0498741	0.0479549	0.0334962		720.75		0.37207	0.183336	0.0906806	0.0914811	0.262432		1042.87		0.0983858	0.0618283	0.0899348	0.0609639	0.688887		2358.07		0.352253	0.230682	0.148891	0.0519848	0.21619		1835.61		0.10612	0.641169	0.0871312	0.102046	0.063534		2268.8
FBA1_ORF-T	1	0.314464	0.137305	0.206175	0.111923	0.230133		423.82		0.630221	0.216083	0.0872556	0.0279539	0.038486		797.341		0.35434	0.152371	0.137474	0.152882	0.202933		838.486		0.0354703	0.0339386	0.0357691	0.398549	0.496273		1691.75		0.385356	0.157545	0.228942	0.20661	0.021547		1497.15		0.311467	0.0775707	0.437701	0.123122	0.0501393		1295.64
TEF1_ORF-T	1	0.357904	0.145185	0.0774619	0.115991	0.303458		423.379		0.662562	0.0941193	0.0895765	0.0443014	0.109441		580.874		0.426702	0.116491	0.108761	0.0759823	0.272065		720.191		0.263215	0.116202	0.114705	0.0847253	0.421152		1553.4		0.619901	0.120792	0.190302	0.0274873	0.0415175		1163.76		0.243714	0.17833	0.215197	0.338951	0.0238074		1340.05
RPL28_ORF-T	1	0.155194	0.182599	0.179036	0.215006	0.268166		377.011		0.638419	0.0837235	0.123764	0.0372985	0.116796		498.762		0.282306	0.128403	0.11203	0.143358	0.333902		597.092		0.0704938	0	0.0107073	0.0706873	0.848112		884.857		0.605798	0.0327353	0.232221	0.042789	0.0864566		923.189		0.588944	0.0566849	0.0388872	0.271199	0.0442851		2354.76
TEF2_ORF-T	1	0.352222	0.203498	0.0793321	0.103841	0.261107		366.478		0.669619	0.110489	0.0531211	0.0773224	0.0894486		598.384		0.394933	0.150465	0.0872967	0.0830202	0.284285		667.733		0.194251	0.132914	0.0593719	0.0746464	0.538818		1530.47		0.522859	0.193689	0.193602	0.0435902	0.0462599		1315.46		0.28878	0.102032	0.278606	0.269597	0.0609841		1664.44
ENO2_ORF-T	1	0.412442	0.191389	0.0783386	0.0355558	0.282274		360.207		0.713357	0.148427	0.0377902	0.0316666	0.0687594		538.137		0.349892	0.143165	0.0803583	0.0915005	0.335085		772.763		0.093013	0.0995865	0.0200185	0.250652	0.53673		2139.63		0.57844	0.132857	0.191779	0.0957808	0.00114321		1734.44		0.620062	0.170697	0.0888352	0.073428	0.046977		1517.04
TDH2_ORF-T	1	0.348635	0.231289	0.0730179	0.0824585	0.264599		303.207		0.656573	0.193458	0.0794202	0.0428166	0.0277322		468.836		0.390003	0.201925	0.134842	0.0914529	0.181778		474.034		0.0457724	0.052241	0.193542	0.0383844	0.670061		707.331		0.371943	0.102799	0.44275	0.0337412	0.0487675		599.505		0.154044	0.0807684	0.22666	0.361005	0.177522		720.564
ADH1_ORF-T	1	0.347699	0.14432	0.21362	0.116451	0.17791		273.735		0.559325	0.111738	0.19515	0.0326327	0.101153		378.178		0.421895	0.126782	0.144479	0.118474	0.18837		544.81		0.148875	0.0247264	0.159059	0.132021	0.535319		1570.48		0.625945	0.151221	0.0890167	0.0715713	0.0622458		1046.23		0.317498	0.218368	0.159347	0.253398	0.0513889		647.821
TPI1_ORF-T	1	0.209645	0.103134	0.146345	0.116966	0.42391		270.241		0.743204	0.129187	0.0675692	0.0324773	0.0275628		613.241		0.361827	0.145937	0.102725	0.120356	0.269155		519.58		0.205091	0.0321279	0.0619733	0.0895283	0.61128		914.185		0.964628	0.0173721	0.0180003	0	0		567.514		0.453586	0.145509	0.270566	0.115633	0.0147059		972.207
GPM1_ORF-T	1	0.347519	0.211015	0.102802	0.0805365	0.258127		269.79		0.678536	0.227704	0.0355549	0.0486027	0.00960313		624.879		0.26959	0.192907	0.0837032	0.222221	0.231579		524.061		0.0460851	0.0333774	0.0367021	0.162299	0.721536		1352.68		0.616641	0.221356	0.00139566	0.160607	0		1100.01		0.548146	0.322176	0.10227	0.0274075	0		2560.41
BDF2_ORF-T	1	0.365684	0.179259	0.202456	0.0718844	0.180717		267.685		0.772389	0.0385907	0.035909	0.0306451	0.122466		437.143		0.418107	0.0649222	0.139811	0.116677	0.260482		302.636		0.249146	0.031992	0.00740111	0.0359905	0.67547		242.937		0.765778	0.00209952	0.158144	0.0350313	0.0389467		257.488		0.816635	0.0496219	0.0827032	0.0510397	0		722.468
CCW12_ORF-T	1	0.21493	0.164994	0.17187	0.0473009	0.400905		250.731		0.340946	0.435263	0.0830614	0.0168963	0.123833		406.887		0.180376	0.194124	0.220277	0.123246	0.281978		611.435		0.0565744	0.0902323	0.175668	0.0941807	0.583345		1831.02		0.159377	0.285124	0.460969	0.0174765	0.0770536		1463.23		0.122664	0.318925	0.0584112	0	0		177.63
CDC19_ORF-T	1	0.416003	0.0918828	0.10109	0.0897528	0.301271		228.886		0.718363	0.109483	0.0557044	0.00666361	0.109785		323.871		0.368464	0.134269	0.114657	0.101237	0.281373		612.095		0.0718339	0.0602757	0.191399	0.116515	0.559977		1433.36		0.526361	0.205478	0.167345	0.0565518	0.0442647		1327.27		0.191448	0.38051	0.149072	0.189734	0.0892351		1487.76
CYS4_ORF-T	1	0.278013	0.188791	0.0172354	0.0352698	0.480691		212.012		0.884701	0.0472663	0.0170764	0.00650495	0.0444517		209.944		0.43336	0.185349	0.0978155	0.0489425	0.234533		193.268		0.18916	0.0636187	0.00270673	0.000969425	0.743545		429.286		0	0	0	0	0		354.499		0.315491	0.381507	0.011335	0.291667	0		909.823
TAF1_ORF-T	1	0.61169	0.25965	0.114771	0	0.0138891		203.396		0.252809	0.06367	0.0737829	0.174267	0.435471		29.7624		0.377198	0.245707	0.186149	0.0530166	0.137931		64.6945		0	0	0.00142295	0.0887605	0.909817		60.039		0.519897	0.317023	0.117903	0.0393991	0.0057769		67.4305		0	0	0	0	0		58.5754
RPS6A_ORF-T	1	0.141457	0.175621	0.113417	0.145934	0.42357		199.208		0.518566	0.197602	0.189218	0.0609826	0.0336315		159.107		0.320577	0.235327	0.161588	0.0854923	0.197015		268.11		0.071024	0.130642	0.0808204	0.0908888	0.626625		793.898		0.352309	0.199867	0.175712	0.0664569	0.205656		599.557		0.650446	0	0.0952368	0.0545132	0.199804		1121.18
YEF3_ORF-T	1	0.399556	0.229	0.175122	0.0133021	0.18302		192.609		0.836773	0.0864383	0.0569327	0.0112534	0.00860275		372.004		0.328477	0.218494	0.162006	0.108362	0.182662		405.947		0.0440008	0.0552135	0.234355	0.197249	0.469181		1029.34		0.451484	0.228737	0.204989	0.0524978	0.0622923		1026.72		0.227075	0.187701	0.199324	0.256535	0.129364		1470.1
RPP0_ORF-T	1	0.545308	0.133153	0.0732998	0.193012	0.0552279		182.257		0.837515	0.0618428	0.0630012	0.0146301	0.0230105		361.509		0.476197	0.0951885	0.066637	0.167775	0.194203		247.719		0.0923044	0.0686535	0.0452473	0.116484	0.67731		440.977		0.801324	0	0.092503	0.0988972	0.00727611		383.664		0.69636	0.0649892	0.0785385	0.137197	0.0229155		677.743
DBP2_ORF-T	1	0.35084	0.170885	0.242933	0.232092	0.00325101		179.563		0.370834	0.209591	0.205949	0.211238	0.0023881		296.705		0.389883	0.160736	0.190504	0.23474	0.024136		350.131		0.496021	0	0.081106	0.0358118	0.387061		340.171		0.300525	0.248016	0.22048	0.230115	0.000864116		311.137		0.150206	0.639918	0.0720165	0.0679012	0.0699589		219.817
RPL25_ORF-T	1	0.132319	0.259329	0.307879	0.19183	0.108643		177.913		0.401458	0.127067	0.209326	0.227881	0.0342688		245.601		0.430473	0.149401	0.123429	0.103587	0.193109		285.028		0.125493	0.0393475	0.124954	0.075058	0.635147		376.377		0.639916	0.0396869	0.166747	0.153649	0		317.479		0.149834	0.113208	0	0.597114	0.139845		443.441
RPS18B_ORF-T	1	0.219312	0.269772	0.294768	0.0315889	0.184559		169.96		0.3651	0.263891	0.176632	0.175577	0.0188007		138.821		0.36995	0.224842	0.214272	0.108527	0.0824094		280.59		0.281225	0.000425048	0.108746	0.250888	0.358716		441.227		0.482518	0.221267	0	0.292019	0.00419587		297.857		0.364271	0.0101109	0.153297	0.472321	0		1810.24
RPL17A_ORF-T	1	0.234102	0.201774	0.266556	0.117926	0.179642		159.473		0.672503	0.0976575	0.161342	0.0478455	0.0206515		110.338		0.292905	0.153759	0.171604	0.146851	0.234881		258.056		0.0569537	0.101853	0.0621921	0.248212	0.530789		291.048		0	0.325757	0	0.590909	0.0833333		260.364		0.225739	0.148914	0.551766	0.00981079	0.0637701		1369.34
NPL3_and_YDR433W_ORF-T	1	0.356784	0.20164	0.172738	0.170175	0.0986632		157.178		0.336014	0.0949724	0.105972	0.263126	0.199915		184.238		0.418284	0.112665	0.0890059	0.245822	0.134224		296.256		0.124799	0.0981366	0.0166654	0.256974	0.503424		319.108		0.545428	0.204901	0.178234	0.00864523	0.0627911		113.973		0.215416	0.472906	0.247322	0.0643564	0		767.193
RPL27A_ORF-T	1	0.202726	0.530379	0.113049	0.0623878	0.0914583		151.22		0.495742	0.0965183	0.294091	0.0618185	0.0518299		106.176		0.2784	0.279504	0.168006	0.106357	0.167733		320.416		0.0350356	0.0378565	0.161753	0.292666	0.472688		660.529		0.408316	0.335216	0.114335	0.058021	0.0841119		415		0.185498	0.650127	0.0387633	0.118089	0.00752257		1132.18
YRA1_ORF-T	1	0.511271	0.204909	0.0545935	0.10411	0.125117		149.048		0.763622	0.139455	0.0439642	0.0429477	0.0100113		122.104		0.44458	0.248156	0.112389	0.0763525	0.118523		181.898		0.0157433	0.00151507	0.00117892	0	0.981563		105.137		0.163299	0.525149	0.165544	0.110434	0.0355731		171.368		0.0705446	0.174505	0.668317	0	0.0866337		635.557
HSC82_ORF-T	1	0.419266	0.296481	0.0559802	0.0433907	0.184883		143.12		0.545532	0.227458	0.0362675	0.0299377	0.160804		190.458		0.328194	0.293101	0.0475057	0.0413397	0.289859		305.76		0.0896154	0.11461	0.0217311	0.175784	0.59826		717.365		0.230547	0.133661	0.154794	0.0076291	0.473368		640.653		0.733896	0.0857474	0.0200114	0.0763135	0.0840321		1091.9
YGR146C_ORF-T	1	0.477815	0.0638533	0.0134559	0.0584701	0.386405		142.495		0.467468	0.464267	0.00350746	0	0.0647572		160.061		0.515603	0.218374	0.0600698	0.0600844	0.145869		151.748		0.019939	0.0425907	0.471786	0	0.465685		125.745		0.639433	0.304144	0.0491392	0	0.0072837		141.393		0.268182	0	0	0.731818	0		162.511
UTR2_ORF-T	1	0.417932	0.226131	0.241269	0.0324977	0.0821711		142.234		0.525658	0.44959	0.0191117	0.00272278	0.00291749		208.655		0.563948	0.206213	0.0972745	0.076002	0.0565626		151.039		0.207582	0.00254865	0.0445317	0.0915391	0.653799		46.8912		0.933224	0	0.0667762	0	0		47.5932		0.440122	0.244436	0.141631	0.173812	0		1014.71
RPL37A_ORF-T	1	0.141577	0.464931	0.1938	0.12696	0.0727322		140.111		0.621757	0.126768	0.0567901	0.150698	0.0439856		115.454		0.289473	0.326967	0.0904342	0.168961	0.124164		244.678		0.0174345	0.0357066	0.0174854	0.494776	0.434598		365.184		0.0733155	0.244524	0	0.343692	0.338469		355.169		0.775388	0.0917832	0	0.12614	0.00668896		855.691
SSB1_ORF-T	1	0.431611	0.111315	0.183631	0.0548941	0.218549		137.684		0.567398	0.205446	0.0192302	0.0162138	0.191712		93.7442		0.308607	0.103936	0.0859362	0.111717	0.389804		199.357		0.199525	0.060231	0.102183	0.157784	0.480277		374.065		0	0.367796	0	0.110169	0.522035		363.76		0.533073	0.210724	0.136722	0.0488488	0.0706322		941.967
RPL10_ORF-T	1	0.277093	0.371893	0.18414	0.0738317	0.0930422		137.619		0.518887	0.258096	0.0965679	0.122518	0.003931		165.514		0.234892	0.214829	0.189985	0.136761	0.223533		322.861		0.061531	0.21429	0.171986	0.247726	0.304467		677.827		0.220693	0.226763	0.156464	0.179115	0.216965		523.535		0.156049	0.102814	0.210393	0.481787	0.0489569		1149.2
ERG11_ORF-T	1	0.379031	0.0588366	0.182198	0	0.379934		133.981		0.807794	0.0479238	0.0149089	0	0.129373		119.002		0.440764	0.16405	0.0579079	0.0734695	0.263809		132.312		0.36209	0.0104433	0.00111935	0	0.626347		134.382		0.345815	0.0780058	0.474502	0	0.101678		124.984		0.196629	0.536649	0.0682829	0.150686	0.0477528		220.451
RPS16B_ORF-T	1	0.207396	0.313237	0.116252	0.173607	0.189508		132.14		0.267371	0.174558	0.477958	0.0682437	0.011869		53.0114		0.249979	0.317399	0.117885	0.120737	0.193999		245.839		0.0978406	0.198688	0.0872964	0.112009	0.504166		520.496		0.523083	0.314167	0	0.16275	0		389.996		0.138103	0.479598	0.131387	0.250912	0		441.855
RPS23B_ORF-T	1	0.2632	0.468043	0.102333	0.068147	0.0982774		129.069		0.397509	0.40809	0.148266	0.0215804	0.0245558		189.946		0.325918	0.346188	0.129467	0.115399	0.0830275		181.935		0.271001	0.223159	0.0461174	0.0610659	0.398657		457.063		0.5	0.144267	0.295369	0.0603647	0		307.846		0.485362	0.0541425	0	0.343046	0.11745		794.894
RPS5_ORF-T	1	0.0986932	0.0908064	0.0233177	0.317558	0.469625		123.712		0.549515	0.276961	0.0296039	0.010953	0.132966		141.767		0.265335	0.128818	0.0751407	0.224849	0.305857		320.539		0.0883664	0.0140921	0.133932	0.117279	0.646331		813.245		0.331084	0.503452	0	0.163592	0.00187184		608.695		0.187602	0.329392	0.0502458	0.403814	0.0289459		843.11
RPS7B_ORF-T	1	0.0623643	0.324234	0.314616	0.0685218	0.230264		120.865		0.436231	0.374513	0.141288	0.0357219	0.0122465		171.978		0.28327	0.323652	0.220639	0.0599618	0.112477		298.562		0.202911	0.0717956	0.00266359	0.0576975	0.664932		443.642		0.182775	0.280283	0.51519	0.011598	0.0101535		281.227		0.225463	0.139005	0.0675784	0.567954	0		1519.58
AMN1_ORF-T	1	0.614399	0.195985	0.0667483	0.0535607	0.0693073		115.775		0.500647	0.483966	0.00884824	0.00653919	0		123.684		0.51647	0.208741	0.129025	0.0751337	0.0706306		295.889		0.164506	0.389647	0.00600324	0.0112722	0.428572		124.944		0.26702	0.0874449	0.609193	0.0344676	0.00187368		61.3769		0.306122	0.193878	0	0.5	0		162.193
RPL23A_ORF-T	1	0.175445	0.340224	0.210889	0.126131	0.147311		114.998		0.589727	0.0220661	0.23077	0.0249081	0.132528		86.0127		0.225367	0.268617	0.216854	0.107125	0.182037		158.947		0.0860988	0.194549	0.455502	0.0361686	0.227682		199.879		0.566097	0.115446	0.318457	0	0		158.321		0	0.198745	0.0580205	0.174093	0.569142		456.022
MEP3_ORF-T	1	0.650241	0.104065	0.00189342	0.225251	0.0185498		114.802		0.971202	0	0.00838923	0.00408174	0.016327		64.1589		0.858128	0.0561457	0.0541607	0.0163005	0.0152653		105.745		0	0	0.016872	0	0.983128		9.33771		0.999014	0.000986368	0	0	0		43.8353		0.240484	0.224913	0	0.534602	0		191.798
RPS16A_ORF-T	1	0.147498	0.180584	0.249346	0.187798	0.234775		114.428		0.510958	0.272109	0.130936	0.0426182	0.0433788		126.613		0.274069	0.228703	0.160994	0.137762	0.198472		326.421		0.0354637	0.115159	0.103004	0.251223	0.49515		510.453		0.339242	0.0985696	0.493428	0.0687599	0		329.148		0.0806452	0.152542	0.416582	0.35023	0		235.254
RPS2_ORF-T	1	0.250967	0.23148	0.167644	0.0452661	0.304642		111.841		0.52292	0.408191	0.0240635	0.0301065	0.0147186		154.487		0.43399	0.15448	0.117976	0.104743	0.188812		218.503		0.120198	0.0491997	0.0487461	0.212845	0.569012		476.7		0.748662	0.0970261	0	0.154311	0		435.975		0	0.142382	0.149775	0.659164	0.0486787		1175
RPS21B_ORF-T	1	0.28923	0.178291	0.180857	0.207072	0.14455		109.911		0.29019	0.0781133	0.153436	0.451523	0.026737		84.7709		0.284977	0.185463	0.184371	0.204169	0.14102		190.751		0.135226	0.106631	0.017359	0.109803	0.630981		244.71		0.759951	0.236173	0.00387596	0	0		227.356		0.75	0	0.25	0	0		146.756
TPO1_ORF-T	1	0.430601	0.0561132	0	0	0.513286		108.856		0.839123	0.00295282	0	0.0111086	0.146816		143.306		0.548364	0.102935	0.0331045	0.0233124	0.292284		122.944		0.292127	0	0	0	0.707873		69.2936		0.609938	0.00381864	0.189665	0	0.196577		65.0552		0.700151	0.0867347	0.213115	0	0		279.344
RPL16B_ORF-T	1	0.295949	0.203485	0.226873	0.0431901	0.230503		105.481		0.441356	0.145938	0.104951	0.280256	0.0274988		148.148		0.383281	0.143101	0.129796	0.147336	0.196486		243.593		0.0308499	0.0628892	0.120812	0.274034	0.511415		568.396		0.388382	0	0.420605	0.191013	0		348.019		0.293672	0	0.633184	0.0731435	0		1102.57
RPS1B_ORF-T	1	0.228069	0.41549	0.107014	0.0151073	0.234319		104.733		0.340476	0.161621	0.104189	0.0247558	0.368958		79.3506		0.268329	0.292779	0.135116	0.0802079	0.223568		195.333		0.0502583	0.108391	0.328559	0.0508719	0.46192		324.581		0.518925	0.00687162	0.468723	0	0.00548065		258.841		0.232301	0.737699	0.03	0	0		543.886
TEC1_ORF-T	1	0.223378	0.184897	0.261288	0.157989	0.172447		104.723		0.416696	0.0321632	0.360156	0.105259	0.0857253		242.612		0.230769	0.0605627	0.44111	0.211783	0.0557754		167.481		0.0512666	0	0.00140011	0.254155	0.693178		140.386		0.312486	0.00351922	0.328462	0.355532	0		122.277		0	0	0.314826	0.685174	0		308.632
RPL23B_ORF-T	1	0.236645	0.342335	0.112926	0.14938	0.158714		104.647		0.507659	0.257426	0.187051	0.0433709	0.00449225		114.972		0.222033	0.334667	0.208938	0.136807	0.0975545		170.738		0.618457	0.0210188	0.0235995	0.0639336	0.272991		195.527		0.43338	0.124179	0.44244	0	0		203.07		0.324279	0.261225	0	0.0475247	0.366971		705.761
MYO5_ORF-T	1	0.880175	0.108904	0	0.0109215	0		102.846		0.561882	0.403204	0.0098308	0.0193212	0.00576269		64.768		0.573322	0.205643	0.0981779	0.04194	0.0809173		67.8549		0.0344919	0.0206424	0	0.0377036	0.907162		47.5126		0.930657	0	0.0328468	0.0364958	0		36.9386		0.144068	0.38229	0.0853081	0.202953	0.185381		513.646
RPS1A_ORF-T	1	0.27408	0.30478	0.118263	0.106166	0.196711		100.726		0.46064	0.30129	0.0142908	0.20846	0.0153188		236.113		0.427434	0.236155	0.109483	0.107912	0.119018		133.328		0.188097	0.057158	0.1532	0.0748954	0.52665		391.953		0.460546	0	0.0394541	0.5	0		329.369		0.1671	0.5996	0.0420673	0.16257	0.0286624		825.134
RPL5_ORF-T	1	0.191623	0.312403	0.237868	0.0704157	0.18769		89.9474		0.839129	0.071167	0.0544628	0.0130437	0.022197		79.8014		0.314059	0.112719	0.141015	0.145928	0.286279		241.504		0.0499864	0.285492	0.10471	0.145383	0.414429		491.24		0.499331	0.227822	0.176867	0.00458271	0.0913974		490.207		0.0298126	0.0894378	0.295571	0.585179	0		339.506
RPL24B_ORF-T	1	0.306243	0.145725	0.370431	0.0697521	0.10785		89.2631		0.342334	0.381584	0.15912	0.055165	0.0617975		100.255		0.352974	0.148499	0.229082	0.131059	0.138387		219.732		0.0231421	0.00625054	0.141862	0.176152	0.652593		356.778		0.294033	0.212374	0.366859	0.124423	0.00231071		228.741		0.327273	0.527273	0.0454545	0.1	0		309.266
HSP82_ORF-T	1	0.393026	0.285248	0.263792	0.0290259	0.0289079		88.0358		0.612003	0.298414	0.0348455	0.0178658	0.0368724		185.765		0.301881	0.314739	0.131179	0.099656	0.152545		141.444		0.0797727	0.156274	0.0108471	0.162273	0.590833		337.857		0.327543	0.134631	0.0745234	0.00704257	0.45626		266.229		0.456386	0.130598	0.0206508	0.173342	0.219024		399.034
RPL20A_ORF-T	1	0.0712955	0.333802	0.145652	0.164882	0.284369		87.4192		0.281557	0.561148	0.0182854	0.114039	0.0249706		63.0824		0.189947	0.394507	0.115782	0.147006	0.152757		218.361		0.00155202	0.344073	0.00561167	0.104357	0.544407		325.78		0.561931	0	0.438069	0	0		155.026		0.245578	0.465751	0.0462585	0.130769	0.111643		486.897
RPS17A_ORF-T	1	0.150638	0.312887	0.192731	0.0929184	0.250825		86.4098		0.365908	0.311956	0.0576117	0.0350328	0.229492		118.089		0.19075	0.194859	0.1815	0.14197	0.290921		165.963		0.0752402	0	0.0790729	0.210226	0.63546		395.613		0	0.47697	0.309132	0.015058	0.19884		334.574		0	0.0356265	0.378378	0.0859951	0		177.63
EFT2_ORF-T	1	0.391147	0.2782	0.0177881	0.10588	0.206985		86.06		0.818684	0.0440721	0.0668724	0.0172234	0.053148		148.283		0.358895	0.168339	0.0928909	0.119391	0.260484		285.499		0.0308771	0.0450112	0.0295404	0.0973397	0.797231		396.88		0.474648	0.518158	0	0.00719444	0		358.004		0.283407	0.258721	0.128708	0.302616	0.0265487		1192.66
YOP1_ORF-T	1	0.293653	0.34278	0.21059	0.0848667	0.0681106		85.9281		0.548034	0.260434	0.0791329	0.0561995	0.0561995		52.5392		0.26494	0.214671	0.160669	0.221097	0.138623		109.596		0.0196618	0.11607	0.000747961	0.522075	0.341445		103.543		0.328955	0.351885	0.265363	0.0537971	0		95.014		0.0517799	0	0	0.94822	0		250.374
RPL22A_ORF-T	1	0.303462	0.364228	0.102414	0.0646938	0.165202		85.1949		0.371013	0.337496	0.258633	0.0187914	0.0140659		197.845		0.273853	0.269718	0.120461	0.0872191	0.248749		223.971		0.209122	0.0165051	0.36287	0.0276392	0.383864		467.768		0.608408	0.0681818	0	0	0.32341		268.857		0.248175	0.0933264	0.38767	0.270829	0		473.046
RTN1_ORF-T	1	0.264373	0.239205	0.225023	0	0.2714		85.0047		0.788553	0.0396634	0.0274297	0.00548594	0.138868		124.111		0.425816	0.326378	0.054085	0.0495786	0.144142		129.068		0.258043	0	0.00710006	0.0782003	0.656657		49.1107		0.561195	0.425637	0	0	0.0131686		94.7204		0	0.0714286	0.167857	0.564286	0.196429		382.644
POL2_ORF-T	1	0.552327	0.0638434	0.0872546	0.143741	0.152834		82.811		0.328537	0.0233811	0.17643	0.358699	0.112952		46.0376		0.418434	0.156147	0.117323	0.145183	0.162914		58.0971		0.103683	0.00115886	0.0398867	0.273887	0.581385		49.4509		0.301919	0.0843488	0.279705	0.112937	0.22109		44.0776		0.375103	0.050578	0.321429	0.25289	0		294.464
EFT1_ORF-T	1	0.341371	0.261118	0.0288619	0.111959	0.25669		81.102		0.662685	0.105077	0.0612259	0.0333625	0.13765		82.5871		0.299678	0.156194	0.0885469	0.113954	0.341626		200.474		0.020655	0.0416454	0.0371999	0.0850656	0.815434		367.546		0.333485	0.666515	0	0	0		319.739		0.303351	0.358151	0.182365	0.156133	0		1046.85
RPL14B_ORF-T	1	0.17535	0.476084	0.107739	0.0612341	0.179593		80.8382		0.677563	0.17542	0.0255455	0.0409068	0.0805646		51.3116		0.266732	0.248967	0.0963467	0.134855	0.253099		130.378		0.136912	0.0190508	0.0281793	0.133482	0.682376		263.157		0.371326	0.396978	0.00234725	0	0.229349		228.718		0.521292	0.0373832	0.299065	0.142259	0		191.481
PUF3_ORF-T	1	0.186293	0.146968	0.0925161	0.176817	0.397406		80.8229		0.468815	0	0.385986	0.0989633	0.0462361		45.2514		0.500503	0.126358	0.0840528	0.0770927	0.211993		58.6237		0.339494	0	0.249763	0	0.410743		60.7889		0.715696	0	0	0.0133854	0.270918		58.3582		0.795652	0.153623	0.0130435	0.0376812	0		235.889
SRL1_and_YOR248W_ORF-T	1	0.392924	0.264622	0.0586463	0.0384617	0.245345		80.6203		0.563443	0.176774	0.0837272	0.0328327	0.143224		145.913		0.494482	0.142139	0.0868776	0.109657	0.166844		166.053		0.0450244	0.224102	0.14198	0.20588	0.383014		331.89		0.623305	0.200246	0	0	0.176449		249.939		0	0	0	0	0		58.5754
RPL9A_ORF-T	1	0.184236	0.366177	0.210495	0.0221863	0.216906		79.1692		0.280481	0.163288	0.545514	0.00736858	0.00334883		88.6544		0.206923	0.135324	0.262607	0.0946627	0.300483		207.896		0.00302777	0.045991	0.111682	0.0391191	0.80018		679.607		0.039443	0.272543	0.669434	0.00320773	0.0153721		449.513		0.75	0	0.25	0	0		176.996
RPL12A_ORF-T	1	0.09726	0.211045	0.0877423	0.223912	0.380041		78.5432		0.670053	0.180916	0.0394792	0.0811278	0.0284246		59.9851		0.109694	0.155119	0.176842	0.295888	0.262457		128.561		0.0617274	0.209516	0.0749527	0.194532	0.459272		482.025		0.477979	0.0220212	0.0312502	0.468749	0		293.01		0.213295	0.145	0.569186	0.0470738	0.0254453		456.34
HOM2_ORF-T	1	0.529578	0.0648509	0.28886	0.00954919	0.107162		77.3866		0.895533	0.00658141	0.0307988	0.0354235	0.0316632		84.3035		0.457805	0.27726	0.0551551	0.0878278	0.121952		126.081		0.0411312	0.0180443	0.0432538	0.182652	0.714919		291.481		0.456395	0.538018	0.00558632	0	0		293.067		0.457692	0.542308	0	0	0		235.571
RPS10A_ORF-T	1	0.319301	0.175983	0.0685252	0.192921	0.24327		76.3619		0.666054	0.187657	0.0764228	0.0463709	0.0234947		176.003		0.307446	0.251884	0.07793	0.200953	0.161787		310.624		0.00428518	0.132212	0.0362079	0.568394	0.258901		518.845		0.327086	0.0108824	0.033857	0.375472	0.252702		385.73		0.326923	0.173077	0	0	0		133.223
RPL20B_ORF-T	1	0.384137	0.275426	0.0959808	0.136216	0.10824		76.3189		0.348551	0.0717814	0.0376662	0.438555	0.103447		71.6096		0.209436	0.355024	0.129126	0.123746	0.182668		260.777		0.00855787	0.349081	0.0522608	0.0712611	0.51884		374.8		0.476183	0	0.502714	0	0.0211032		340.442		0.934896	0.0651042	0	0	0		220.769
YMR122W-A_ORF-T	1	0.216844	0.129776	0.14613	0.452802	0.0544485		76.2329		0.133833	0.264724	0.0730805	0.120318	0.408045		118.207		0.265188	0.17753	0.149074	0.227553	0.180655		139.498		0.0429087	0.00315707	0.0180633	0.228467	0.707404		126.842		0.400981	0	0.32814	0.268555	0.00232449		144.027		0	0	0	0	0		175.726
PCL1_ORF-T	1	0.325525	0.434011	0.140639	0.0885889	0.0112366		76.1746		0.404228	0.278502	0.0544267	0.0388482	0.223995		152.799		0.449967	0.348843	0.116409	0.0297006	0.05508		170.497		0.0131852	0.0166546	0.124508	0.375493	0.47016		45.2901		0.444576	0.0611655	0.243283	0	0.250976		139.148		0.0976139	0.22293	0.662103	0.0173536	0		398.082
RPS3_ORF-T	1	0.217926	0.151164	0.157858	0.235684	0.237369		75.4261		0.714057	0.110261	0.0939733	0.057505	0.0242038		110.17		0.307118	0.241452	0.122376	0.177009	0.152045		206.288		0.12977	0.0491981	0.0410231	0.0832938	0.696715		556.414		0.349654	0	0.350351	0.0810197	0.218975		445.108		0.257916	0.332729	0.409355	0	0		456.657
RPL17B_ORF-T	1	0.206992	0.489875	0.115971	0.0707448	0.116418		74.478		0.644332	0.235218	0.0745747	0.0157644	0.0301116		104.932		0.283877	0.208377	0.200432	0.145018	0.162297		197.832		0.0181058	0.0447401	0.00804976	0.0467739	0.88233		316.574		0.0209303	0.300167	0.40083	0.0209303	0.257143		287.174		0.19055	0.80945	0	0	0		353.039
ZRT2_ORF-T	1	0.361909	0.123266	0.092799	0.140583	0.281443		74.0669		0.579082	0.138526	0.0153914	0.135432	0.131568		50.3696		0.225944	0.275508	0.224659	0.0508156	0.223074		90.148		0.145624	0.000877359	0.277332	0.336711	0.239455		62.4476		0.436235	0	0	0.0274147	0.53635		40.0653		0.140625	0.26585	0.593525	0	0		353.674
LHP1_ORF-T	1	0.190155	0.0421585	0.219075	0	0.548612		73.4227		0.681435	0.103493	0.0109965	0.0679175	0.136158		42.7774		0.244844	0.190927	0.125582	0.0525789	0.386067		89.0373		0.0788712	0.00102268	0.000432848	0.0482823	0.871391		163.15		0.35509	0.511895	0	0	0.133016		142.859		0.341954	0.158046	0.5	0	0		250.691
ADE4_ORF-T	1	0.269845	0.487577	0.0530666	0.0766893	0.112822		73.1648		0.429343	0.134462	0.0151867	0.0575934	0.363415		40.1475		0.486046	0.238554	0.127837	0.0832046	0.0643588		64.8071		0.177834	0.00180605	0.000767717	0	0.819592		126.644		0.524339	0.440042	0.00344443	0.0168854	0.0152896		130.102		0	0.398551	0.228261	0	0.373188		307.997
RPL34A_ORF-T	1	0.356868	0.324918	0.0531723	0.07931	0.185732		72.0664		0.339683	0.39565	0.0307637	0.132956	0.100947		169.324		0.321741	0.21008	0.142832	0.215169	0.110178		202.888		0.0336013	0.131966	0.0974086	0.00433202	0.732692		190.694		0.661715	0.00184598	0.0547985	0.277409	0.00423175		211.895		0.286787	0.0255255	0.0638138	0	0.123874		310.853
RPL4B_ORF-T	1	0.227055	0.42692	0.0808897	0.0327207	0.232414		71.5817		0.260514	0.284743	0.247477	0	0.207267		78.2504		0.27386	0.165403	0.155324	0.153673	0.25174		143.701		0.153413	0.0762923	0.0417457	0.16058	0.56797		217.521		0	0	0	0	0		172.651		0.130627	0.437878	0.225317	0.175288	0.0308914		693.498
OPT1_ORF-T	1	0.370523	0.206358	0.0422443	0.0414629	0.339411		71.5694		0.882321	0.0161805	0.0088113	0.0126563	0.0800307		81.8318		0.573887	0.0902	0.109281	0.079467	0.147165		99.3282		0.00563015	0.248633	0.00368143	0	0.742055		35.4096		0.469551	0	0.0562761	0	0.474173		34.0348		0.966	0.034	0	0	0		295.416
PRY3_ORF-T	1	0.664372	0.106812	0.0160058	0.0190549	0.193756		67.6944		0.901091	0.0528028	0.0151131	0	0.0309936		191.377		0.698792	0.0626869	0.0523031	0.0258052	0.160412		179.749		0.176125	0.00638269	0.0214315	0.00319134	0.792869		297.262		0.466134	0.00193953	0.0854342	0.0549455	0.391546		147.404		0.5	0	0	0	0.5		44.0903
RML2_ORF-T	1	0.363311	0.00846802	0.00719799	0.621023	0		67.4276		0.308059	0.152219	0.0295077	0.510214	0		46.7906		0.507419	0.208641	0.0734046	0.0679383	0.142597		30.2146		0	0	0	0.0630658	0.936934		19.2983		0	0.0905226	0	0.909477	0		28.9714		0	0	0	0	0		29.2877
GPD2_ORF-T	1	0.285792	0.334405	0.0273525	0	0.35245		66.3935		0.625179	0.291038	0.0295827	0.0542006	0		89.084		0.374512	0.211084	0.0384694	0.0400292	0.335906		105.94		0.0268388	0.00175066	0	0.000889297	0.970521		159.071		0.157052	0.0991715	0.539826	0.20395	0		139.344		0	0.4	0.422275	0.172986	0.00473933		279.027
ILS1_ORF-T	1	0.436147	0.059431	0.0264856	0.310326	0.167611		65.4854		0.35691	0.500391	0.0752506	0.057414	0.0100341		34.2431		0.362401	0.133586	0.179319	0.140466	0.184228		118.773		0.12046	0.00978306	0.00176454	0.015497	0.852495		216.57		0.101751	0.0240133	0.603878	0.268812	0.00154562		218.556		0.357738	0.0824588	0.0434783	0	0.516325		442.807
YOR203W_and_DED1_ORF-T	1	0.167263	0.230284	0.0171017	0.0100559	0.575296		65.1173		0.318921	0.207083	0.0494327	0.0335904	0.390973		60.122		0.323957	0.154394	0.0570447	0.132362	0.332242		209.215		0.151636	0.24261	0.20661	0.0365684	0.362576		372.015		0.717695	0.0771257	0.176424	0.0231766	0.00557947		295.757		0.204776	0.598235	0.175031	0	0.0219573		750.486
SSC1_ORF-T	1	0.162379	0.21556	0.0209044	0	0.601156		64.4454		0.51919	0.249198	0.00446963	0.0552617	0.171881		53.1672		0.272018	0.0746842	0.0801128	0.0537404	0.519445		244.97		0.0800674	0.012453	0.0539897	0.0740658	0.779424		394.28		0	0.378379	0	0.621621	0		275.386		0.415919	0.485596	0.0984848	0	0		720.247
ILV3_ORF-T	1	0.432016	0.103056	0.0289667	0.107638	0.328324		63.847		0.893635	0.0159264	0.0345999	0.0516261	0.00421258		220.933		0.553857	0.200904	0.0727476	0.0557754	0.116717		137.008		0.0542915	0.0171804	0.226679	0.120053	0.581797		252.433		0.565142	0.00632119	0.402956	0	0.0255809		192.882		0.336637	0.0837321	0	0.579631	0		294.147
GAS5_ORF-T	1	0.786501	0.132575	0	0.0183079	0.0626154		62.2823		0.89449	0.0854928	0.00777132	0	0.0122462		43.5612		0.544034	0.203052	0.136493	0.0618386	0.0545834		47.8023		0.00686671	0.239176	0.0599845	0.0406625	0.65331		63.2896		0.500276	0	0.0500006	0	0.449723		62.7251		0.710744	0	0.216942	0	0.0723141		191.481
LAA1_ORF-T	1	0.205267	0.0155143	0.0171659	0.325005	0.437047		61.3006		0.515398	0.0262286	0.0165742	0.125031	0.316768		43.233		0.458097	0.0832496	0.0817202	0.0842281	0.292705		54.9821		0.0406939	0.360848	0.00614221	0.0039695	0.588347		96.8184		0.460419	0.0383109	0.0378943	0.272165	0.191211		63.5843		0.597983	0.100865	0.301153	0	0		265.176
SIT1_ORF-T	1	0.686006	0.0462857	0.237826	0	0.0298819		61.012		0.517631	0.115509	0.289315	0.0317716	0.0457734		117.893		0.479906	0.172905	0.213412	0.0457377	0.0880391		85.8319		0.0132977	0	0	0	0.986702		17.3616		0.61985	0.205863	0	0	0.174288		32.791		0.398119	0	0.0501567	0.0517241	0		162.828
RPP2B_ORF-T	1	0.0923483	0.162871	0.317917	0.161894	0.26497		59.9137		0	0	0	0	0		37.671		0.300159	0.204289	0.149763	0.151406	0.194384		75.0667		0.158598	0.147421	0.0272571	0.0261023	0.640622		217.725		0.33865	0.657471	0	0.00280154	0.0010777		169.608		0.138667	0.428372	0.432961	0	0		852.835
RPL11B_ORF-T	1	0.31817	0.413938	0.0951159	0.142409	0.0303667		58.5822		0.354566	0.19213	0.0692961	0.0425021	0.341506		106.901		0.301512	0.1465	0.130451	0.16559	0.255947		111.627		0.0529405	0.0564761	0.0222208	0.082254	0.786109		243.437		0	0	0	0	0		152.176		0.0881384	0.474331	0.37328	0.0642504	0		720.564
ADK1_ORF-T	1	0.198733	0.546511	0.128329	0	0.126426		57.9256		0.163827	0.224387	0.0122658	0.547572	0.0519482		47.7113		0.284225	0.262002	0.101953	0.128696	0.223124		72.288		0.00535383	0.00159887	0.670817	0.0948704	0.22736		93.9335		0.754159	0	0	0	0.245841		96.0103		0.056962	0.603232	0.106796	0.23301	0		369.111
MTD1_ORF-T	1	0.516517	0.302274	0.0111627	0.0739382	0.0961074		57.4562		0.74188	0.203658	0.0124847	0.0330314	0.00894537		312.77		0.686743	0.161724	0.0528072	0.0468441	0.0518814		234.774		0.00827151	0.00370017	0.466639	0.034883	0.486506		75.3912		0.5	0.226796	0.273204	0	0		91.3676		0.5	0.0703125	0.429688	0	0		147.708
LYP1_ORF-T	1	0.187829	0.470661	0.124021	0.109631	0.107858		56.683		0.846815	0.106475	0.025394	0.00964795	0.0116681		86.0103		0.574931	0.218827	0.074415	0.0585117	0.0733145		101.545		0.314923	0.00172301	0.00936653	0.00182992	0.672157		42.3312		0.611115	0	0	0.357879	0.0310064		64.4735		0.436713	0.0407609	0.29212	0.230406	0		250.691
PMT6_ORF-T	1	0.18884	0	0.0810388	0.358298	0.371824		54.8361		0.552348	0.0242586	0.0613205	0.0577941	0.304278		54.9943		0.365599	0.119967	0.0746385	0.0860977	0.353698		46.1143		0.166667	0.0841272	0.0682538	0.307881	0.37307		14.7278		0.497302	0.00307798	0.00325866	0.0978871	0.398474		35.7001		0.164269	0.209832	0.125899	0	0		177.63
RPL40B_ORF-T	1	0.0170823	0.187218	0.132041	0.392118	0.271541		54.3544		0.353653	0.334107	0.154317	0.0622145	0.0957087		99.4809		0.0972799	0.160637	0.198177	0.274471	0.269435		181.933		0	0	0.382527	0.101865	0.515607		576.893		0.432432	0.483498	0.0643656	0.019705	0		485.866		0.221519	0.145228	0.365618	0.267635	0		337.92
MCM3_ORF-T	1	0.645773	0.0833332	0.0254632	0.197645	0.0477858		54.0352		0.408185	0.0279761	0.0134129	0.516287	0.0341394		51.5853		0.543348	0.139751	0.0847912	0.0991666	0.132943		50.6701		0.344525	0	0	0.163637	0.491839		25.0377		0.500001	0.166666	0	0.333333	0		54.6534		0.5	0.5	0	0	0		103.3
APE3_ORF-T	1	0.638814	0.0249684	0.214896	0.0262179	0.0951032		52.9952		0.41513	0.0951612	0.00685444	0.47479	0.00806386		35.6454		0.600523	0.109711	0.0925338	0.0917922	0.10544		73.5467		0.130404	0.00157945	0.0352092	0.00609354	0.826714		97.0256		0.714421	0	0	0	0.285579		54.3963		0.502913	0.0850202	0.198652	0.213415	0		250.056
BDH2_ORF-T	1	0.163697	0.103074	0.156975	0.142257	0.433997		52.136		0.367579	0.0798583	0.0671005	0.0472271	0.438235		109.41		0.347875	0.0880642	0.104107	0.026849	0.433105		108.093		0.0088436	0.00460563	0	0.287399	0.699152		21.787		0.489011	0.0109888	0	0.500001	0		18.704		0	0.928571	0.0714286	0	0		132.905
CAF20_ORF-T	1	0.0553931	0.172011	0.081633	0.373758	0.317205		51.2279		0	0	0	0	0		14.4173		0.0818546	0.214601	0.217027	0.257872	0.228646		21.3813		0.126569	0.00114169	0.199746	0	0.672543		77.7362		0	0	0	0	0		53.4		0.5	0.5	0	0	0		44.0903
RIM15_ORF-T	1	0.704115	0.0181556	0.0285254	0.208791	0.0404127		50.8905		0.934228	0.0113566	0.0161377	0.00978946	0.0284881		165.295		0.83093	0.0670478	0.0293683	0.0502179	0.0224362		267.429		0.0033933	0.00462675	0	0.123288	0.868692		19.6431		0.22159	0.181819	0	0.25	0.346591		18.0402		1	0	0	0	0		322.482
PKH3_ORF-T	1	0.0951406	0.36913	0	0.145141	0.390588		50.8628		0.29389	0.142341	0.0336781	0.0482936	0.481798		36.873		0.37036	0.258298	0.106048	0.157716	0.107578		43.7605		0.096268	0.559664	0	0.0305089	0.313559		30.9826		0.484405	0.135802	0	0.349811	0.0299818		39.6816		0.374172	0.104305	0.0215232	0	0		296.051
SIS1_ORF-T	1	0.4689	0.087137	0.295732	0.137139	0.0110917		50.642		0.865271	0.0595673	0.0751619	0	0		261.775		0.592118	0.106253	0.176639	0.0788749	0.0461151		100.313		0.341996	0.00699979	0.0190086	0.00401982	0.627976		161.886		0.512434	0	0.214261	0.109669	0.163636		89.1789		0.424331	0.514552	0.0611176	0	0		457.927
SEC27_ORF-T	1	0.875601	0	0	0	0.124399		50.599		0	0	0	0	0		13.4872		0.328598	0.277457	0.0712596	0.121264	0.201421		54.7404		0.0174057	0.0169287	0.00882213	0.114887	0.841956		26.2139		0.492887	0	0	0	0.507113		22.7712		0.0585443	0.424765	0.129032	0	0.387658		426.1
GCS1_ORF-T	1	0.604921	0.177483	0.173479	0.0441173	0		49.43		0	0	0	0	0		8.37134		0.541247	0.118545	0.114035	0.0486283	0.177545		20.8368		0.00918561	0.490814	0	0	0.5		19.8517		0	0	0	0	0		19.0912		0	0	0	0	0		117.151
YOR020W-A_ORF-T	1	0.677777	0.0155444	0.0293607	0.0436181	0.2337		49.4117		0.258373	0.0239235	0.104067	0.240431	0.373205		12.5546		0.107146	0.0246541	0.13365	0.262976	0.471574		28.4566		0.499999	0	0.0540807	0	0.44592		33.063		0.393418	0.00670162	0.491809	0	0.108072		51.3297		0	0	0	0	0		0
YNL010W_ORF-T	1	0.189485	0.244395	0	0.191984	0.374137		48.2734		0.47575	0.494192	0	0	0.0300586		94.3603		0.47101	0.218568	0.114136	0.116418	0.0798675		84.8823		0.0289019	0.0119554	0.432788	0.00236443	0.52399		31.6085		0.5	0	0	0	0.5		44.9934		0	0	0	0	0		0
MLP2_ORF-T	1	0.396686	0.0841128	0.104678	0.265324	0.149199		48.0678		0.578349	0.114835	0.179194	0.0529164	0.0747051		135.244		0.521073	0.0678587	0.100917	0.115226	0.194925		89.727		0.07977	0.074205	0.0415187	0.313006	0.491501		121.588		0.146382	0.0938518	0.122466	0.589036	0.0482647		109.958		0.463043	0.5	0	0	0.0369565		251.008
HXK2_ORF-T	1	0.536317	0.0526601	0.0433873	0.0334909	0.334144		47.7734		0.676871	0.266596	0.0124119	0.0148401	0.0292805		52.381		0.557786	0.154138	0.0751516	0.0849623	0.127962		91.3769		0.284616	0.0386901	0.00180618	0.030373	0.644515		375.609		0.53842	0	0.0532538	0.408326	0		272.04		0.501689	0.28632	0.0270603	0.0634921	0.121439		663.575
RPF2_ORF-T	1	0.928633	0	0.0134089	0.0307092	0.0272488		47.3776		0.993333	0	0	0	0.00666715		67.0886		0.431337	0.160783	0.0899906	0.101631	0.216258		22.3177		0.0171413	0	0	0	0.982859		29.327		0.981046	0	0	0.0189541	0		26.6448		0.163462	0	0	0.168269	0.668269		147.073
YIH1_ORF-T	1	0.263079	0.0475825	0	0.317129	0.372209		47.0584		0.412088	0	0	0.0207377	0.567174		14.7218		0.317659	0.0206332	0.058459	0.183954	0.419294		22.7287		0.210144	0	0.00117197	0	0.788684		69.9996		0.735714	0	0	0.128572	0.135714		68.3967		0	0	0	0	0.5		74.0127
GIS4_ORF-T	1	0.0290831	0.0279643	0.118696	0.804122	0.0201341		47.0155		0.740415	0	0.109839	0.115379	0.0343664		36.101		0.343362	0.0861069	0.283617	0.235252	0.0516621		49.7794		0.245454	0.172727	0	0.0818182	0.5		18.6739		0.160378	0.0550452	0	0.444954	0.339623		36.0573		0	0	0	0	0		0
ASI3_ORF-T	1	0.390001	0	0.283143	0.233637	0.0932198		46.6657		0.716508	0.0323741	0.016187	0.234931	0		14.4126		0.320403	0.107555	0.137332	0.33071	0.104		21.8804		0	0	0	0.5	0.5		12.3117		0.511613	0	0.488387	0	0		27.7002		0	0.5	0	0	0		14.8025
YOL075C_ORF-T	1	0.203731	0.00738895	0.183216	0	0.605664		46.4418		0.570285	0.00822874	0.0698569	0.0730885	0.27854		57.7871		0.351605	0.183613	0.287556	0.0225724	0.154654		34.9817		0.0110018	0.0440099	0.158024	0	0.786964		32.8409		0.391479	0	0.154112	0.288888	0.16552		12.0936		0.256798	0.15861	0.0317221	0.0528701	0.5		206.601
YOR309C_and_NOP58_ORF-T	1	0.300987	0.567398	0	0.0502832	0.0813312		46.3282		0.31085	0.107308	0.0586417	0.484348	0.0388524		32.2341		0.36503	0.215197	0.0891341	0.116225	0.214414		69.049		0.00360322	0.140894	0.0191856	0.00206336	0.834253		239.059		0.5	0.346938	0.153062	0	0		117.483		0.172897	0.327103	0	0	0		88.8152
SSD1_ORF-T	1	0.51379	0	0.116055	0.25097	0.119186		46.2852		0.724177	0.0720717	0.117163	0.052211	0.0343779		67.8795		0.693239	0.111072	0.0336281	0.0889944	0.0730663		98.6335		0.109817	0.033097	0.0229241	0.172549	0.661613		246.565		0.6358	0.108874	0.078378	0.169968	0.00698087		204.114		0.847826	0.152174	0	0	0		176.678
RPB10_ORF-T	1	0.0885128	0.554244	0.123579	0.0276982	0.205966		45.8159		0.715551	0.224752	0.0503569	0	0.00933998		118.039		0.309572	0.330499	0.242703	0.06551	0.0517155		43.028		0.0853047	0	0.5	0	0.414695		72.9751		0.730658	0	0.0121994	0	0.257143		73.6537		0	0	0.629237	0.370763	0		191.481
YOR093C_ORF-T	1	0.124212	0.465053	0.00671409	0.280054	0.123966		45.7882		0.370146	0.0722226	0.0436508	0.228083	0.285897		15.6543		0.482214	0.212414	0.180721	0.0472138	0.0774364		46.7937		0.318223	0.00196642	0	0.256476	0.423335		29.4661		0.502861	0.00616339	0.0192165	0.471759	0		47.7328		0.587716	0.412284	0	0	0		132.271
THR4_ORF-T	1	0.25276	0.109481	0.139309	0.377814	0.120635		45.0273		0	0	0	0	0		18.1379		0.46322	0.221987	0.0726259	0.078977	0.16319		75.6856		0.320092	0.00342346	0.00267488	0.112587	0.561223		114.319		0.971443	0	0.0186922	0.00986484	0		88.3214		0.292096	0.146048	0.0618557	0	0		251.643
RPL12B_ORF-T	1	0.242494	0.347959	0.0633264	0.233535	0.112686		44.8801		0.729335	0.194942	0.0336707	0.0290469	0.013006		61.234		0.288081	0.302391	0.110053	0.147876	0.151599		118.88		0.0171319	0.0533225	0.115735	0.167822	0.645989		231.025		0.5	0	0	0.496348	0.00365197		225.693		0.0656028	0.396531	0.436802	0.101064	0		455.705
VHR1_ORF-T	1	0.707748	0.0705121	0	0.217949	0.00379107		44.7358		0.965845	0.0122753	0.00329114	0.0031085	0.0154798		174.143		0.774969	0.108559	0.0629132	0.0294652	0.0240931		151.396		0.105191	0	0.00134855	0.000592182	0.892869		94.4869		0.587314	0.00873146	0	0.380843	0.0231117		115.992		0.392405	0.388889	0	0.111111	0.107595		337.92
SIK1_ORF-T	1	0.0434216	0.451149	0.181671	0.0533321	0.270427		44.6162		0.532788	0.124447	0.181985	0.0103448	0.150435		43.8444		0.397064	0.278763	0.0857967	0.11706	0.121317		75.8498		0.196763	0.139817	0.123625	0.273599	0.266196		112.192		0.37963	0	0.149123	0.304581	0.166667		108.544		0	0.25	0.107143	0.642857	0		176.044
UBR2_ORF-T	1	0.320247	0.33595	0.0129631	0.0722221	0.258617		44.6009		0.665804	0.141381	0.02821	0.101168	0.0634381		43.384		0.505924	0.134283	0.129196	0.126332	0.104265		52.5051		0.201793	0.10959	0.0807178	0.0730763	0.534823		10.5095		0.26797	0.163659	0	0.0752761	0.493094		4.98119		0	0	0	0	0		117.151
YPL009C_ORF-T	1	0.293859	0.160818	0.508831	0.0136772	0.0228143		44.2941		0.178867	0.00759613	0.249776	0.189917	0.373843		19.3726		0.447691	0.219954	0.165309	0.0777931	0.0892532		55.4484		0.0149479	0.0688718	0.240517	0.137762	0.537901		85.5574		0.537409	0.174353	0.210509	0.0138995	0.0638301		73.6263		0.4	0.1	0	0	0		74.0127
NOP1_ORF-T	1	0.357247	0.0949655	0.231432	0.0610087	0.255348		43.7541		0.687507	0.131808	0.0620909	0.0294112	0.0891831		13.0173		0.278868	0.125482	0.16893	0.121954	0.304765		83.1748		0.117511	0.297058	0.00127055	0.145788	0.438374		184.121		0.303044	0	0.196956	0	0.5		182.009		0	0.560455	0.375909	0.0636364	0		293.512
GUS1_ORF-T	1	0.366764	0.0651135	0.0273636	0.356679	0.18408		43.6958		0.854298	0.090147	0.0188674	0.0188674	0.0178203		30.6736		0.210826	0.177863	0.175598	0.127791	0.307922		58.2359		0.0639833	0.00119992	0.272671	0.0973208	0.564825		159.508		0.25	0	0.75	0	0		158.706		0.529579	0	0.285976	0.0466667	0.137778		542.934
CYT2_ORF-T	1	0.253247	0.175516	0	0	0.571236		43.2417		0.612887	0.189846	0.00475999	0.007403	0.185104		74.5298		0.496653	0.160335	0.0782703	0.00869955	0.256042		77.7004		0	0.561175	0.0334567	0	0.405368		44.1259		0.945248	0.00506884	0	0	0.049683		72.6945		0.5	0	0.5	0	0		44.0903
DCW1_ORF-T	1	0.378168	0	0	0	0.621832		41.9685		0.794503	0	0.0690439	0	0.136453		48.658		0.638897	0.0199939	0.0329151	0.021433	0.286761		36.0993		0.140201	0.00125345	0	0	0.858545		179.101		0.303865	0	0.0908208	0	0.605314		89.9815		0	0	0.414634	0.0853659	0		88.8152
SKY1_ORF-T	1	0.60348	0.234519	0.115614	0.0293109	0.0170768		41.591		0.873204	0.0472276	0.0297737	0	0.0497946		30.3714		0.554716	0.237366	0.0989419	0.0862977	0.0226785		109.345		0.0947004	0	0.000684982	0.0285124	0.876102		74.357		0.480608	0.111802	0.0340004	0.0527946	0.320795		74.512		0.816489	0.0452128	0.0452128	0	0.0930851		529.083
SWI3_ORF-T	1	0.77869	0.00513068	0.0309441	0.096458	0.0887768		41.1523		0.30327	0.501577	0.0816331	0.0676023	0.0459183		14.8753		0.308729	0.466336	0.133783	0.0682554	0.022897		44.3682		0	0	0	0.428571	0.571429		35.8253		0.480321	0.276436	0.243243	0	0		25.8978		0.261905	0.238095	0	0	0		118.42
STM1_ORF-T	1	0.224937	0.222154	0.0729819	0.0263978	0.45353		41.0021		0.388264	0.155453	0.384483	0.0390713	0.0327284		98.4068		0.285407	0.228715	0.0932298	0.0945049	0.298144		172.029		0.0590907	0.0732282	0.0322209	0.103259	0.732202		576.997		0.544481	0.370914	0.00555621	0.0594409	0.0196075		544.465		0.285714	0.404762	0.241623	0.0679012	0		308.632
GDH1_ORF-T	1	0.237516	0.213869	0.0980261	0	0.45059		40.7136		0.572072	0.381459	0.016198	0	0.0302711		134.312		0.421234	0.154607	0.0825955	0.0601355	0.281427		87.862		0.227185	0.00435784	0.00324566	0.00797423	0.757237		181.164		0.0132365	0.486763	0	0.166667	0.333333		51.7956		0.345411	0	0.277778	0.376812	0		498.843
TRM3_ORF-T	1	0.295954	0.297748	0.145865	0.10495	0.155482		40.551		0.749454	0.169584	0	0.0612686	0.0196935		12.3988		0.508224	0.148271	0.156384	0.131582	0.0555388		23.8681		0.114821	0.0625342	0.0355834	0.477811	0.30925		118.341		0.320114	0	0.052408	0.460812	0.166666		97.3654		0.194318	0.246959	0.136364	0.42236	0		265.176
BRO1_ORF-T	1	0.355176	0.302629	0.106096	0.236098	0		40.1123		0.166118	0.0361836	0.342309	0.390321	0.0650687		13.1708		0.417634	0.130424	0.152163	0.285572	0.0142071		34.1068		0	0	0.0117067	0.51109	0.477203		25.0377		0.973763	0	0.0262369	0	0		30.5484		0	0	0	0	0		58.5754
HSP60_ORF-T	1	0.229567	0.0595899	0.436052	0.00834068	0.266451		39.8914		0.369611	0.460445	0	0.0585617	0.111383		44.6282		0.271758	0.184757	0.131973	0.148373	0.263139		75.4412		0.124007	0.1058	0.000784532	0.000207548	0.769201		382.745		0.348958	0	0.0885413	0.0468754	0.515625		287.641		0.150224	0.439068	0.2287	0.182008	0		337.92
SLC1_ORF-T	1	0.127458	0.52809	0.284946	0.0595059	0		39.8361		0.853353	0.109556	0.0135252	0.0100409	0.0135252		84.4498		0.390213	0.361932	0.0883959	0.0584814	0.100978		92.2435		0.00874219	0.0224543	0.254716	0.160378	0.553709		37.2118		0.606508	0	0	0.393492	0		35.8867		0.114253	0.307692	0.0384615	0.0395928	0		192.433
SMC4_ORF-T	1	0.117567	0.214636	0.0269863	0.130806	0.510005		39.7595		0.483404	0.154842	0.0042658	0.00450214	0.352986		53.4741		0.387279	0.227658	0.0347409	0.0890237	0.261299		74.8163		0	0.302434	0	0.0758924	0.621674		11.5467		0.831455	0.0421618	0.0389329	0.0319256	0.0555249		32.6009		0.571429	0.357143	0.0714286	0	0		249.422
SLA1_ORF-T	1	0.725667	0.0247252	0.106119	0	0.143488		39.1335		0.283065	0.43872	0.206521	0.0216313	0.0500621		21.0794		0.482558	0.209381	0.0959721	0.0654076	0.146682		62.9319		0.169066	0.00508995	0.237339	0.0912445	0.49726		168.085		0.5	0.145604	0.307692	0	0.0467036		166.924		0	0.857895	0.142105	0	0		220.134
SGT2_ORF-T	1	0.405639	0.457118	0.00680698	0	0.130435		39.0169		0.717942	0.233983	0.0033732	0.0371104	0.00759101		138.051		0.420528	0.198069	0.171296	0.0614689	0.148638		86.0706		0.0611383	0.0477476	0	0	0.891114		141.378		0.00766198	0	0.980647	0.0116911	0		139.839		0.188571	0.0114286	0.274286	0.0257143	0		74.0127
HEM2_ORF-T	1	0.533086	0.158152	0	0.0404698	0.268292		38.6948		0	0	0	0	0		17.6728		0.364105	0.245194	0.155989	0.0429819	0.19173		76.3027		0.00146612	0.0219868	0.0012345	0.503934	0.471378		36.6599		0.0815221	0	0.0380438	0.499999	0.380435		35.4987		0	0	0	1	0		234.936
UBC4_ORF-T	1	0.677315	0.0385255	0.0251255	0.183658	0.0753764		38.4892		0.739369	0.119134	0.0136057	0.0619052	0.0659858		141.422		0.357955	0.19938	0.101377	0.134926	0.206363		125.187		0.129101	0	0.0220128	0.0557772	0.793109		211.632		0.493244	0.428775	0	0.0779818	0		156.744		0	0	1	0	0		132.588
NIP1_ORF-T	1	0.231846	0.131698	0.0392462	0.454438	0.142772		37.305		0.402847	0.0587865	0	0.277847	0.26052		18.7564		0.542061	0.141285	0.0911087	0.0978147	0.127731		117.137		0.266254	0	0.309186	0.111475	0.313085		91.7185		0.537666	0.445233	0	0	0.0171016		102.626		0.716446	0	0.118147	0.165406	0		529.718
OSH2_ORF-T	1	0.0543178	0.212146	0.392352	0.0584535	0.28273		37.2743		0.779403	0.0453	0.0602723	0.0283658	0.0866594		85.819		0.310547	0.133875	0.134318	0.112074	0.309186		39.0682		0.0097336	0.169663	0.334906	0.00437002	0.481328		23.3776		0.0578445	0.50415	0	0	0.438005		32.1263		0.5	0	0.169811	0	0.330189		132.271
GDI1_ORF-T	1	0.618919	0.0704156	0.0541821	0.0874527	0.169031		36.676		0.460581	0.0190178	0.0394193	0	0.480982		39.8311		0.328905	0.222805	0.171421	0.0496699	0.227199		66.0343		0.00780631	0.341397	0	0	0.650797		110.709		0.116822	0.388848	0	0.12	0.374331		43.3015		0.323864	0.149057	0.43617	0.0909091	0		280.296
YPS3_ORF-T	1	0.610115	0.021484	0.021484	0.11785	0.229068		36.5594		0.787625	0	0.0386139	0.016336	0.157426		26.8114		0.553957	0.0545672	0	0.12932	0.262156		17.3362		0	0.154545	0	0	0.845455		36.5903		0.988308	0	0.0116923	0	0		35.7479		0	0	0	0	0		0
RET2_ORF-T	1	0.161083	0.412022	0.217879	0.0306906	0.178326		36.4428		0.62654	0.258923	0.0396471	0	0.0748898		30.9971		0.336058	0.371748	0.0489979	0.0925972	0.150599		40.6862		0.206757	0.120227	0	0.379772	0.293244		81.5297		0.490541	0.130435	0.249079	0.00675621	0.123189		59.9635		0.333333	0.166667	0	0.5	0		102.666
TYW3_ORF-T	1	0.224233	0.197861	0.231371	0.1123	0.234236		36.3998		0	0	0	0	0		20.4633		0.449625	0.113465	0.117924	0.124664	0.194322		22.9834		0.0544789	0	0	0	0.945521		23.6542		0	0	0	0	0		19.451		0.0955882	0.404412	0	0	0		88.8152
ARB1_ORF-T	1	0.797949	0.0626231	0.0122269	0	0.127201		26.1463		0.96781	0.012813	0.0138709	0.00179956	0.00370629		233.323		0.579987	0.16213	0.11804	0.0516686	0.0881749		174.32		0.00842042	0.0115493	0.00312892	0.271163	0.705738		67.1647		0.467741	0.460382	0.00310644	0	0.0687704		99.8634		0.134259	0.689149	0.176591	0	0		324.386
HCR1_ORF-T	1	0.166372	0.133685	0	0.525205	0.174738		30.0367		0.663564	0.0964142	0.00858215	0.0489654	0.182474		192.231		0.569559	0.116913	0.0213162	0.216541	0.0756699		56.1514		0.0459488	0.149818	0	0.109995	0.694238		155.339		1	0	0	0	0		148.974		0.5	0	0	0	0.5		73.6953
GLO3_ORF-T	1	0.756071	0.103028	0.0671867	0	0.0737151		36.136		0.889465	0.0436403	0.0618393	0	0.00505556		164.062		0.63596	0.144058	0.116787	0.0857043	0.0174918		98.643		0	0.0678856	0.00146446	0.188408	0.742242		99.1665		0.498701	0.269566	0.179448	0.041959	0.0103263		56.1686		0	0	0	0	0		87.8632
PKH1_ORF-T	1	0	0	0	0	0		6.87255		0.901384	0.045998	0.0439612	0	0.00865707		114.335		0.70481	0.0935016	0.0583177	0.00894022	0.134431		49.238		0.00531114	0.00477987	0.48513	0.00477987	0.499999		22.1332		0.476821	0.00628083	0	0.00628083	0.510618		21.9694		0.5	0	0	0	0		29.6051
YNL300W_ORF-T	1	0.135387	0.190957	0.135281	0.200943	0.337431		31.4848		0.27841	0.174176	0.124605	0.195878	0.226931		101.927		0.204826	0.214834	0.167544	0.212212	0.200584		71.6711		0.00809056	0.00184432	0	0	0.990065		138.651		0	0	0	0	0		73.0746		0	0	0	0.185714	0.314286		14.8025
MMF1_ORF-T	1	0.03125	0.189063	0.231075	0.331424	0.217188		23.8514		0.292468	0.419019	0.0778568	0.0778568	0.1328		100.546		0.371474	0.149566	0.195796	0.267004	0.01616		43.4908		0.00116746	0.00172334	0.129753	0.163943	0.703413		71.7958		0	0	0	0	0		64.1907		0.66152	0.33848	0	0	0		280.296
ACS2_ORF-T	1	0.285314	0.0774055	0.241234	0.257407	0.138639		35.2002		0.916964	0.0181997	0.0367245	0.00909984	0.0190116		99.3274		0.512691	0.0641702	0.115878	0.098901	0.20836		59.2974		0.00319784	0.000732804	0.0724925	0.0979738	0.825603		122.086		0	0.0787041	0	0	0.921296		120.164		0.152174	0.0913044	0.0652174	0.191304	0		59.2101
HSP12_ORF-T	1	0	0	0	0	0		16.4941		0.288924	0.145834	0.0595414	0.064719	0.440982		98.107		0.480277	0.106973	0.086952	0.0904074	0.235392		47.513		0	0	0.0849055	0	0.915094		2.42061		0	0	0	0	0		1.6601		0	0	0	0	0		0
SLD5_ORF-T	1	0	0	0	0	0		2.74902		0.63832	0.0651983	0.0781336	0.00792902	0.210419		88.9139		0.63179	0.161785	0.0614327	0.108216	0.0367757		27.2856		0.243244	0	0	0.230822	0.525934		24.2091		0	0	0	0	0		46.7932		0	0	0	0	0		29.2877
CDC47_ORF-T	1	0.678697	0	0	0.0590284	0.262275		24.5539		0.902228	0.0140921	0	0.0270269	0.0566529		84.4238		0.70066	0.102686	0.01794	0.0571359	0.121578		61.7856		0	0	0	0	1		27.9436		0	0	0	0	0		24.9016		0.125541	0.282258	0.592201	0	0		279.027
HAP4_ORF-T	1	0.654451	0.129076	0.0244564	0	0.192017		12.9995		0.641327	0.14999	0.0287003	0	0.179983		84.1003		0.429126	0.116461	0.120783	0.0526979	0.280933		61.6111		0.19853	0	0	0.0133929	0.788077		28.5545		0.842642	0.0543335	0	0	0.103024		14.1692		0	0	0	0.338235	0.161765		29.6051
CDC16_ORF-T	1	0.258483	0.0641023	0.15812	0.428387	0.0909086		11.128		0.376202	0.0382695	0.144759	0.440769	0		83.7934		0.530362	0.193113	0.136723	0.0653666	0.0744359		34.4731		0	0.34375	0	0	0.65625		4.63258		0	0.5	0	0.0298629	0.470137		8.74514		0.111511	0	0.643885	0	0.244604		176.044
ERG27_ORF-T	1	0.300138	0.414549	0.1703	0.0136242	0.101389		25.4161		0.873924	0.112635	0	0	0.0134412		83.5078		0.468918	0.245282	0.138698	0.058828	0.0882739		50.8943		0	7.72196e-05	0.00245088	0.0294123	0.96806		42.5398		0.49128	0.00871911	0	0.500001	0		63.3659		0.137931	0.862069	0	0	0		251.008
YOR302W_and_CPA1_ORF-T	1	0.434997	0.367896	0.17444	0.0140001	0.00866698		33.4576		0.635319	0.114068	0.0117316	0	0.238881		82.5919		0.524357	0.183801	0.134132	0.0568286	0.100882		93.0429		0.117288	0.000841524	0.109448	0.0314042	0.741018		144.704		0.468138	0	0.115836	0.0108974	0.405128		143.101		0.163462	0.5	0.168269	0	0.168269		132.271
LYS21_ORF-T	1	0.610082	0	0.0922814	0	0.297636		28.1957		0.461877	0.21029	0.242892	0.0849409	0		79.4732		0.657767	0.0719848	0.106235	0.0435932	0.12042		80.1611		0.21291	0.00123004	0.112773	0.0991123	0.573975		163.607		0.270909	0.677502	0	0.0515893	0		99.6716		0.5	0	0.14878	0.35122	0		249.739
ECM16_ORF-T	1	0.802664	0.0881618	0	0.0492065	0.059968		20.2678		0.664969	0.0629363	0.00898207	0.237994	0.0251189		75.4434		0.395669	0.15573	0.130922	0.0863222	0.231357		37.5844		0.306123	0	0	0	0.693877		22.9618		0.587413	0.0629378	0.159091	0.0646847	0.125874		19.0364		0.5	0.5	0	0	0		147.073
DID2_ORF-T	1	0.499999	0.490741	0.00926002	0	0		2.25198		0.758649	0.188632	0.036244	0.0164747	0		75.4315		0.377651	0.358563	0.170181	0.0556191	0.0379852		12.8745		0	0	0	0	1		14.7323		0	0	0	0	0		12.8106		0	0	0	0	0		0
STE23_ORF-T	1	0.564605	0.338983	0	0.037506	0.0589056		32.215		0.832712	0.0443923	0.101527	0.0132988	0.00806962		73.3188		0.687557	0.124438	0.035266	0.0981925	0.0545459		73.0804		0.00220891	0.504938	0	0	0.492853		30.8495		0.396158	0.117769	0	0.170806	0.315267		40.1218		0.183566	0.377799	0.438635	0	0		440.585
YGR031W_ORF-T	1	0.901617	0	0	0.0727767	0.0256066		10.8365		0.202403	0.106215	0	0	0.691383		73.2809		0.344495	0.0399784	0.102844	0.0435101	0.469172		42.3016		0.5	0	0	0	0.5		1.03719		0.526101	0	0	0	0.473899		1.35601		0	0.198864	0	0.5	0.301136		161.241
ILV1_ORF-T	1	0.548585	0.121585	0.0601094	0.172131	0.0975898		27.2293		0.431268	0.500497	0.0372552	0.0129406	0.0180391		71.4183		0.404351	0.235328	0.0603112	0.200082	0.0999276		38.1227		0	0.0414009	0	0.500001	0.458599		4.63408		0	0	0	0	0		3.87358		0	0.366412	0	0.133588	0		59.2101
DBP8_ORF-T	1	0.267168	0.345017	0	0.0971775	0.290638		34.8781		0.448483	0.103449	0.279547	0.0197038	0.148818		70.6344		0.291172	0.363742	0.257248	0.055299	0.032539		38.0153		0.0151924	0.499999	0	0.00479733	0.480011		14.4556		0.616601	0.0666668	0.12	0.063584	0.133148		14.6925		0	0	0	0	0		322.165
MRS11_ORF-T	1	0.333727	0.226603	0.0761969	0.013788	0.349685		22.7254		0.652359	0.0190388	0.251137	0.00300642	0.0744591		70.3299		0.32672	0.159632	0.214855	0.0995064	0.199287		35.466		0	0.00928919	0.0831597	0.184525	0.723026		157.83		0.366198	0.609155	0	0	0.0246475		147.147		0	0	0	0	0		58.5754
MKK1_ORF-T	1	0.463657	0.0290327	0	0.34359	0.16372		29.423		0.378744	0.411776	0.0186854	0.177194	0.0136005		67.8582		0.595983	0.0969209	0.0838309	0.164747	0.058518		38.1239		0.0150275	0	0.19209	0.257062	0.53582		39.4237		0.543899	0	0	0.0153843	0.440716		41.1729		0.396635	0.0735786	0.529787	0	0		191.481
MET7_ORF-T	1	0.45133	0.124493	0.323329	0.0201694	0.0806789		15.2515		0.346339	0.173503	0.00682797	0.0405912	0.432739		66.9328		0.241185	0.212456	0.222672	0.019591	0.304095		41.3665		0.0293034	0.148352	0	0.243244	0.579101		16.5965		0.180658	0.0300354	0.789307	0	0		9.62913		0.229219	0	0.270781	0	0.5		236.206
HPR1_ORF-T	1	0.775166	0	0.0475204	0.14219	0.0351238		29.9354		0.273517	0.524217	0.0586083	0.0692866	0.0743711		66.4654		0.489289	0.170404	0.152893	0.0675809	0.119833		60.3487		0.082968	0.292431	0.122609	0	0.501992		43.0932		0.291487	0	0.111188	0.14616	0.451165		73.993		0.302594	0.5	0	0.0504323	0.146974		354.626
BNI1_ORF-T	1	0.122558	0.303885	0.372869	0.14087	0.0598185		30.6503		0.369286	0.142768	0.0530192	0.0557431	0.379183		65.5447		0.313303	0.284181	0.200078	0.0887896	0.113648		90.7004		0.263335	0	0.274095	0.0106147	0.451955		56.288		0.455542	0.283464	0.00608964	0	0.254904		42.1717		0.0738046	0.35343	0	0.0727651	0		222.038
STH1_ORF-T	1	0.436732	0.181652	0.0452018	0.0497791	0.286636		35.4917		0.360448	0.113369	0.01673	0.161471	0.347982		64.1376		0.39924	0.303282	0.0673653	0.0906301	0.139482		97.4354		0.00223556	0.125437	0.0306429	0.356276	0.485409		447.16		0.384296	0.36111	0.23891	0.0156831	0		387.995		0.732673	0.0528017	0.0204741	0.104072	0.0899785		619.485
TNA1_ORF-T	1	0.46571	0	0.500531	0	0.0337591		16.086		0.478768	0.0503243	0.0156921	0.278979	0.176237		63.6654		0.442701	0.173703	0.257438	0.0721454	0.0540121		30.5913		0.0378786	0	0.0257572	0	0.936364		6.50133		0	0	0	0	0		4.98031		0.765306	0.115646	0.119048	0	0		279.661
DBP10_ORF-T	1	0.247491	0.0188513	0.0467978	0.165171	0.521689		19.3168		0.579521	0.0810954	0.177442	0.0532024	0.108739		63.2051		0.367655	0.183996	0.0559136	0.0874766	0.304958		28.2515		0.375327	0.0842579	0.00499467	0.0165337	0.518887		50.6242		0.522862	0	0.402234	0.0192697	0.055634		41.7262		0.482143	0.0178571	0	0	0		162.828
YRO2_ORF-T	1	0.19191	0.384497	0	0	0.423593		24.9344		0.50463	0.0488417	0.365773	0.00805594	0.0726995		61.8288		0.531018	0.265473	0.0644431	0.0652081	0.0738578		45.8829		0	0.5	0	0	0.5		7.88325		0.42072	0	0	0	0.57928		18.7906		0	0.5	0.5	0	0		58.8928
APS1_ORF-T	1	0	0	0	0	0		7.5598		0.274131	0.117432	0.455041	0.0668054	0.0865899		60.417		0.372098	0.199208	0.230701	0.0983891	0.0996042		24.5561		0.294241	0.0104707	0.00157119	0.0104707	0.683247		11.2745		1	0	0	0	0		11.2335		0	0.5	0	0	0		14.8025
RPL1A_ORF-T	1	0.24206	0.344923	0.0392277	0.174371	0.199419		34.5253		0.625265	0.226781	0.039805	0.0893732	0.0187762		55.646		0.391892	0.13502	0.0814276	0.12591	0.26575		142.154		0.0205182	0.0363351	0.126092	0.403747	0.413308		287.25		0.361231	0.349919	0.272728	0.0161221	0		275.251		0.21705	0.185876	0.401308	0.157304	0.0384615		572.856
TIF4631_ORF-T	1	0.186403	0.551196	0	0.157895	0.104505		20.4734		0.355667	0.292417	0.011584	0.142974	0.197358		49.2789		0.550118	0.173546	0.0786475	0.0440649	0.153623		136.38		0.00906381	0.154559	0.502334	0.001442	0.332601		71.3785		0.46019	0.0197229	0.125	0.00657429	0.388514		76.1199		0.884868	0.115132	0	0	0		176.678
GRS1_and_YBR121C-A_ORF-T	1	0.371917	0.101962	0.0703375	0.0430715	0.412712		30.7392		0.215776	0.30911	0	0.103053	0.372061		39.3731		0.480199	0.0932818	0.0577314	0.0425638	0.326224		111.231		0.0332666	0.00231816	0.125039	0.124823	0.714553		203.984		0	0	0	0	0		201.703		0.759738	0.192059	0.0482026	0	0		998.639
RLI1_ORF-T	1	0.765678	0.106365	0	0.0382164	0.0897409		24.9774		0.717932	0.223525	0.017055	0	0.0414883		32.8574		0.585914	0.247636	0.0236073	0.0792265	0.0636166		99.2207		0.0116646	0.0787566	0.0105281	0	0.899051		141.688		0.483512	0.0206305	0	0.0080212	0.487836		67.1821		0	0	0	0.5	0		59.2101
YJR120W_and_ATP2_ORF-T	1	0.480213	0.0789003	0.0398929	0.053192	0.347802		21.9492		0.281348	0.0790795	0.522684	0.0207943	0.0960938		32.5528		0.362023	0.0915038	0.132463	0.17608	0.23793		94.0181		0.136466	0.00186288	0.277784	0.0691252	0.514762		370.322		0.96241	0.00565488	0	0	0.0319354		206.991		0.5	0	0	0	0.5		58.8928
PET9_ORF-T	1	0.0465113	0.350094	0.00387582	0.241052	0.358467		24.8454		0.142857	0.0173569	0	0.253963	0.585823		20.1493		0.440021	0.110289	0.136209	0.104097	0.209384		88.6767		0.24311	0.0149504	0.0899641	0	0.651976		48.7614		0.484375	0	0	0.432091	0.0835342		68.4585		0	0.123656	0.125448	0.750896	0		278.709
SAR1_ORF-T	1	0.32021	0.0569518	0.0561145	0.443036	0.123687		20.8815		0.797446	0.0977943	0.0574583	0.00870634	0.0385954		50.5207		0.349388	0.234374	0.105742	0.075342	0.235153		88.3474		0.185971	0.00219393	0	0	0.811835		99.2585		0.192857	0.807143	0	0	0		95.8158		0	0.834975	0.0862069	0.0418719	0.0369458		147.391
VMA2_ORF-T	1	0.28744	0.0845408	0	0	0.628019		18.3227		0.919545	0.0213626	0	0	0.0590929		49.4205		0.278178	0.0725856	0.184191	0.0549829	0.410062		88.0115		0.225963	0.137273	0.360847	0.0151954	0.260722		186.986		0.438775	0	0.5	0	0.0612249		82.6737		0.695922	0.0246002	0.257553	0	0.0219245		1160.83
CPT1_ORF-T	1	0.276889	0.0374335	0.213743	0	0.471935		23.7194		0.449203	0.0126168	0.499999	0.0185922	0.0195886		45.87		0.467768	0.185282	0.159987	0.0572386	0.129725		86.8553		0.21457	0.000472172	0.0366422	0.00087596	0.74744		80.9989		0.97291	0	0.0162199	0	0.0108697		95.7088		0.203125	0	0.296875	0	0		59.2101
SEC21_ORF-T	1	0.23519	0	0.484437	0.158879	0.121495		10.1922		0	0	0	0	0		12.557		0.457429	0.104631	0.140485	0.0971946	0.20026		86.2126		0.360791	0.0295354	0.123325	0.00302234	0.483326		254.636		0.488312	0.0785126	0.433175	0	0		158.681		0.613658	0.293635	0.0668317	0.0258752	0		456.974
LSP1_ORF-T	1	0.0750802	0.493795	0.253808	0.0399361	0.13738		16.3928		0.619391	0.331963	0.0213656	0.0137349	0.0135447		51.9301		0.376969	0.231306	0.14359	0.140589	0.107547		85.5584		0.122354	0.00241354	0.234339	0.0794505	0.561443		304.455		0	0	0	0	0		103.704		0.191874	0.206546	0	0.10158	0		192.433
CDC53_ORF-T	1	0.359229	0.0726353	0.485365	0.0827707	0		16.1443		0.376966	0.270209	0.00832534	0	0.344499		22.7863		0.567827	0.185389	0.148675	0.0609473	0.0371614		82.5147		0.333139	0.114355	0	0.111329	0.441177		81.5523		0.363524	0.497862	0.0445541	0	0.09406		84.7493		0.133508	0.820681	0	0	0.0458115		279.979
SAM1_ORF-T	1	0.205379	0.57032	0.0438504	0.150375	0.0300754		36.0777		0.666206	0.10207	0.0289652	0.0489655	0.153794		15.8102		0.32932	0.268012	0.102713	0.138687	0.161268		81.6332		0.0960454	0.00616454	0.0744992	0.41681	0.40648		206.02		0.201545	0.419585	0.00605662	0	0.372813		161.621		0.030572	0.63787	0.138067	0.193491	0		397.764
DPS1_ORF-T	1	0.678533	0.0669627	0.0450454	0.0518016	0.157657		27.7417		0.927103	0.0120478	0.016734	0	0.044115		29.7505		0.341542	0.22565	0.099352	0.1108	0.222656		80.7191		0.0846552	0.15003	0.00596233	0	0.759352		111.428		0	0	0	0	0		98.4995		0.492778	0.416512	0	0.0437666	0.0469432		544.203
MAE1_ORF-T	1	0.586193	0.0542795	0.00730542	0.0146108	0.337611		31.9818		0.502773	0.00428073	0	0.0417386	0.451208		57.4992		0.348665	0.214763	0.0761988	0.119937	0.240436		79.7023		0.0923429	0	0	0.175529	0.732128		82.3038		0.650585	0	0	0.280229	0.0691856		73.3239		0.0381471	0.233315	0.402328	0.32621	0		529.083
HCM1_ORF-T	1	0.723922	0.154353	0.0765218	0	0.0452023		32.2303		0.485145	0.081531	0.0149745	0	0.418349		32.3852		0.480414	0.161123	0.0478358	0.0144559	0.296172		79.3573		0.224632	0.152032	0	0.00911626	0.61422		180.885		0.684186	0	0	0.0885414	0.227273		50.6341		0.893902	0.0168269	0.0440786	0.0451923	0		1030.47
ZAP1_ORF-T	1	0.27022	0.0931381	0.530637	0.0294114	0.076593		25.8672		0.903651	0.0749373	0.00881682	0.012595	0		17.0519		0.566169	0.317355	0.0701252	0.0100661	0.0362853		76.3019		0.00113522	0.0440891	0	0.3375	0.617276		152.192		0.499317	0.459401	0	0.0135328	0.0277495		68.6238		0	0	0	0	0		0
SEC26_ORF-T	1	0.571873	0.0917157	0.0442054	0.0502957	0.24191		19.961		0.284888	0.0328892	0	0.538667	0.143556		21.7027		0.506092	0.125875	0.127881	0.103518	0.136634		75.8833		0.256767	0.0152175	0.0152175	0.194449	0.518348		10.0287		0.499999	0.125001	0	0.375	0		8.10693		0.839713	0.0789474	0.0813397	0	0		558.371
DDR48_and_YMR173W-A_ORF-T	1	0.654415	0.154179	0.051873	0	0.139533		14.8864		0	0	0	0	0		14.4173		0.520618	0.145439	0.0702368	0.121774	0.141932		74.9749		0.100773	0.265838	0.0463795	0.0463795	0.540631		75.949		0	0.229729	0	0.270271	0.5		75.1476		0.5	0	0	0	0		14.8025
CKB2_ORF-T	1	0.342482	0.470844	0.0260272	0.101029	0.0596169		17.8256		0.398045	0.0605215	0.00884533	0.294553	0.238036		23.0979		0.618153	0.231119	0.0371575	0.0737741	0.0397968		72.725		0.0516751	0.184614	0.039483	0.291663	0.432564		78.4392		0	0	0	0	0		116.134		0.5	0.353261	0.00543479	0	0.141304		190.529
YLL020C_and_KNS1_and_COX19_ORF-T	1	0.135747	0.360195	0.027904	0.0233787	0.452776		28.3247		0.575993	0.345373	0.0198816	0.005638	0.0531152		51.1369		0.28443	0.418922	0.0830938	0.0570348	0.156519		72.4847		0.105809	0.322888	0.00597743	0.349905	0.21542		56.7157		0.743924	0.211552	0	0.00873798	0.0357857		65.9383		0.590506	0.101124	0.0770925	0.231278	0		309.901
SMC1_ORF-T	1	0.236722	0.211994	0.146053	0.14086	0.26437		25.9131		0.653892	0.0557384	0.0491809	0.142828	0.0983603		25.2556		0.520591	0.209131	0.115237	0.0729876	0.0820538		70.6954		0.0320585	0.0357589	0	0	0.932183		9.68244		0.00447808	0.00403043	0.611656	0.163494	0.216341		34.3432		0.305405	0	0	0	0.194595		74.0127
RPN3_ORF-T	1	0	0	0	0	0		12.3706		0.892241	0.0264785	0	0.059729	0.0215512		26.809		0.498892	0.256681	0.094811	0.0611929	0.0884225		67.3947		0	0	0.0113436	0.245589	0.743068		23.7253		0	0	0	0	0		22.9648		0.5	0	0	0	0		207.235
MNI2_ORF-T	1	0.60387	0.163967	0.146314	0.0725808	0.0132686		24.8454		0.214028	0.0777292	0.137021	0	0.571222		29.9158		0.295063	0.403062	0.176013	0.06193	0.0639312		66.8829		0	0	0.00757559	0.492424	0.5		12.9346		0	0	0	0	0		28.3641		0	1	0	0	0		44.0903
SLG1_ORF-T	1	0.343055	0.584722	0	0	0.0722225		14.2575		0.827329	0.0127489	0	0.154656	0.00526636		51.7577		0.537051	0.235036	0.0434805	0.114594	0.0698381		65.8663		0.298915	0.00354969	0	0	0.697536		41.1564		0.5	0	0	0	0.5		40.7557		0.384181	0	0.115819	0	0		88.8152
HRB1_ORF-T	1	0.834929	0.117224	0.0478466	0	0		14.1255		0.393612	0.335417	0.0173616	0.227221	0.0263883		57.78		0.401214	0.320323	0.149495	0.09626	0.0327082		65.1885		0	0.17517	0.328494	0	0.496336		102.966		0.501306	0.498694	0	0	0		52.6		0.377622	0	0.122378	0.5	0		146.756
PTP3_ORF-T	1	0.142089	0.258609	0.102158	0.497144	0		31.9665		0.423298	0.0260462	0.0110746	0.523379	0.0162022		53.1695		0.507582	0.201743	0.105035	0.12756	0.0580798		64.8196		0	0.0225186	0.491987	0.0205535	0.464941		97.7666		0.520868	0.0871881	0.0563642	0.260311	0.0752688		17.7087		0	0.1	0	0.4	0		74.0127
EKI1_ORF-T	1	0.204046	0.487034	0.102778	0	0.206142		16.9482		0	0	0	0	0		23.2537		0.442219	0.15697	0.151596	0.0779508	0.171264		64.5919		0.291414	0.0129493	0.0244608	0.0118888	0.659288		76.2137		0.871351	0.00256452	0.0299148	0.0724442	0.0237252		60.4303		0.237024	0.5	0	0	0.262976		264.859
YMR086W_ORF-T	1	0.128308	0.0888894	0.160093	0	0.622709		11.8153		0.43098	0.147996	0.253572	0.0206362	0.146816		36.2545		0.439044	0.221116	0.0964407	0.1789	0.0644989		64.0393		0.468073	0.0306965	0	0.0573965	0.443834		142.092		0.753333	0.0422228	0.0844442	0	0.120001		32.1784		0.203488	0	0.796512	0	0		177.313
MDH2_ORF-T	1	0.038462	0	0.318375	0.434343	0.208819		13.0732		0.345024	0.048341	0.0914695	0.0151656	0.5		21.7027		0.345662	0.178209	0.162001	0.0691398	0.244989		63.4866		0.0123957	0.015933	0.00539535	0	0.966276		1396.92		0	0	0	0	0		1145.2		0.373626	0.252226	0.247774	0	0.126374		235.889
YMR010W_ORF-T	1	0.169858	0	0.122917	0.552861	0.154364		35.8292		0	0	0	0	0		34.8806		0.574104	0.260702	0.111128	0.0173548	0.0367116		63.234		0.113606	0.0571368	0	0.0487031	0.780554		161.894		0.481152	0.333333	0	0.166667	0.0188479		101.878		0	0	0.5	0	0.5		103.3
SRO9_ORF-T	1	0.678738	0.0603932	0.0438178	0.0156501	0.201401		32.7274		0.291373	0.0369721	0.114437	0.516725	0.0404929		11.006		0.496656	0.107786	0.121232	0.0858827	0.188444		62.3727		0.0700758	0.0936859	0.0173927	0	0.818846		100.851		0.987844	0	0	0	0.0121563		99.6894		0.314286	0.185714	0.278899	0.221101	0		310.219
ACA1_ORF-T	1	0.374074	0.0802468	0.324074	0	0.221605		12.3123		0.40305	0.562549	0.0211099	0	0.0132919		43.5446		0.546701	0.389602	0.0161499	0.0352066	0.0123402		55.1689		0.5	0	0	0	0.5		226.773		0.5	0.236111	0.131944	0	0.131944		24.6567		0	0	0	0	0		0
PDA1_ORF-T	1	0.0988594	0.0247141	0.148289	0.0589354	0.669202		7.99854		0.778642	0	0.0695009	0.030253	0.121604		56.3966		0.345456	0.0981036	0.0377139	0.137935	0.380791		57.7591		0.095701	0.00192054	0.0869384	0.108502	0.706938		222.571		0.73201	0.0179898	0	0	0.25		179.181		0.278776	0.441731	0.0791018	0.151954	0.0484375		588.928
APT1_ORF-T	1	0.0362597	0.5	0.0458019	0.164122	0.253817		24.4803		0.787282	0.0969488	0.0511808	0.0468713	0.017717		38.2706		0.256296	0.0924855	0.311622	0.114976	0.224621		21.824		0.19548	0.0299112	0.182591	0.0690555	0.522962		219.367		0	0	0	0	0		131.148		0	0	0	0	0		58.5754
GLN4_ORF-T	1	0.439364	0.22619	0.093599	0	0.240848		29.3494		0.862062	0.0151903	0.0999626	0.0227855	0		49.8903		0.446595	0.153271	0.124037	0.185765	0.0903326		43.1611		0.16733	0.0043991	0.0702943	0.192585	0.565392		218.544		0.416408	0.00398013	0.00526694	0.574345	0		173.239		0.333876	0	0	0.166124	0		266.446
MRPL17_ORF-T	1	0.0148604	0.48514	0	0	0.499999		12.5914		0.316027	0.0823927	0.0790072	0.499999	0.0225733		9.61075		0.413255	0.157414	0.167444	0.0449466	0.21694		18.8477		0.022756	0.377265	0.101397	0	0.498582		211.723		0	0	0	0	0		71.4446		0	0	0	0.5	0		14.8025
YPT1_ORF-T	1	0	0	0	0	0		6.87255		0.179838	0.034678	0.335484	0.45	0		24.944		0.326804	0.0910881	0.105848	0.12387	0.352389		39.0722		0.560972	0.0596519	0.000283752	0	0.379092		201.493		0.5	0	0	0	0.5		196.529		0.274678	0.166667	0.241774	0.316881	0		191.481
CIN8_ORF-T	1	0.199799	0.076305	0.382457	0.245617	0.0958224		19.1848		0.750785	0.0802214	0.0137319	0.106227	0.0490349		32.8431		0.491836	0.145625	0.100019	0.0755674	0.186953		59.0106		0.00418153	0	0.00238988	0.430784	0.562645		201.005		0.242857	0	0.757143	0	0		48.8626		0	0.0866142	0	0.413386	0		59.2101
VMA9_ORF-T	1	0.5	0.0875616	0.00163605	0.0703765	0.340426		26.9502		0	0	0	0	0		14.8824		0.10145	0.142984	0.121046	0.192539	0.441982		56.9225		0.000475408	0.000501819	0	0.0006867	0.998336		199.462		0.5	0	0	0.5	0		146.145		0	0.5	0	0	0		29.6051
CHZ1_ORF-T	1	0.265259	0.39453	0.0925924	0.0476194	0.2		24.9344		0.721013	0.0471019	0.112319	0.0652175	0.0543484		10.3827		0.181601	0.068606	0.170582	0.19556	0.383651		31.0886		0.002277	0.0110586	0.0402551	0.190104	0.756306		190.767		0.921052	0	0	0.078948	0		178.517		0.0548303	0.125326	0	0.319843	0		162.828
NTF2_ORF-T	1	0.0517242	0.369517	0.3125	0.0581892	0.208069		26.3672		0.598584	0.150953	0.0273221	0.143801	0.0793392		25.8741		0.144861	0.117142	0.472365	0.134928	0.130704		27.5149		0.0362048	0.0710686	0	0.135661	0.757066		182.427		0	0.5	0	0.5	0		99.7194		0	0.5	0.285714	0.214286	0		88.1805
UBR1_ORF-T	1	0.48882	0.371068	0.0934399	0.0179065	0.0287654		24.5969		0.67736	0.0302669	0.187651	0.0720336	0.0326879		25.258		0.437805	0.232836	0.131671	0.115105	0.0825823		57.9483		0.112738	0.243439	0.00294118	0.111902	0.52898		168.474		0.52576	0.189999	0.113072	0.150227	0.0209424		117.315		0	0.372263	0.5	0	0.127737		88.4979
HIS3_and_YOR203W_ORF-T	1	0.243605	0.149831	0	0.569527	0.0370368		17.0218		0.684161	0.0279509	0.242857	0	0.0450309		13.6406		0.393558	0.17798	0.048805	0.226212	0.153445		31.6134		0.0492359	0.131956	0.000239388	0.0122197	0.806349		163.564		0	0	0	0	0		121.245		0	0.485075	0.0149254	0.5	0		88.1805
SIT4_ORF-T	1	0.470522	0.213178	0	0	0.316299		10.499		0	0	0	0	0		19.9982		0.357528	0.371317	0.153096	0.0386337	0.0794255		41.4997		0.0380149	0.685234	0.0472095	0	0.229542		153.953		0.456405	0.0723145	0.0351243	0	0.436157		110.563		0	0	0.5	0.5	0		73.378
DAD1_ORF-T	1	0.477126	0.0441237	0.324785	0.0494695	0.104496		25.7965		0	0	0	0	0		12.0919		0.118501	0.0803281	0.208665	0.0391103	0.553395		31.0249		0	0.287227	0.147769	0.00674865	0.558256		146.248		0	0	0	0	0		48.143		0	0.174603	0.825397	0	0		147.708
YOL087C_ORF-T	1	0.356026	0.0332028	0.277644	0	0.333127		17.709		0.580717	0	0.344541	0	0.0747421		24.4813		0.452638	0.148493	0.325772	0.0270543	0.0460431		49.92		0.481581	0.00136938	0.0187598	0.00398932	0.494301		143.568		0.306688	0.0245982	0.644116	0.0146821	0.00991607		89.399		0	0	0.5	0	0.5		132.588
CDC54_ORF-T	1	0	0.749007	0.113446	0.0334576	0.104089		10.4407		0.356855	0.483333	0.0529574	0	0.106854		20.7583		0.494615	0.254324	0.1101	0.0195762	0.121385		24.1483		0.0193079	0	0.136828	0.556507	0.287357		143.112		0.635714	0	0	0	0.364286		138.148		0	0	0	0	0		0
ELM1_ORF-T	1	0.678778	0.18	0	0	0.141222		13.5855		0.415183	0.508112	0.0284091	0	0.0482958		24.3207		0.395271	0.211236	0.0392572	0.0389391	0.315297		37.0098		0.288378	0.0429726	0.0314857	0	0.637164		134.711		0	0	0	0	0		65.1039		0.56207	0.43793	0	0	0		352.087
PHO81_ORF-T	1	0	0.53084	0.0400363	0.429124	0		24.9774		0.589803	0.0880823	0	0.322115	0		9.29675		0.62976	0.167986	0.0221613	0.121789	0.0583039		42.4855		0.185249	0.31475	0.170732	0	0.329268		133.435		0.544776	0	0.0845767	0.370647	0		1.82629		0	0	0	0	0		29.2877
ALO1_ORF-T	1	0.873141	0.0284979	0.0696723	0	0.0286889		10.2658		0	0	0	0	0		7.90626		0.36258	0.163491	0.15443	0.2287	0.0907989		23.574		0.491135	0	0	0	0.508865		132.565		0.404494	0	0.253425	0.246576	0.0955055		62.4758		0	0.72082	0.165615	0	0.113565		278.392
TRM1_ORF-T	1	0.393957	0.109244	0	0.0306122	0.466187		8.4526		0.133333	0	0	0.464342	0.402325		24.7858		0.418693	0.0980901	0.0457193	0.127839	0.309658		26.3752		0.5	0.0861487	0	0.00074111	0.41311		129.809		0.5	0.5	0	0	0		100.082		0	0	0	0	0		175.726
GDA1_ORF-T	1	0.667203	0.0882354	0	0	0.244562		11.5821		0.204084	0.0371799	0.067949	0.201288	0.489499		27.1112		0.54999	0.172377	0.12522	0.0566581	0.0957549		54.0718		0.541595	0.000996181	0	0.0138873	0.443521		126.344		0.5	0	0	0	0.5		62.4201		0.0532787	0.446721	0	0	0		103.618
PKR1_ORF-T	1	0	0	0	0	0		12.3706		0.485908	0.175295	0.114754	0.224044	0		6.81793		0.20982	0.204434	0.218741	0.17138	0.195625		20.6512		0	0	0.126667	0.269333	0.604		125.429		0	0	0	0	0		29.6052		0	0	0	0	0		87.8632
PHB1_ORF-T	1	0.0976563	0.0546875	0	0.533203	0.314453		7.99854		0.526757	0.138191	0.17588	0.149123	0.0100497		12.243		0.294898	0.231313	0.10921	0.0534574	0.311122		59.2352		0.102406	0.0298423	0	0.00737216	0.860379		125.246		0.275927	0	0.211111	0.346296	0.166666		79.9343		0	0	0.5	0	0.5		102.983
APL3_ORF-T	1	0.452932	0.296996	0	0	0.250072		17.6661		0.692683	0.265854	0	0	0.0414632		6.19941		0.588891	0.13988	0.174641	0.00864709	0.0879414		36.1423		0.345473	0.0142961	0.00340376	0.00574714	0.63108		124.821		0.344406	0	0.405595	0.131944	0.118055		60.0961		1	0	0	0	0		191.481
PUT3_ORF-T	1	0.492454	0.00754551	0	0.339622	0.160378		21.1177		0.783655	0.0649032	0.0432693	0.108173	0		22.4652		0.643742	0.0461341	0.12444	0.126345	0.0593383		35.5139		0.171817	0.00149555	0.0336491	0	0.793038		118.661		0.175098	0.240637	0.135577	0.0863968	0.362291		50.6898		0.0469925	0.78655	0.075368	0	0.0910898		411.615
CUP5_ORF-T	1	0.371542	0.0135138	0.0898256	0.0143087	0.51081		29.7728		0.724955	0.021858	0.166666	0.0159381	0.070583		27.8997		0.344333	0.224443	0.12766	0.124076	0.179488		50.6014		0.0926026	0.00650846	0.000732505	0.520066	0.380091		118.628		0	0	0	0	0		117.867		0.0259366	0.175793	0.25072	0.54755	0		235.889
MRPL49_ORF-T	1	0.5	0.22973	0	0	0.27027		1.81325		0.126794	0.00956929	0.363636	0	0.500001		12.3941		0.557197	0.106796	0.14426	0.161813	0.0299351		12.0174		0	0	0.0100867	0	0.989913		118.442		0	0	0	0	0		22.2178		0	0	0	0	0		175.726
TOF2_ORF-T	1	0.0636419	0.245162	0.0225808	0.590122	0.0784942		26.3365		0.533241	0.253227	0.0272121	0.00908117	0.177239		59.8009		0.486632	0.0802864	0.21435	0.13392	0.0848113		48.2929		0.0049412	0	0.491566	0	0.503493		118.172		0.245526	0.191829	0.00661465	0.310931	0.2451		36.2739		0	0	0	0	0		29.2877
GUK1_ORF-T	1	0.257097	0.0471203	0.0602098	0.549185	0.0863876		17.3439		0.256506	0.392551	0.2673	0.0176574	0.0659857		29.8993		0.18198	0.180361	0.0551355	0.339769	0.242754		36.4054		0.00128134	0.0407384	0.0171037	0.344451	0.596426		117.632		0.476066	0.0239345	0.1875	0.208334	0.104167		62.3927		0	0	0	0	0		58.5754
RPO26_ORF-T	1	0.26641	0.062183	0.300436	0.341783	0.0291881		17.8839		0.381343	0.0582094	0.172545	0.347603	0.040299		20.6096		0.341185	0.239437	0.227634	0.104016	0.0877276		37.3586		0.00475067	0.5	0	0.00131529	0.493934		117.066		0	0	0	0	0		35.6922		0.5	0	0	0	0.5		58.8928
CDC31_ORF-T	1	0.365854	0.060976	0.499999	0.0457317	0.027439		6.12699		0.431819	0.5	0	0.0681815	0		7.43645		0.259772	0.372529	0.242221	0.00469095	0.120787		22.7501		0.0311508	0.468849	0	0.071358	0.428643		114.024		0	0	0	0	0		35.6922		0.12766	0.37234	0	0	0		59.2101
HEM1_ORF-T	1	0.0391973	0.612811	0.0497128	0.0258119	0.272467		26.3948		0.957037	0.00999993	0	0.0125919	0.0203711		39.9798		0.288631	0.281207	0.140947	0.139209	0.150006		50.4918		0	0.00676223	0.00863974	0.00290338	0.981695		111.318		0.0447911	0	0.0794397	0.168225	0.707544		30.6049		0	0.631579	0	0	0.368421		221.086
TFC6_ORF-T	1	0.266872	0.555214	0.0552152	0	0.122699		5.24952		0.55122	0.312625	0.0166516	0.111641	0.00786271		25.1093		0.447963	0.178345	0.121107	0.127119	0.125466		22.7341		0.41032	0.0108693	0	0	0.57881		107.67		0.487536	0.0124628	0.25	0	0.25		48.3092		0.229487	0	0.226923	0.5	0.0435897		221.403
TRP2_ORF-T	1	0.407193	0.0504385	0.309912	0.179824	0.0526318		9.50497		0.462604	0.0373961	0.408257	0	0.0917434		19.6747		0.538603	0.271916	0.0772099	0.0322645	0.0800074		49.788		0.111057	0.00739042	0.00312625	0.384201	0.494225		107.322		0	0	0	0	0		43.4394		0	0	0	0	0.5		59.2101
YLR118C_ORF-T	1	0	0	0	0	0		0.687255		0	0	0	0	0		9.30149		0.10517	0.222914	0.0427028	0.040216	0.588997		15.9809		0	0	0	0.16091	0.83909		104.69		0	0	0	0	0		33.2021		0.5	0.0333333	0.263333	0	0.203333		190.529
HCA4_ORF-T	1	0.388243	0.305202	0	0	0.306555		27.5208		0.188516	0.0240511	0.497525	0.0759496	0.213959		22.0001		0.53461	0.163914	0.138776	0.0950553	0.0676447		43.9438		0.297873	0.00059107	0	0	0.701535		103.545		0.614569	0.215085	0	0.0710141	0.0993313		98.4173		0	0	0	0	0		0
SLA2_ORF-T	1	0.338812	0.487478	0.154163	0.0195471	0		17.7244		0.358884	0.01263	0.512631	0	0.115854		29.5995		0.328238	0.149381	0.351144	0.0721672	0.0990688		33.339		0.582117	0.00551799	0.00888823	0	0.403477		103.312		0.594444	0	0.111111	0.194445	0.0999997		45.7917		0	0	0	0.5	0.5		161.876
ECM31_ORF-T	1	0.154412	0.205882	0	0.139706	0.5		2.5005		0.452527	0.0474735	0.5	0	0		27.581		0.532956	0.172005	0.118784	0.0381801	0.138075		17.6657		0.0315983	0	0.497545	0	0.470856		103.093		1	0	0	0	0		41.4248		0	0	0	0	0		0
SRP40_ORF-T	1	0.0758368	0.335285	0.086267	0	0.502612		18.835		0.3389	0.1999	0	0.344253	0.116947		38.273		0.268954	0.214888	0.14238	0.131651	0.242127		40.1625		0.494312	0.00357133	0	0	0.502117		101.372		0.646246	0.243754	0	0.0290958	0.0809047		56.836		0.125	0.375	0	0.5	0		117.786
VAM6_ORF-T	1	0.688997	0.0115381	0	0.0481278	0.251338		22.6671		0.610142	0.199107	0.0327547	0.139692	0.018305		13.9499		0.487282	0.12913	0.0412277	0.182674	0.159685		25.6342		0.0904959	0	0.000821979	0.407903	0.500779		100.831		0.21371	0.55375	0	0.145162	0.0873786		63.3615		0	0	0	0	0		29.2877
ERV15_ORF-T	1	0	0	0	0	0		12.3706		0.130897	0.712877	0.107311	0.0489157	0		33.15		0.24957	0.146956	0.216814	0.344195	0.0424649		40.86		0	0.011519	0	0	0.988481		98.9533		0	0	0	0	0		37.3524		0	0	0	0	0		0
SNX3_ORF-T	1	0	0	0	0	0		0.687255		0.533232	0.120639	0.15407	0.183049	0.00900953		30.5154		0.142529	0.535703	0.144086	0.143435	0.0342459		31.6475		0	0.5	0	0	0.5		98.7297		0	0	0	0	0		4.42695		0.362205	0	0	0.015748	0.122047		162.828
RSC58_ORF-T	1	0.513886	0.298773	0.0447108	0.0710065	0.0716238		31.4695		0.841625	0.158375	0	0	0		12.4012		0.593656	0.158074	0.144271	0.0551952	0.0488051		48.9102		0.0264083	0.00148694	0	0.0450927	0.927012		97.8736		0.0374544	0.479137	0.483409	0	0		106.859		0	0.663462	0	0.336538	0		73.378
TIF11_ORF-T	1	0.183885	0.499999	0	0.0702482	0.245868		19.6972		0.746699	0.0496181	0	0.145946	0.0577369		22.0048		0.0869835	0.366051	0.370462	0.10597	0.0705329		47.1911		0.191501	0.0452284	0.111831	0.0402147	0.611224		96.977		0	0.215909	0	0.784091	0		96.1756		0	1	0	0	0		73.6953
VID22_ORF-T	1	0	0	0	0	0		2.06176		0.0657442	0.371972	0.281142	0.25	0.0311417		8.52478		0.289406	0.138856	0.188693	0.118843	0.264203		39.1441		0.0105644	0.00615451	0.104282	0.467415	0.411584		96.6053		0.753623	0.246377	0	0	0		44.0485		0.951058	0.0251323	0	0.0238095	0		236.206
ABF2_ORF-T	1	0.5	0.0637253	0.235295	0.20098	0		7.3849		0.185173	0.199052	0.103927	0.0118485	0.5		34.0991		0.193638	0.322469	0.0996923	0.267336	0.116865		31.226		0	0	0.5	0	0.5		95.7602		0.492782	0	0.507218	0	0		28.2536		0.3	0.2	0	0	0		29.6051
YKT6_ORF-T	1	0	0	0.188889	0.631866	0.179245		2.69072		0	0	0	0	0		10.2316		0.491151	0.101294	0.0898017	0.177634	0.14012		24.3608		0.0026933	0	0	0.0202616	0.977045		94.5474		0	0	0	0	0		75.5348		0.415152	0	0	0	0.0848485		103.618
RPN13_ORF-T	1	0.433464	0.131708	0.197561	0.237267	0		22.4185		0.337989	0.0167599	0.069832	0.575419	0		21.5374		0.214037	0.260814	0.172422	0.321701	0.0310254		35.7854		0.0125866	0.00661577	0.203219	0.0365046	0.741074		92.1708		0.5	0	0	0.5	0		23.6843		0	0	0	0	0		0
RRP43_ORF-T	1	0.341924	0.405092	0.089347	0	0.163637		10.9378		0.371753	0	0.167863	0.332137	0.128247		23.8604		0.347029	0.106423	0.399719	0.100566	0.0462626		18.6417		0	0	0.000763175	0.0809506	0.918286		90.89		0.500001	0.25	0	0.25	0		90.0885		0.384521	0.522215	0.0932643	0	0		396.812
END3_ORF-T	1	0.474117	0.417624	0.0629916	0.018519	0.0267487		30.4171		0.161895	0.598404	0.161882	0.0778182	0		17.5099		0.42941	0.262755	0.052595	0.126753	0.128488		21.2666		0.00400771	0.00801391	0	0.139201	0.848777		90.5107		0.471249	0.445418	0	0.0833333	0		23.4633		0.773438	0.226562	0	0	0		220.134
ERV25_ORF-T	1	0.191335	0.612508	0.139706	0.048387	0.00806449		9.88541		0.598598	0.170032	0.0703121	0.0132208	0.147837		20.7702		0.367169	0.149248	0.15217	0.157472	0.17394		21.4522		0.00112743	0	0.00154037	0.13496	0.862372		90.4062		0	0	0	0	0		90.0054		0	0	0.5	0.5	0		73.378
PGA3_ORF-T	1	0.727795	0.0902584	0.0587387	0.0458448	0.0773634		13.38		0	0	0	0	0		8.83641		0.197497	0.384213	0.0883531	0.177671	0.152265		32.5385		0.5	0	0	0	0.5		90.3021		0	0	0	0	0		18.8145		0.0378788	0.0465368	0.266234	0.301724	0.347627		412.567
IZH3_ORF-T	1	0.211957	0.325725	0	0	0.462319		3.56819		0.758781	0.122682	0.0237947	0.0255946	0.0691481		55.9387		0.46427	0.193951	0.0847049	0.02505	0.232023		36.4321		0	0	0	0	1		90.0874		0	0	0	0	0		7.74803		0.402235	0	0.0977654	0	0.5		161.241
DPB11_ORF-T	1	0.283816	0.393078	0	0.176341	0.146766		36.3415		0.419556	0.0291262	0.0381409	0.256034	0.257143		15.966		0.433327	0.143892	0.0865383	0.268659	0.0675842		22.9113		0.497739	0	0.0522129	0.116525	0.333523		89.5476		0.470921	0.166666	0.0153472	0.347066	0		42.1417		0	0.166667	0.333333	0.5	0		132.271
CDC34_ORF-T	1	0.646907	0.117268	0.0966496	0.0425262	0.0966496		15.1349		0.256369	0.0214968	0.50051	0.0191087	0.202515		35.0245		0.343079	0.138	0.230612	0.131745	0.156563		40.7112		0.193209	0.257429	0	0.0673918	0.48197		86.3905		0.0119682	0	0	0.301075	0.686957		79.8238		0.0528634	0.78047	0.166667	0	0		220.769
ADA2_ORF-T	1	0.505743	0.0652172	0.0416663	0.0307975	0.356576		9.06623		0.157107	0.590399	0.175186	0	0.077307		17.0519		0.226889	0.272689	0.174023	0.203748	0.122652		28.3462		0.0516856	0	0.283335	0.176404	0.488575		84.144		0	0	0	0	0		9.21367		0	0	0	0.5	0.5		147.073
FZF1_ORF-T	1	0.5	0.274193	0	0	0.225807		6.01039		0.205912	0.19468	0	0.018085	0.581322		25.0974		0.502873	0.16316	0.0884311	0.0977837	0.147752		11.2753		0.00442069	0.495579	0	0	0.5		84.0109		0.5	0	0.5	0	0		19.7277		0	0	0	0	0		29.2877
MIS1_ORF-T	1	0.139432	0.27058	0.0828781	0.276724	0.230386		34.5406		0.517612	0.0445539	0.274198	0	0.163636		15.3451		0.341377	0.0892458	0.323778	0.0437218	0.201878		40.124		0.0658201	0.372027	0	0.000893026	0.56126		83.9699		0	0.5	0.5	0	0		77.4441		0.5	0	0.5	0	0		44.0903
EAF5_ORF-T	1	0	0	0	0	0		0		0	0	0	0	0		3.72059		0.293445	0.0942483	0.298047	0.0227793	0.29148		14.7279		0.0374704	0.0324742	0.308835	0.114515	0.506705		83.1718		0	0	0	0	0		0.636461		0	0.125	0.5	0.375	0		206.283
ALY2_ORF-T	1	0.734247	0.0864663	0	0.0881704	0.0911162		15.3405		0	0	0	0	0		4.18567		0.388354	0.155248	0.135442	0.119344	0.201612		35.1177		0.155278	0.354431	0	0	0.490291		81.7204		0.487612	0	0	0.255245	0.257142		1.82629		0.169811	0.463396	0.146667	0	0.220126		220.451
IRC22_ORF-T	1	0.166666	0.545455	0.0170452	0	0.270833		8.3943		0.396476	0.0806411	0	0.0506611	0.472222		18.1237		0.59873	0.111446	0.0815994	0.126232	0.0819922		13.5064		0.0959668	0.103418	0.0010643	0	0.799551		80.9989		0	0	0	0	0		94.6295		0.5	0	0.5	0	0		58.8928
NOT3_ORF-T	1	0.570246	0.0997337	0.0478723	0.0265962	0.255552		18.5129		0.291449	0.227651	0	0.0157062	0.465194		15.9636		0.377633	0.181855	0.0261095	0.149022	0.26538		38.9116		0.487194	0.019231	0	0.0275681	0.466007		80.9899		0.113333	0.362778	0.131944	0.126667	0.265278		63.4163		0	0	0	0	0		29.2877
NCL1_ORF-T	1	0.0422531	0.220858	0	0.139722	0.597166		9.63689		0.926996	0	0.0218123	0.0148384	0.0363528		57.9382		0.434836	0.201724	0.153235	0.127653	0.0825514		53.5338		0.173848	0.23521	0.0119759	0.0780443	0.500922		71.5901		0.5	0	0	0	0.5		94.7709		0.373494	0.626506	0	0	0		265.494
YIL077C_ORF-T	1	0.528146	0.235602	0.229774	0	0.00647885		35.6389		0.105823	0.799022	0.0102282	0.0141614	0.0707658		50.3554		0.463652	0.331364	0.102019	0.082111	0.0208545		46.7372		0	0.00232223	0.0201904	0.47981	0.497677		70.3413		0.470084	0.053767	0	0.00395904	0.47219		85.917		0.5	0.327586	0.172414	0	0		146.756
RTG2_ORF-T	1	0.142361	0.177083	0.322437	0.296455	0.0616637		15.0919		0.507298	0.0214797	0.114943	0.103448	0.252832		10.5385		0.205351	0.267051	0.104596	0.141854	0.281147		32.6962		0.14256	0.265804	0.047682	0	0.543954		63.0825		0.386242	0	0.0147651	0.516108	0.0828857		83.426		0.414634	0.0370968	0	0.462903	0.0853659		352.405
NHP2_ORF-T	1	0.444365	0.130278	0	0.0410959	0.384261		20.6636		0.316734	0.462891	0.1223	0.082085	0.015989		43.5304		0.453445	0.121857	0.0115795	0.2112	0.201919		44.7676		0	0	0.0354315	0.0180144	0.946554		53.3305		0.49394	0	0	0.495982	0.0100786		78.1141		0.0345745	0.0585106	0.356059	0.194214	0.356642		279.979
SSO2_ORF-T	1	0.217451	0.256233	0	0.0263156	0.500001		13.7604		0.802517	0.0581755	0.0761006	0.0301885	0.0330186		42.6144		0.383814	0.175522	0.194352	0.0802187	0.166093		34.4371		0.00630206	0.257372	0.0707986	0.00168897	0.663838		72.6984		0	0	0.5	0.225	0.275		72.6574		0	0.0799087	0	0.39726	0.522831		132.905
SLP1_ORF-T	1	0.119047	0.635715	0.202381	0	0.042857		10.1922		0.0656937	0.799269	0.0206814	0.0888075	0.0255479		10.6943		0.256861	0.664287	0.0297809	0.0287352	0.0203352		33.7358		0.00142308	0.14456	0.000834459	0.00588622	0.847296		61.4179		0.762631	0	0.232672	0.00469687	0		71.9157		0	0	0	0.5	0		29.6051
RRN6_ORF-T	1	0.270568	0.524434	0	0.204997	0		26.6893		0.823598	0.125	0.051402	0	0		54.5221		0.5198	0.256769	0.139684	0.0241301	0.0596167		24.5883		0.163751	0	0.0638263	0.0243147	0.748108		62.1844		0.110104	0.0220211	0	0.0220211	0.845854		68.9792		0	0	0	0	0		175.726
NUP2_ORF-T	1	0.546484	0.260264	0.0504324	0	0.142819		16.0707		0.8565	0.0863745	0.00851601	0.013787	0.0348223		43.233		0.531886	0.232311	0.143079	0.0679649	0.0247593		52.9587		0.274981	0.140028	0.0298564	0	0.555135		66.1955		0.370159	0.0572351	0.53587	0.0367354	0		68.5911		0.379433	0	0.620567	0	0		176.361
YNL313C_ORF-T	1	0.364617	0.172727	0	0.163637	0.299019		4.06523		0.412383	0.0455613	0.5	0.0420559	0		9.61075		0.247819	0.301243	0.188196	0.0515496	0.211192		26.1892		0.261768	0	0.0824883	0.263674	0.39207		69.7924		0.5	0	0.179245	0.320755	0		67.8707		0	0.432099	0	0.567901	0		219.817
URB1_ORF-T	1	0.446541	0.354331	0.0748036	0.0283013	0.0960235		7.63342		0.449513	0.0272141	0.190972	0.136805	0.195496		20.7702		0.478555	0.146232	0.123314	0.121886	0.130012		45.5189		0.00483768	0	0.00841383	0.333334	0.653415		25.2463		0.546443	0	0.0988174	0.0986348	0.256105		63.6196		0.676136	0.198864	0.125	0	0		161.558
YLR072W_ORF-T	2	0.0250506	0.000480562	0.000349307	0	0.97412		1048.42		0.00928947	0.00761279	0.0012935	7.62126e-05	0.981728		194.8		0.111289	0.0800931	0.00656698	0.0137437	0.788307		234.316		0	0	0	0.0210368	0.978963		58.0781		0.00179099	0	0	0.0139257	0.984283		44.8599		0.0735931	0	0	0.0476191	0.378788		103.618
ALT2_ORF-T	2	0.0097093	0.00901909	0	0	0.981272		1044.18		0.118441	0.0103734	0.00356779	0	0.867617		280.147		0.154798	0.00790629	0.00363822	0.00198211	0.831676		360.861		0.000845164	0.00194589	0.000541307	0	0.996668		473.621		0.213263	0.0360864	0	0	0.750651		152.778		0.333333	0.166667	0	0	0		44.4076
CYT1_ORF-T	2	0	0.0222448	0	0.0155798	0.962175		790.548		0.0701136	0.0205131	0.00110149	0.0707008	0.837571		183.18		0.104456	0.0282646	0.0030389	0.0621226	0.802118		284.144		0.343207	0.0025452	0.000224411	0.0132403	0.640783		299.84		0	0.0528396	0	0.141937	0.805224		138.677		0	0	0	0.5	0		29.6051
UBA1_ORF-T	2	0.120687	0.000858457	0.00213025	0.00127179	0.875052		614.188		0.769452	0.017268	0	0.0225229	0.190757		55.3391		0.341059	0.0916975	0.0738113	0.0821167	0.411315		95.875		0.105285	0.00396727	0.144058	0.137712	0.608978		508.845		0	0.000522846	0.00591382	0.00224506	0.991318		214.865		0.3583	0.0236167	0.301471	0.198529	0.118084		369.429
TOS1_ORF-T	2	0.0243286	0.04022	0	0	0.935451		613.528		0.339822	0.033919	0.0722259	0.00443112	0.549602		306.778		0.301347	0.0781322	0.0334474	0.0287693	0.558304		411.535		0.0347913	0.0432029	0.295824	0.0310113	0.59517		537.257		0.141501	0	0.315501	0	0.542999		443.312		0.032833	0.129456	0	0.837711	0		398.399
IMP4_ORF-T	2	0.0298842	0.00356295	0.000581022	0.000746466	0.965225		613.316		0.124357	0	0.00588901	0	0.869754		210.083		0.182718	0.00090009	0.00856957	0.0333033	0.774509		258.769		0	0.253731	0	0	0.746269		186.833		0.00452015	0.0376246	0	0	0.957855		83.4834		0	0	1	0	0		102.666
HST1_and_RTG1_ORF-T	2	0.000575085	0.00369103	0.00130208	0.000755929	0.993676		597.469		0.0356824	0.0189688	0.00433665	0.00761716	0.933395		249.282		0.132022	0.075781	0.07562	0.0381165	0.678461		295.012		0.320887	0.00266927	0.202642	0.158346	0.315456		188.36		0.13706	0.0530434	0	0.0168257	0.793071		81.2664		0.5	0	0.5	0	0		102.666
QRI7_ORF-T	2	0.000852786	0.000739888	0.00189307	0	0.996514		580.401		0.00260675	0.00328817	0.00872949	0.00939478	0.975981		149.366		0.138657	0.0320389	0.0331014	0.0170113	0.779191		210.592		0.0176585	0	0	0	0.982341		80.34		0.00492116	0	0.376161	0	0.618917		30.9948		0	0.5	0	0	0		14.8025
RSC8_ORF-T	2	0.0221462	0	0.00126624	0.00556465	0.971023		579.662		0.108343	0.00592386	0.00548438	0.0487153	0.831533		183.286		0.197099	0.0404215	0.0418663	0.0530358	0.667578		159.158		0.00102544	0.000451513	0	0	0.998523		361.595		0.0261959	0	0.0227784	0.00821154	0.942814		165.016		0.473975	0.276025	0.25	0	0		308.949
PFK26_ORF-T	2	0.0270016	0.00413704	0.00667564	0.0288613	0.933324		499.103		0.34054	0.0330981	0.0168902	0	0.609472		318.984		0.351286	0.0692573	0.014496	0.0160446	0.548916		211.909		0.30385	0.0130368	0	0	0.683113		104.34		0.74281	0.00559628	0.00408205	0.0211837	0.226328		52.9916		0.201149	0.201149	0	0	0.0977012		74.0127
GAL2_ORF-T	2	0	0	0.00285424	0	0.997146		457.8		0.00446363	0	0	0.00164052	0.993896		196.169		0.00998093	0.000938074	0.00238964	0	0.986691		191.463		0	0	0	0	1		131.037		0.00189616	0	0.00535948	0	0.992744		73.1621		0	0	0	0	0		0
SPO73_ORF-T	2	0	0.00164418	0	0.00224675	0.996109		426.766		0.00445858	0.0716293	0.162662	0.0988621	0.662388		206.835		0.0566463	0.133539	0.122072	0.0651317	0.622611		185.118		0	0	0.00629934	0	0.993701		203.555		0	0	0.119179	0.234218	0.646603		76.0155		0	0	0	0	0.5		14.8025
UTP6_ORF-T	2	0.00550368	0	0	0	0.994496		395.085		0.0243896	0.0109993	0.00442437	0	0.960187		149.82		0.0828038	0.0364278	0.021372	0.00502466	0.854372		256.231		0.00593823	0.00169577	0	0	0.992366		117.003		0.26653	0.0894334	0.0360479	0	0.607989		86.6118		1	0	0	0	0		219.817
NTG1_ORF-T	2	0.0165565	0.00274437	0.00540875	0	0.97529		390.508		0.00170652	0	0.0629811	0	0.935312		242.159		0.0210976	0.00245721	0.0418649	0.0323273	0.902253		98.685		0	0.00470112	0	0	0.995299		180.179		0.300345	0	0.00790905	0	0.691746		37.9384		0	0	0.5	0	0		103.618
RPL41A_ORF-T	2	0.136078	0.213792	0.0798881	0.113756	0.456486		350.003		0.111223	0.504453	0.0998465	0.0906847	0.193793		308.92		0.0732753	0.372782	0.118055	0.146403	0.289485		286.313		0.00556425	0.128987	0.0176612	0.14572	0.702067		1094.23		0.22391	0.19541	0	0	0.58068		322.706		0.649406	0.3061	0	0.0274286	0.0170648		1484.9
RPL14A_ORF-T	2	0.0381722	0.264327	0.146373	0.0173834	0.533744		323.537		0.289065	0.363682	0.112891	0.0213378	0.213024		217.551		0.163484	0.223932	0.138307	0.10561	0.368667		215.286		0.116396	0.0723262	0.158269	0.17827	0.474738		355.387		0.222425	0.269068	0.0129475	0	0.49556		239.483		0.417735	0.37329	0.0207469	0.0512992	0.136929		985.74
YIL152W_ORF-T	2	0.001368	0.0337988	0	0	0.964833		275.337		0.0296222	0.00886711	0	0	0.961511		66.9565		0.103546	0.109463	0.0554375	0.0462565	0.685296		67.1137		0	0.00735979	0	0	0.99264		61.681		0.00911032	0	0	0	0.99089		38.3247		0	0.5	0	0	0		59.2101
MPS2_ORF-T	2	0	0	0.0173665	0	0.982633		273.833		0.00994882	0	0.000693969	0.000693969	0.988663		796.342		0.0277568	0.0188316	0.00966543	0.00519705	0.938549		708.755		0	0	0	0	0		29.3285		0.0576804	0.00045108	0	0	0.941869		309.595		0.125	0	0	0	0.375		118.42
PET10_ORF-T	2	0.0350056	0.00685426	0.00293728	0	0.955203		272.444		0.387609	0.0476785	0.00790432	0	0.556808		136.817		0.210418	0.0681384	0.00536577	0.01834	0.697738		120.746		0	0.131705	0	0	0.868295		150.39		0.163726	0.105857	0	0	0.730417		53.1003		0	0.5	0	0	0		88.8152
MDH1_ORF-T	2	0.0128276	0	0.00393598	0.00324015	0.979996		266.136		0.122519	0.01085	0.00396876	0.0126503	0.850012		112.824		0.161801	0.0418155	0.0520217	0.0520525	0.692309		147.094		0.0975765	0	0	0.20561	0.696814		52.0726		0	0.0168233	0	0	0.983177		34.8091		0	0.286103	0.610722	0	0.103175		205.966
PTC3_ORF-T	2	0.0234654	0.0559106	0.010498	0.0661991	0.843927		265.673		0.0393779	0.0261411	0.0526497	0.045436	0.836395		88.0122		0.159835	0.0561935	0.0785664	0.0840025	0.621402		121.088		0.125973	0.0166841	0	0.136637	0.720706		176.401		0.320885	0.219447	0.00318782	0.00389622	0.452584		92.0314		0.0202381	0	0	0.327381	0.152381		192.433
YIR018C-A_ORF-T	2	0.00162484	0	0.00249717	0.00385295	0.992025		258.187		0	0	0	0	1		62.1262		0.0648672	0.156573	0	0.00958925	0.768971		97.4092		0	0	0.0618004	0	0.9382		128.541		0	0	0.0257199	0.0102871	0.963993		37.271		0	0.5	0	0	0		59.2101
SIR4_ORF-T	2	0.109856	0.0156941	0.0255592	0.0184938	0.830397		241.337		0.0925502	0.0474907	0.274314	0.0165271	0.569118		118.542		0.241203	0.0969826	0.0408632	0.0306677	0.590283		116.748		0.0466295	0.02664	0.0458809	0	0.88085		119.426		0.419202	0.010379	0.0741751	0.00900395	0.487239		76.7298		0.414634	0	0	0.585366	0		147.391
SGD1_ORF-T	2	0.0849647	0.0174639	0.00994824	0.0548755	0.832748		233.022		0.129017	0.0179197	0.00432511	0.00692116	0.841817		157.143		0.24924	0.09563	0.0213217	0.0731027	0.560705		141.477		0.344255	0.00512275	0	0.00123032	0.649392		71.6372		0.183655	0.0988782	0.102229	0.0601024	0.555136		31.5994		0	0	0	0	0		117.151
VPS41_ORF-T	2	0.0145585	0.00466923	0.00211043	0	0.978662		222.928		0.0251165	0.0241888	0	0.00242932	0.948265		129.085		0.20375	0.0883503	0.076424	0.0206386	0.610837		139.785		0.0087722	0.12891	0.00544421	0	0.856873		62.5081		0.125984	0.0128385	0	0.0368224	0.824355		28.0308		0.5	0.242857	0.257143	0	0		88.1805
YAP1801_ORF-T	2	0.0352472	0.00845356	0	0.00287148	0.953428		213.165		0.989734	0.0102656	0	0	0		63.3728		0.252337	0.227645	0.0477852	0.0264682	0.445765		58.7076		0.160279	0.00135531	0.0207123	0.0020006	0.815652		51.2546		0.39969	0	0	0	0.60031		78.115		0.5	0.166667	0	0.333333	0		102.666
YMR182W-A_ORF-T	2	0.232929	0.00680857	0.00226567	0.52338	0.234616		202.369		0.105698	0.0289931	0.0171954	0.140537	0.707577		492.282		0.327927	0.055885	0.0408658	0.221897	0.353425		363.729		0.0205889	0.0237585	0.38135	0.533699	0.040603		33.1235		0.0743369	0.00215304	0.00693998	0.348306	0.568264		168.455		1	0	0	0	0		191.164
CGR1_ORF-T	2	0.0222215	0.0112555	0.0957736	0.306878	0.563871		194.588		0.0215154	0.041256	0	0.336155	0.601074		109.852		0.148982	0.0722685	0.0805982	0.280247	0.417904		78.3462		0.0104375	0.0109749	0	0.34035	0.638237		97.4914		0	0	0	0.40124	0.59876		29.1101		0.652778	0.347222	0	0	0		103.3
GAS1_ORF-T	2	0.0881367	0.0679511	0.058605	0.0149906	0.770317		187.482		0.607129	0.143138	0.065683	0.00638542	0.177664		96.4072		0.354089	0.287704	0.0700478	0.115796	0.172364		138.381		0.310997	0.0342684	0.00334865	0.181106	0.47028		239.942		0.559109	0.00640153	0	0	0.43449		99.6955		0.95092	0.0490798	0	0	0		501.065
PPZ2_ORF-T	2	0.00395094	0	0.00271527	0.0136084	0.979725		164.002		0.128004	0	0.0099263	0	0.86207		38.1219		0.256673	0.0384624	0.086356	0.0516345	0.566874		23.8738		0.191552	0	0.166667	0.149122	0.492659		51.784		0	0	0	0.166667	0.833333		4.06804		0	0	0	0	0		29.2877
YOR131C_ORF-T	2	0.0688395	0.125931	0.00325116	0	0.801979		162.066		0.0912571	0	0.0276067	0	0.881136		39.9845		0.182817	0.215056	0.0888554	0.0805297	0.432742		42.2998		0.00608795	0	0.0947361	0	0.899176		54.6188		0	0	0	0	1		6.4203		0.5	0	0	0.363636	0.136364		190.846
SRB6_ORF-T	2	0	0.00908483	0	0	0.990915		159.102		0.0676736	0.013632	0	0.0185001	0.900194		33.3177		0.115989	0.192007	0.0545299	0.0399653	0.59751		69.7926		0.0189181	0.0898646	0.132973	0.173243	0.585001		101.666		0	0	0	0	1		95.9881		0	0.185714	0.314286	0	0		14.8025
PXA2_ORF-T	2	0	0	0.00781206	0.00401773	0.98817		151.994		0.23925	0.0160116	0.0452876	0.0260751	0.673376		23.563		0.254417	0.075918	0.0886275	0.0560982	0.524939		28.4778		0.0978253	0	0	0.902175	0		4.07921		0	0.263889	0.5	0	0.236111		0.996238		0.5	0	0	0.5	0		88.4979
MDN1_ORF-T	2	0.315562	0.0211486	0.0767334	0.0297431	0.556813		150.226		0.162183	0.0936563	0.0445886	0.128022	0.571551		126.897		0.349348	0.118615	0.083923	0.171509	0.276605		170.218		0.316722	0.0341321	0.0378549	0.198632	0.412659		98.0037		0.236407	0.184898	0.251323	0.0240924	0.30328		91.3375		0.544271	0.0911458	0	0.0911458	0.273438		879.584
BCK2_ORF-T	2	0.0267718	0	0	0	0.973228		142.894		0.0273039	0.0161446	0	0.0131636	0.943388		59.1989		0.294046	0.0364242	0.0546954	0.0525321	0.562302		82.4294		0	0	0	0	1		50.6892		0	0	0.0479792	0	0.952021		26.59		0.169811	0.5	0	0	0.330189		88.4979
TAH11_ORF-T	2	0.00554188	0	0	0.0104717	0.983986		139.681		0.0831915	0.00820586	0	0	0.908603		50.5207		0.135418	0.0634721	0.0792104	0.153684	0.568215		95.4875		0.00298209	0.00127804	0.00921973	0.257563	0.728957		52.7621		0	0	0	0.194288	0.805712		27.6976		0	0.663462	0.336538	0	0		382.644
VPS55_ORF-T	2	0.0223993	0.00760871	0.0120487	0.006659	0.951284		131.115		0.0997818	0	0.044165	0.0436199	0.812433		44.3331		0.149214	0.208704	0.0701283	0.0845402	0.487414		49.1154		0.306289	0.00754775	0	0.00894644	0.677217		62.9889		0	0	0.0171372	0	0.982863		18.0693		0	0	0	0	0		0
YKL063C_ORF-T	2	0.019043	0.0197749	0	0.00707647	0.954106		128.728		0.229099	0.431086	0.0129618	0.00872373	0.318129		83.8194		0.117244	0.240659	0.0942368	0.0757643	0.472096		85.2849		0	0.271818	0	0	0.728182		69.4402		0.285362	0.285805	0.0556025	0.0185932	0.354637		64.6636		0	0	0	0	0		0
ZWF1_ORF-T	2	0.0499202	0.0179273	0	0	0.932152		128.378		0.190417	0.286537	0.16404	0.00933728	0.349668		62.759		0.290785	0.0873885	0.0927175	0.0710104	0.458099		176.389		0.117647	0.0017135	0.00263628	0.126302	0.751701		80.2944		0.322635	0.00431758	0.00780417	0.00235124	0.662892		105.125		0.564346	0.0833333	0.0759494	0.276371	0		279.344
ISW2_ORF-T	2	0.0470026	0.0671858	0.00710705	0.206227	0.672478		125.629		0.624333	0.0912995	0.0360613	0.0309103	0.217395		52.8461		0.279282	0.0965697	0.0827319	0.0861072	0.455309		87.4491		0.136779	0.0250666	0.0250513	0.0237467	0.789357		76.2803		0.395223	0.0364375	0.0409614	0	0.527378		67.4057		0.315789	0	0.075188	0.109023	0		88.8152
GIC2_ORF-T	2	0.133274	0.0583116	0.00428288	0	0.804131		118.637		0.283411	0.0294662	0.0856707	0	0.601452		102.562		0.26537	0.152696	0.0814069	0.0538735	0.446654		95.4967		0.387395	0.245956	0.00269565	0	0.363954		101.372		0.166445	0.139795	0.132184	0	0.561577		39.5667		0	0	0	0	0		175.726
LAT1_ORF-T	2	0.0301912	0	0.0265295	0.00663238	0.936647		118.284		0.409631	0.00699089	0	0.0382402	0.545138		33.1642		0.23658	0.0630294	0.0443	0.153264	0.502827		74.8977		0.0404853	0.00172467	0.00113121	0.0413763	0.915283		134.453		0.389161	0.0173667	0	0	0.593472		118.065		0	0.622845	0	0.377155	0		293.512
MYO2_ORF-T	2	0.0225811	0.115455	0.0458549	0.00626704	0.809842		116.361		0.350196	0.00440056	0.0207428	0.00923836	0.615422		163.781		0.295871	0.0864535	0.0657483	0.0584689	0.493459		154.269		0.468007	0.147085	0.233034	0.000910516	0.150964		213.009		0.0881713	0.0568862	0.0508981	0.0269457	0.777099		139.837		0.842277	0.0150524	0.0215969	0	0.121073		384.231
MSH1_ORF-T	2	0.0418459	0.0221545	0.0240202	0.21038	0.701599		113.259		0.140654	0	0.0356453	0.436004	0.387696		13.6406		0.123494	0.212821	0.0584998	0.204932	0.400254		73.3392		0.102485	0.0200444	0.137178	0.428046	0.312246		18.9446		0.0655285	0	0.00450609	0.0063565	0.923609		109.067		0	0	0.5	0	0		59.2101
LAG1_ORF-T	2	0.0356519	0	0.0810804	0.00558445	0.877683		112.099		0.0685728	0.0476634	0	0.00922529	0.874538		40.4544		0.220125	0.0845648	0.0688934	0.034258	0.592158		64.7555		0.471431	0.0386277	0	0	0.489942		27.871		0.292702	0.0103263	0.0186332	0.00248466	0.675853		32.3755		0.5	0.5	0	0	0		190.846
RPP2A_ORF-T	2	0	0.0848282	0.0473311	0.138398	0.729443		110.096		0	0.523538	0.135386	0.212631	0.128445		89.5633		0.00357161	0.221847	0.130037	0.238935	0.405609		160.21		0	0.227885	0.041765	0.20475	0.525601		486.591		0	0	0	0	1		297.298		0	0.283952	0.624584	0.0914634	0		1263.81
APM3_ORF-T	2	0.0110416	0.00705822	0	0.0371464	0.944754		104.042		0	0.125332	0.288154	0.0252814	0.561233		65.6958		0.145964	0.12943	0.120377	0.0812486	0.52298		51.962		0.0533353	0	0.0080849	0.00439684	0.934183		85.4609		0.52328	0	0	0	0.47672		34.2027		0	0	0	0	0		0
PRP43_ORF-T	2	0.0266871	0.00603321	0.00914127	0.00566735	0.952471		103.472		0.095516	0.130557	0.0460454	0	0.727881		71.4467		0.324571	0.071019	0.0793245	0.0290114	0.496074		75.3564		0.182731	0	0	0.164659	0.65261		14.6583		0.293106	0	0	0.0666673	0.640226		24.0768		0	0	0	0	0		58.5754
BRE5_ORF-T	2	0.0231821	0.140714	0.0938237	0.0173259	0.724954		102.524		0.552301	0.0137458	0.0836097	0.0124578	0.337885		93.4207		0.266323	0.241249	0.0970923	0.051425	0.343911		168.562		0.110401	0.216131	0.000498428	0.0467493	0.62622		267.534		0.380318	0	0.0266108	0.0260815	0.566989		240.22		0.420814	0.0791855	0	0	0		118.42
PEX19_ORF-T	2	0.143094	0.0156423	0.150514	0.0094178	0.681332		99.0566		0.507353	0.0454383	0.014539	0.0858918	0.346778		81.1848		0.27779	0.155623	0.0503178	0.058675	0.457595		61.7511		0.138576	0.320657	0.0036511	0.0119201	0.525196		60.4427		0.331268	0	0	0.136463	0.532269		63.0079		0.675258	0	0.324742	0	0		191.164
YOR305W_ORF-T	2	0.0341422	0.0112172	0.00754025	0	0.9471		97.9889		0.144323	0.00476314	0	0	0.850913		65.8634		0.212818	0.152535	0.021684	0.0272825	0.58568		75.8699		0.0372106	0.0227276	0.150061	0.29453	0.49547		52.0787		0.00616092	0	0	0	0.993839		40.5073		0	0	0	0	0.5		14.8025
RPL2A_ORF-T	2	0.115497	0.215145	0.181196	0.236703	0.251459		97.5225		0.10573	0.292436	0.0378822	0.0378822	0.52607		86.3125		0.104274	0.227752	0.0697517	0.207617	0.390605		147.64		0.072367	0.101287	0.00144579	0.197432	0.627468		414.182		0	0.236112	0.480311	0	0.283578		245.308		0	0.466184	0.0845411	0.449275	0		352.405
LAP4_ORF-T	2	0.111569	0.0186174	0.0375016	0	0.832312		97.357		0.680139	0.0532246	0.0165146	0	0.250122		88.4631		0.231923	0.210669	0.0706233	0.0280693	0.458715		86.9368		0.00545624	0.00834358	0.016938	0	0.969262		110.006		0.0602409	0.812793	0.0238103	0	0.103156		45.3275		0	0	0	0	0		117.151
TRM11_ORF-T	2	0.069985	0.026961	0	0.0297502	0.873304		96.1451		0.55772	0	0	0.00621333	0.436067		40.9052		0.310375	0.0801772	0.0294727	0.025274	0.554701		78.3884		0.0824564	0	0	0	0.917544		33.7404		0	0	0.0332097	0	0.96679		8.35709		0	0	0	0	0		58.5754
YML018C_ORF-T	2	0.0123086	0.039548	0	0.0209875	0.927156		94.9761		0.272361	0	0	0	0.727639		38.1266		0.237622	0.0523077	0.077538	0.0612306	0.571302		52.0622		0	0	0	0	1		18.3912		0	0	0	0.0248535	0.975147		8.49587		0	0.34	0	0.16	0		88.8152
PRS5_ORF-T	2	0.0457083	0.523609	0	0	0.430683		93.4113		0.244833	0.153565	0.00343577	0.362014	0.236153		49.8927		0.336046	0.232472	0.0434598	0.0626419	0.32538		32.1817		0.220812	0.0245349	0	0	0.754653		9.40576		0	0.125125	0	0.137106	0.737769		17.157		0.188849	0.188849	0	0.122302	0		118.42
DPM1_ORF-T	2	0.00526087	0.0177555	0.0041643	0.0129335	0.959886		93.2058		0.368217	0.143135	0.158084	0	0.330564		68.9442		0.353249	0.0405985	0.139484	0.0435368	0.423132		39.4507		0.387633	0.00235966	0.262983	0.10293	0.244094		118.312		0	0	0	0	1		41.3373		0.5	0	0	0	0		44.4076
ECM32_ORF-T	2	0.103791	0.390558	0.0507726	0.0838188	0.371059		91.3955		0.0475909	0.115412	0.254193	0.275782	0.307023		46.649		0.280746	0.20724	0.0970739	0.182446	0.232493		119.836		0.490148	0.00263514	0.337385	0.00294553	0.166886		98.3955		0.016229	0.215477	0.0363672	0.0425037	0.689423		62.5668		0.40506	0.0813954	0	0.513545	0		191.481
GAR1_ORF-T	2	0	0.0389061	0.000443048	0.728122	0.232529		90.3278		0.202171	0.0275821	0.00146702	0.119425	0.649355		41.0752		0.126987	0.09137	0.047121	0.159054	0.575468		59.822		0.204891	0.0403049	0.0642001	0.0374034	0.653201		134.224		0	0.276135	0	0.0980484	0.625816		66.8488		0.587786	0	0.352861	0	0.0593525		382.327
RFX1_ORF-T	2	0.0144693	0	0	0.00535899	0.980172		90.107		0.154378	0	0	0.150602	0.69502		36.8754		0.175481	0.180987	0.0872382	0.0408662	0.515428		31.9408		0.287145	0.020893	0.00522281	0	0.686739		46.2728		0.0299997	0.0226669	0	0.0899992	0.857334		43.1079		0	0	0	0	0		0
RPS21A_ORF-T	2	0.098067	0.122756	0.182177	0.265569	0.331431		89.9627		0.195842	0.109307	0.108713	0.284918	0.30122		50.6907		0.199161	0.116797	0.128683	0.222006	0.333354		150.929		0.209327	0	0	0.159681	0.630992		323.387		0	0	0	0.5	0.5		216.424		0.540497	0.335828	0	0.123675	0		426.417
EMI2_ORF-T	2	0.0366124	0.0066326	0	0.0420511	0.914704		88.4103		0.860805	0.0751344	0	0	0.0640603		47.107		0.559535	0.0612587	0.0346486	0.0175795	0.326978		47.4244		0	0	0	0	0		49.5265		0	0.0391308	0	0.0348843	0.925985		54.2036		1	0	0	0	0		132.588
MMT1_ORF-T	2	0.117478	0.0229893	0	0	0.859532		88.1771		0.648958	0.128038	0	0.0793408	0.143663		54.3829		0.256734	0.338797	0	0.0348332	0.369635		38.9633		0.423965	0.0700928	0.244838	0	0.261105		32.7863		0.0101925	0.0761805	0	0	0.913627		37.3815		0.5	0	0	0	0.5		102.666
SKG1_ORF-T	2	0.309044	0.0122815	0	0.0994205	0.579254		86.2043		0.191052	0.0727579	0	0.0601046	0.676085		69.4187		0.435702	0.0897062	0.0368622	0.0855366	0.352193		67.9273		0.0126769	0	0	0.451346	0.535977		72.7424		0.289785	0.133079	0	0.0208478	0.556288		40.8157		0.819767	0.0813954	0.0988372	0	0		205.331
PRI2_ORF-T	2	0	0.00974604	0	0	0.990254		85.8086		0.0514581	0.0156855	0	0.00935688	0.9235		40.6125		0.289348	0.113365	0.0810423	0.0128462	0.503398		66.9254		0.491132	0	0.00331355	0	0.505554		119.484		0.0136566	0.0239901	0.0103336	0.0151754	0.936844		42.4184		0	0	0	0	0		87.8632
HTD2_ORF-T	2	0.0132118	0.24099	0.0176157	0.00499061	0.723192		85.063		0.0541265	0.0854366	0.0516984	0	0.808739		48.8257		0.0343854	0.193706	0.126029	0.0839678	0.561911		61.2167		0	0.0133972	0.00382859	0	0.982774		23.6527		0	0	0.00517607	0	0.994824		43.3907		0	0	0	0	0		0
ARG81_ORF-T	2	0	0.0202231	0.0558408	0.0231823	0.900754		83.7008		0.0628996	0.0479751	0	0.139831	0.749295		21.8561		0.206467	0.115085	0.0849561	0.0699486	0.523543		52.3196		0.494095	0	0.00189851	0.0323088	0.471698		81.0399		0	0.206374	0.201087	0	0.592539		25.0403		0.119565	0.5	0	0	0.380435		88.4979
ERG29_ORF-T	2	0.0254443	0	0.0792702	0.407843	0.487442		83.5442		0.381017	0.21688	0.0499358	0.169266	0.182901		35.3267		0.252218	0.0790548	0.107018	0.281873	0.279837		37.2779		0.0118021	0	0	0.724309	0.263889		15.2842		0.0399059	0	0.0821603	0.308781	0.569153		13.9182		0	0	0	0	0		117.151
BMH1_ORF-T	2	0.190769	0.154802	0.0124081	0.032117	0.609904		82.6668		0.262422	0.107107	0.0871472	0.00181025	0.541513		72.6885		0.257118	0.0760019	0.0444309	0.0868193	0.53563		112.587		0.44682	0.126548	0.0738568	0.0974785	0.255297		192.181		0	0.327308	0.00500599	0	0.667686		102.318		0.194724	0.512056	0.29322	0	0		427.369
AAT2_ORF-T	2	0.211766	0.0292867	0.0531062	0.00775171	0.69809		81.7157		0.172838	0.106602	0	0.196384	0.524176		98.2273		0.238575	0.147162	0.0667013	0.132892	0.41467		77.9064		0.00195097	0.167938	0	0.00199524	0.828115		119.03		0.252505	0	0	0	0.747495		101.407		0.298305	0.27808	0.219031	0.0317029	0.172881		616.629
RBG1_ORF-T	2	0.211634	0.00724657	0.14914	0.21618	0.4158		72.4439		0.408391	0	0.185824	0.00295497	0.40283		101.766		0.255036	0.0628966	0.195317	0.0480068	0.438744		42.7006		0	0	0.0453738	0.220453	0.734173		65.1448		0	0	0.391031	0	0.608969		37.6847		0	0	0.570707	0	0.429293		190.529
BRR1_ORF-T	2	0.0106966	0.00621075	0	0.287783	0.69531		69.2408		0	0	0	0	0		8.37134		0.104352	0.0756136	0.062153	0.323427	0.434455		18.3405		0	0	0.433192	0.350037	0.216771		119.619		0	0.0122449	0.000679944	0.0238098	0.963265		24.5144		0	0	0	0	0		87.8632
YKR011C_ORF-T	2	0.131837	0	0.0326966	0.109182	0.726285		65.7309		0.183819	0.0368928	0.00744388	0.0706101	0.701234		49.1326		0.183059	0.253177	0.0693662	0.00761947	0.486778		45.3484		0	0.173684	0.068421	0.0578952	0.7		11.7538		0	0	0	0.156717	0.843283		3.62517		0	0	0	0	0		58.5754
PIN4_ORF-T	2	0.0387217	0.124735	0	0	0.836543		64.7645		0.450547	0.053179	0.0050918	0.0328816	0.458301		71.7251		0.314179	0.12805	0.0507686	0.0759322	0.431071		65.0001		0.330329	0.00826017	0.142858	0	0.518553		69.3602		0.068107	0.0222776	0	0.0222776	0.887338		38.9311		1	0	0	0	0		103.3
RMD6_ORF-T	2	0.120038	0	0	0	0.879962		63.1721		0.353478	0.0825813	0.113048	0.0222217	0.428671		78.1159		0.509188	0.133737	0.0964545	0.00769784	0.252922		96.4927		0	0.0452257	0	0	0.954774		13.3459		0.0249403	0.456466	0	0.00469204	0.513902		31.9636		0	0.5	0.089372	0.410628	0		147.391
SUB1_ORF-T	2	0.207517	0.0409336	0.00764244	0	0.743907		62.5002		0.578683	0.0166196	0.011509	0.0294358	0.363752		77.3274		0.446474	0.0922536	0.068586	0.0202173	0.372469		62.796		0.313039	0	0	0.0407991	0.646162		80.9929		0	0.139098	0.0264084	0.0171655	0.817328		70.5827		0.178571	0.571429	0	0.192857	0.0571429		176.361
SPC97_ORF-T	2	0.0315585	0.03353	0	0.0111761	0.923735		62.0738		0.557442	0.0455641	0	0.0217255	0.375269		45.2538		0.254561	0.1094	0.0103979	0.0935112	0.53213		66.2184		0.21591	0	0	0	0.78409		52.6185		0.413456	0.0859104	0.338387	0.0337302	0.128516		31.6577		0	0	0	0.5	0		29.6051
YGR266W_ORF-T	2	0.103074	0.00842729	0	0.0119385	0.87656		61.3282		0.268366	0.0667295	0.0433877	0.0225895	0.598928		54.3829		0.185896	0.065727	0.0906193	0.153996	0.503761		39.364		0.294811	0	0.106132	0.0589625	0.540094		7.8137		0	0.0118419	0.0111847	0.26923	0.707743		3.20971		0	0	0	0	0		117.151
YML053C_ORF-T	2	0.1671	0.00950637	0.120735	0	0.702659		60.0274		0.374189	0.0178932	0	0.0294895	0.578428		58.5733		0.244407	0.226868	0.0809883	0.0202128	0.427524		51.5974		0	0.0287934	0	0.208409	0.762797		19.6386		0	0	0	0	1		8.19002		0	0.5	0	0	0		74.0127
VMA6_ORF-T	2	0.0729406	0.179758	0.130504	0.0347067	0.582091		59.3554		0.812385	0.0259994	0.0399993	0.0465008	0.0751151		54.5363		0.329212	0.153852	0.151444	0.132628	0.232865		47.7651		0.00323254	0.0847829	0.136512	0.138426	0.637047		110.672		0	0	0	0	1		113.027		0.330189	0.169811	0	0.5	0		147.391
STB5_ORF-T	2	0.0409268	0.0959966	0	0.039947	0.82313		59.3431		0.00294306	0.0068233	0.0304974	0.0125168	0.947219		111.575		0.0909088	0.0550216	0.0754526	0.0357464	0.742871		42.372		0.257142	0.500001	0.242857	0	0		2.07438		0	0.0247817	0.0289823	0	0.946236		44.4462		0	0	0.5	0	0.5		73.6953
KAP104_ORF-T	2	0.0834394	0.0229293	0.0351774	0	0.858454		58.346		0.0882446	0	0.0118416	0.0613028	0.838611		50.981		0.232418	0.105121	0.180388	0.0243511	0.457722		80.9971		0.0104856	0.00916665	0.0060279	0.181943	0.792377		56.7823		0.0291427	0.0334469	0.0405508	0.380263	0.516596		61.7606		0.812525	0.0442708	0.0157767	0.127427	0		692.228
FOL2_ORF-T	2	0.15353	0.0687173	0.0269553	0.107244	0.643553		57.849		0.297228	0.159151	0.0484694	0.020773	0.474378		83.3449		0.28929	0.320041	0.0585867	0.0293622	0.30272		76.1937		0.387731	0.15962	0	0	0.452648		81.4767		0	0.161212	0	0	0.838788		77.5016		0	0.5	0	0	0.5		73.6953
SNU66_ORF-T	2	0.349379	0.119344	0.0334623	0.0141637	0.483651		57.6741		0.117804	0.558842	0.0335825	0.0760313	0.21374		43.5375		0.250829	0.180418	0.165849	0.0985072	0.304396		54.7744		0.0746265	0.370105	0.0114807	0.0277773	0.51601		33.3247		0.0131965	0.0520527	0.730713	0.0131965	0.190841		6.78007		0.5	0	0.157143	0.342857	0		190.846
DYS1_ORF-T	2	0.0297221	0	0	0.242654	0.727624		57.5422		0.145642	0.282404	0.00777019	0	0.564184		44.9374		0.122062	0.0670365	0.0650968	0.0700827	0.675722		46.7031		0.448888	0.0362966	0.00777856	0.162162	0.344875		24.9666		0.0109693	0	0	0	0.989031		17.6804		0.0912409	0.0328467	0.464276	0.411637	0		161.558
PBY1_ORF-T	2	0	0.00670057	0	0.0206426	0.972657		57.3796		0.506393	0.0223886	0.0236321	0	0.447587		66.463		0.206124	0.0772961	0.146005	0.0772961	0.493279		31.4731		0.00466015	0.207362	0.272134	0	0.515843		29.6037		0.466943	0.0112167	0	0.0371741	0.484666		38.4343		0	0	0.288754	0.211246	0		148.025
PSD2_ORF-T	2	0	0.0410146	0.0373907	0	0.921595		57.0728		0.0638428	0	0	0.292316	0.643841		39.0591		0.280611	0.198554	0.0671202	0.102555	0.35116		84.0018		0.0076595	0	0.0114893	0.424042	0.556809		28.494		0.101351	0.0596847	0	0.102702	0.736262		22.9657		0.5	0.36	0	0.14	0		117.786
CYB5_ORF-T	2	0.0152026	0.392685	0.0954398	0.00717945	0.489493		56.1677		0.470232	0.331207	0.0306563	0	0.167904		60.4241		0.236527	0.474515	0.139213	0.0117618	0.137983		44.8631		0.00214452	0.497855	0	0	0.5		36.7279		0	0.199219	0	0	0.800781		35.4438		0	0	0	0	0.5		14.8025
CLG1_ORF-T	2	0.0598125	0	0.252919	0.0408097	0.646459		54.3238		0.301955	0.01475	0.0858404	0.00501414	0.59244		56.8688		0.235865	0.164579	0.13485	0.0959441	0.368762		85.5808		0.229099	0.10555	0.0533042	0.204021	0.408026		236.491		0	0	0	0.10303	0.89697		229.482		0.5	0.5	0	0	0		117.786
GYP6_ORF-T	2	0	0	0.271782	0.0309602	0.697258		54.0753		0.313666	0.0154377	0.0550196	0.0921317	0.523745		55.6176		0.195328	0.0131296	0.187157	0.0762339	0.528151		63.7847		0.428159	0.0707541	0.0137498	0.216699	0.270637		104.198		0	0.0185011	0.0600001	0	0.921499		42.3662		0.294922	0	0.205078	0	0		148.025
EPS1_ORF-T	2	0.0320956	0.0135399	0.104674	0.00376377	0.845927		53.6672		0.303599	0	0.0660022	0.0109098	0.619489		93.2483		0.252176	0.0863207	0.0945412	0.0439055	0.523057		60.9052		0	0	0.364512	0.0766021	0.558886		15.5564		0	0.0181352	0.258031	0.160377	0.563457		2.18607		0	0.285714	0.5	0	0.214286		220.769
YJR146W_and_HMS2_ORF-T	2	0.195387	0.430896	0.15534	0	0.218377		53.5812		0.148987	0.0971282	0.00304102	0.0103034	0.74054		65.2544		0.214868	0.224253	0.0599038	0.161176	0.3398		118.371		0.00336386	0.774874	0.118754	0	0.103008		69.5067		0.393353	0.0207481	0.191812	0.0165902	0.377496		135.679		0.2	0.5	0.3	0	0		190.846
HFA1_ORF-T	2	0.0806446	0.0557602	0.0970939	0.0334368	0.733065		52.7744		0.0953662	0.0117523	0.213525	0.0174614	0.661895		51.295		0.338208	0.0785658	0.185961	0.0156413	0.381624		29.6083		0.00420214	0.267388	0.224685	0.204949	0.298776		40.1827		0	0.130826	0.069731	0.338159	0.461284		37.7696		0	0	0.365145	0.634855	0		219.817
UTP20_ORF-T	2	0.143799	0.138961	0.00898253	0.188175	0.520082		52.5995		0.338531	0.371149	0.0925143	0.0745584	0.123248		39.0615		0.488409	0.199397	0.0713243	0.0982718	0.142597		67.715		0.610923	0.0997032	0.0106747	0.0088719	0.269827		113.959		0.347645	0.0661988	0.109484	0.0307362	0.445936		59.4632		0.265101	0.0293624	0.288136	0.0880873	0.329314		615.994
GAL3_ORF-T	2	0.0188284	0.0422227	0	0	0.938949		52.5842		0	0	0	0	0		10.6967		0.0971608	0.0739705	0.293758	0.250617	0.284494		10.1572		0	0	0	0	1		54.1425		0.392589	0.238988	0.0198232	0	0.348601		17.9571		0	0	0	0	0		0
YHR033W_ORF-T	2	0.0188523	0.0111394	0	0	0.970008		52.4092		0.0615073	0	0	0	0.938493		16.4263		0.0647596	0.064786	0	0.0717865	0.798668		48.2364		0	0	0	0	1		65.4125		0.25641	0	0	0	0.74359		18.9807		0	0	0	0	0		87.8632
MYO1_ORF-T	2	0.186995	0	0.0966338	0.121963	0.594408		51.5041		0.41177	0.0265456	0.0300471	0.0518709	0.479767		94.6554		0.399762	0.138182	0.216204	0.102887	0.142965		113.868		0.670456	0	0.0134735	0.255552	0.0605188		138.314		0.0747581	0.095539	0.349693	0.141472	0.338538		83.7531		0	0	0.396024	0	0.603976		162.511
CDD1_ORF-T	2	0.0387591	0.713092	0	0	0.248149		50.4671		0.136986	0.116439	0.161815	0.0368155	0.547945		12.7105		0.225305	0.0945083	0.0530444	0.310417	0.316725		29.0374		0	0	0	0	0		0.276684		0	0	0	0.256917	0.743083		4.23423		0.376974	0.0634328	0.559593	0	0		250.374
CHK1_ORF-T	2	0.0272105	0.0336366	0	0	0.939153		50.2002		0.141439	0.100496	0.103599	0.520472	0.133994		16.1218		0.118355	0.170017	0.0831957	0.111454	0.516979		31.6023		0.11039	0	0	0	0.88961		5.66977		0	0	0.0575073	0	0.942493		9.02183		0	0	0	0	0		0
COQ5_ORF-T	2	0	0	0	0	1		49.7185		0.0597982	0.0400188	0	0.0579579	0.842225		35.1756		0.163352	0.0655446	0.100642	0.120082	0.55038		33.3777		0.0186915	0.115541	0	0.00810446	0.857663		34.9893		0	0.398657	0.0857138	0.00262872	0.513		15.7719		0.282158	0.52486	0.192982	0	0		234.619
MLF3_ORF-T	2	0.0146247	0.168675	0.00959751	0	0.807103		48.2704		0.635451	0.0936457	0.0317722	0	0.239131		8.52478		0.203712	0.063561	0.102345	0.0587772	0.571605		23.0922		0.304675	0.289238	0.152737	0.0519994	0.201351		83.2729		0	0	0	0	1		66.8196		0	0	0	0	0		0
SPR3_ORF-T	2	0.0200937	0.0200937	0.0280455	0.166878	0.764889		47.6997		0.0461368	0	0.0401051	0.092334	0.821424		30.0645		0	0.0154547	0	0.0318191	0.952726		20.2123		0.0876284	0	0	0	0.912372		5.80887		0	0	0	0	1		4.20595		0	0	0	0	0		0
ASR1_ORF-T	2	0.0645957	0.308013	0	0.231118	0.396273		47.4112		0.275756	0.230316	0	0	0.493929		123.927		0.341955	0.429638	0.0444827	0.0462377	0.137687		80.701		0.499999	0.0161711	0.00388102	0.00905611	0.470892		21.3712		0	0	0	0	0		16.0477		0	0.5	0	0	0		74.0127
MAD2_ORF-T	2	0	0.00202085	0.0157642	0.252982	0.729233		46.1933		0.0463221	0.0347412	0.0326968	0.227862	0.658378		17.3588		0.0937689	0.186597	0.0219431	0.248726	0.448965		40.2499		0	0	0	0.57178	0.42822		12.4493		0	0	0	0.313538	0.686462		15.1637		0	1	0	0	0		117.786
REV1_ORF-T	2	0.186831	0.00867346	0	0.0217988	0.782697		45.7852		0.264379	0.0555556	0.0208326	0.111645	0.547588		39.8193		0.319419	0.0510244	0.14117	0.0962237	0.392163		54.716		0	0.034749	0	0	0.965251		11.4771		0.110344	0.188172	0	0.150291	0.551193		2.62894		0.2875	0	0.7125	0	0		249.739
TOP3_ORF-T	2	0.407999	0	0	0	0.592001		44.5856		0.131485	0.215385	0	0	0.65313		14.2591		0.343358	0.189705	0.0602076	0.0198419	0.386887		21.4568		0.257576	0	0	0	0.742424		8.22797		0	0.196247	0	0.078602	0.725151		35.922		1	0	0	0	0		44.0903
SLN1_ORF-T	2	0.0961592	0.0754831	0.408718	0	0.41964		44.5579		0.264468	0.0835331	0.0490432	0.0759649	0.526991		38.8915		0.151806	0.177192	0.178803	0.0981486	0.39405		46.763		0	0.289474	0	0	0.710526		8.02084		0.0664211	0.153211	0.12	0.333948	0.32642		3.3759		0	0	0	0	0		29.2877
CDC13_ORF-T	2	0.0263406	0.103656	0.00799555	0.105177	0.756832		43.9996		0.490756	0.0479949	0	0	0.46125		49.5953		0.270028	0.243368	0.059881	0.107899	0.318823		39.9925		0	0.104395	0	0.0247248	0.87088		15.7635		0	0	0	0	0		19.6215		0	0	0	0	0.5		133.223
NBA1_ORF-T	2	0.032023	0.0348314	0.0101121	0.446473	0.476561		43.8984		0.696639	0.0267943	0.00999106	0.111262	0.155313		53.9178		0.428724	0.15999	0.163546	0.10515	0.14259		32.0686		0	0.59375	0.0937505	0	0.3125		4.07921		0	0	0	0.5	0.5		0.996238		0.166667	0	0	0	0.333333		88.8152
YDR341C_ORF-T	2	0.547928	0.0192922	0.0410444	0.0857494	0.305986		42.7877		0	0	0	0	0		26.0442		0.530354	0.156044	0.0872021	0.0540304	0.17237		67.8009		0.0130905	0.00232546	0.0720879	0.265932	0.646564		59.6912		0	0.225	0.05625	0.0842104	0.63454		53.926		0.404212	0.239496	0.201681	0.122966	0.0316456		720.247
ARF1_ORF-T	2	0.38574	0.161445	0.0679755	0.018275	0.366565		42.306		0.642366	0.168157	0.0147866	0	0.174691		51.7554		0.301496	0.0886851	0.216119	0.173877	0.219822		63.2815		0.0146656	0.0128371	0.0655931	0.115641	0.791263		195.2		0	0.307514	0	0	0.692486		199.076		0.31441	0.427228	0.258362	0	0		280.296
HOC1_ORF-T	2	0.100427	0.312788	0	0	0.586785		42.0851		0.23814	0.0509598	0.404451	0.0118589	0.29459		47.879		0.352959	0.276788	0.104894	0.0451052	0.220254		47.9383		0	0.0292681	0	0	0.970732		9.82003		0.194508	0.20445	0	0.0205951	0.580447		9.9341		0	0	0	0	0		205.014
SDP1_ORF-T	2	0.302435	0	0	0	0.697565		41.1647		0.175347	0.0564243	0	0.00781301	0.760416		12.8663		0.137754	0.0620412	0.0304502	0.14248	0.627275		20.1086		0	0	0	0	1		3.11157		0	0	0	0	1		12.3429		0	0	0	0	0		0
MRC1_ORF-T	2	0.303169	0.200921	0.092913	0	0.402997		40.7412		0.274898	0.111193	0.484306	0.0109594	0.118644		54.6993		0.267969	0.151376	0.171395	0.0750533	0.334207		50.0109		0	0.398871	0.205539	0	0.39559		42.6079		0.0425536	0	0.0193872	0.342141	0.595919		48.5603		0	0	0	0	0		58.5754
YOL097W-A_ORF-T	2	0	0	0.329928	0.170072	0.5		39.5293		0.0168691	0.139175	0.0187448	0.648573	0.176638		36.1034		0.165626	0.213718	0.175094	0.319178	0.126384		30.0335		0	0	0	0	0		0.276684		0	0.0158884	0	0	0.984112		10.3504		0	0.5	0	0	0		29.6051
AYT1_ORF-T	2	0.0456008	0.0630737	0	0	0.891326		39.4527		0.247001	0.0798312	0	0	0.673168		21.8538		0.562674	0.104369	0.126185	0.0207493	0.186023		52.9949		0.216357	0.191064	0	0	0.592579		29.9484		0.57023	0	0	0	0.42977		26.7835		0	0	0	0.5	0.5		44.0903
SUP45_ORF-T	2	0.0476186	0.37291	0.0334376	0.0134916	0.532542		39.425		0.78762	0.0884034	0	0	0.123976		50.0509		0.324422	0.198695	0.115285	0.121377	0.240221		67.2222		0.061891	0.000835898	0.0272055	0.0679008	0.842167		131.909		0.0160423	0.0085227	0	0	0.975435		135.466		0.458065	0.228036	0	0.11041	0.203488		589.245
RDH54_ORF-T	2	0.194856	0	0.0633073	0	0.741837		38.8974		0.0444777	0.0263937	0.100925	0.0231059	0.805098		61.3543		0.47617	0.096323	0.101231	0.0781778	0.248098		46.2852		0.0102917	0.00485987	0.033829	0.116067	0.834953		52.4144		0.448742	0	0.0323744	0.0188841	0.5		27.5049		0.5	0	0	0	0		44.4076
LSG1_ORF-T	2	0.0393597	0.145923	0	0	0.814718		38.4892		0.0636864	0.00474602	0	0.00574461	0.925823		72.0628		0.299484	0.172742	0.0667454	0.00614658	0.454881		36.2269		0.608695	0.0782617	0.156522	0	0.156522		4.83972		0	0.0285014	0	0	0.971499		12.5091		0.748201	0.251799	0	0	0		426.735
PCD1_ORF-T	2	0.0429548	0	0.256689	0.0925288	0.607827		38.2101		0.186627	0.120956	0.277265	0.0788452	0.336307		45.0767		0.0847785	0.0299387	0.228156	0.36552	0.291607		36.3404		0	0	0	0.203846	0.796154		6.43028		0	0	0	0.137405	0.862595		3.2654		0	0	0	0.5	0		88.8152
PUS1_ORF-T	2	0.119542	0.0249485	0.12474	0.0259869	0.704783		37.5535		0.418947	0.0593451	0.0122781	0.0683202	0.44111		21.8514		0.432797	0.190186	0.0775936	0.063206	0.236217		59.3963		0.00611367	0	0.205	0	0.788886		29.5342		0.0107623	0.443294	0.387228	0.0223511	0.136364		40.8423		0	0.0876777	0	0	0.412322		88.8152
MRP51_ORF-T	2	0.366464	0.00535199	0.0300548	0	0.598129		37.3786		0.118914	0.32206	0.0330327	0.114742	0.411251		32.2436		0.308122	0.253042	0.0656088	0.0576269	0.315601		25.562		0.0606063	0.439394	0	0	0.499999		29.8018		0.143803	0.0128623	0.0160768	0	0.827258		9.18626		0	0	1	0	0		44.0903
YHC1_ORF-T	2	0.0321054	0.0127485	0.207864	0	0.747282		36.6301		0.360878	0.107099	0.0318238	0	0.500198		20.1493		0.234822	0.203868	0.0889374	0.0470864	0.425286		22.9413		0.0178803	0.461047	0	0.00574755	0.515325		23.9279		0.399637	0.183486	0	0	0.416877		15.0797		0	0	0	0	0		0
YGR121W-A_ORF-T	2	0	0.24945	0.246648	0.296455	0.207447		13.6285		0.0110675	0.0166013	0.10764	0.387371	0.47732		167.313		0.177446	0.160221	0.138707	0.0849724	0.438653		73.7136		0	0	0	0	0		16.7311		0.5	0	0	0	0.5		0.359777		0	0	0	0	0		0
ERG28_ORF-T	2	0.0166667	0.177778	0	0.41705	0.388505		6.69765		0.600786	0.0661058	0.0739183	0.0452721	0.213918		159.874		0.45644	0.0788155	0.203062	0.138546	0.123136		33.3022		0	0	0	0	0		0		0.269662	0	0.117978	0	0.61236		1.43911		0	0	0	0	0		0
YLR243W_ORF-T	2	0.0487495	0	0	0	0.95125		28.4566		0.47075	0.0155466	0.02627	0	0.487433		126.859		0.393155	0.222723	0.108862	0	0.275261		21.3249		0.108843	0.0177196	0.535202	0	0.338236		14.8669		0.0810805	0	0	0	0.91892		5.69987		0	0.372263	0	0.0474453	0.080292		59.2101
UTR1_ORF-T	2	0.290666	0.161765	0	0	0.547569		11.5238		0.540131	0.0669608	0.0265021	0.0414811	0.324925		110.322		0.501895	0.123853	0.058384	0.00896709	0.3069		82.6791		0.476159	0	0	0	0.523841		39.135		0.336364	0	0	0	0.663636		24.8229		0	0	0	0	0		0
YPL014W_ORF-T	2	0.429241	0.00609748	0.0219519	0	0.54271		30.1103		0.70179	0	0.0335105	0.0139812	0.250718		103.501		0.377361	0.0446699	0.0337323	0.070829	0.473408		146.24		0.5	0	0	0	0.5		1.03719		0	0	0	0	1		20.784		0	0	0	0	0		0
TFB4_ORF-T	2	0.546377	0	0	0.0377699	0.415853		30.6503		0.42214	0.284458	0	0.0542783	0.239124		98.3689		0.441562	0.192606	0.0374159	0.0104684	0.317948		39.6974		0	0	0.0414005	0.02017	0.938429		6.0175		0	0.0133926	0	0	0.986607		10.2939		0	0	0	0	0		0
YFL052W_ORF-T	2	0	0.150813	0.0232236	0.299181	0.526782		15.9388		0.373572	0	0.00880201	0.188217	0.429409		86.6123		0.366977	0.0784713	0.112446	0.30226	0.139846		38.5101		0.107527	0	0.0967745	0.0913976	0.704301		4.07921		0	0.217982	0	0.702579	0.0794391		4.59401		0.5	0	0	0	0		14.8025
YLR091W_ORF-T	2	0	0	0	0	1		10.7782		0.00799997	0	0	0	0.992		81.0266		0.119126	0.134391	0.018254	0.0296778	0.698551		24.2825		0	0	0	0	0		0.276684		0	0	0	0	0		0.636461		0	0	0	0	0		146.439
CDC9_ORF-T	2	0.00261403	0	0	0.132404	0.864982		22.6211		0.588497	0.0445707	0.0113454	0.0931931	0.262394		76.6733		0.248232	0.146267	0.149031	0.0733985	0.383072		32.4882		0	0.0865927	0	0	0.913407		9.05953		0	0.485531	0	0.299609	0.21486		7.77544		0	0	0	0	0		87.8632
FMP45_ORF-T	2	0	0.0290098	0	0.0324237	0.938567		12.5025		0.80165	0	0.153887	0	0.0444628		76.0808		0.411655	0.130183	0.0595167	0.0941571	0.304487		44.5436		0	0	0	0	0		0.276684		0	0	0	0	0		0.276684		0	0	0	0	0		0
UBC13_ORF-T	2	0.0623458	0.0980257	0.505619	0.0349264	0.299083		36.1483		0.400975	0.145035	0.0105746	0	0.443415		74.3669		0.339512	0.0255898	0.123775	0.0405197	0.470604		63.9723		0	0	0	0	0		1.38342		0.0605825	0	0.155783	0.0773012	0.706333		41.3187		0	0	0	0	0		0
CRN1_ORF-T	2	0.291666	0.143855	0.0182921	0	0.546186		28.5885		0.223968	0.446269	0.2159	0.0903464	0.0235154		71.0924		0.182567	0.186661	0.0820233	0.0549954	0.493753		56.5345		0.888584	0.0118527	0	0.0929982	0.00656458		19.7126		0	0.27262	0.0320286	0	0.695352		19.23		0	0.176806	0.823194	0	0		147.708
YGR067C_ORF-T	2	0.125	0	0	0.27027	0.60473		8.6275		0.242993	0	0	0.289952	0.467056		65.8279		0	0.0256797	0.123315	0.00302059	0.847984		9.27213		0	0.0104772	0.268283	0.0108878	0.710352		105.781		0.136653	0.11495	0.0839154	0.459105	0.205377		6.75179		0	0	0	0	0		0
YBR230W-A_ORF-T	2	0.317619	0.163124	0.256931	0	0.262326		25.6063		0.2092	0.103485	0.00789822	0	0.679416		64.768		0.386765	0.106093	0.0669592	0.107305	0.332877		40.6663		0.745536	0	0	0	0.254464		5.1164		0.459822	0	0	0.0639095	0.476269		2.71203		0	0	0.471429	0.0285714	0		59.2101
YCR023C_ORF-T	2	0.0266201	0.168374	0	0.0737701	0.731236		23.0169		0.0353418	0.0720335	0.174324	0.390993	0.327308		62.7353		0.448158	0.167583	0.0226596	0.0870305	0.27457		24.9622		0	0	0	0	1		3.59539		0	0.114942	0	0.609195	0.275863		2.71203		0	0	0	0.5	0		14.8025
PUB1_ORF-T	2	0.0665787	0.0951351	0.15299	0.358398	0.326899		27.2876		0.295011	0	0.411207	0.0867677	0.207014		17.0448		0.19633	0.136159	0.230808	0.200669	0.236035		77.715		0.00745167	0.0397422	0.182023	0.204378	0.566405		147.931		0.500433	0	0	0	0.499567		99.0538		0	0.354167	0	0	0.145833		59.2101
SUB2_ORF-T	2	0.149126	0.083591	0.0463847	0.0450204	0.675877		25.5757		0.384017	0.506366	0.0346534	0.0123757	0.062588		28.9881		0.36782	0.115823	0.146474	0.1445	0.225384		75.5406		0.636666	0.0028169	0.000480371	0.0584196	0.301617		179.423		0	0	0	0	0		165.734		0.191199	0.134565	0.218686	0.455551	0		426.417
EGD2_ORF-T	2	0.0252255	0.0669274	0.25667	0.0266103	0.624566		28.0332		0.252704	0.225657	0.00154587	0.0131381	0.506955		21.5398		0.29167	0.149474	0.146917	0.273745	0.138194		74.7184		0.216436	0.5	0	0.0732401	0.210324		128.155		0	0	0	0	0		90.0885		0.0714286	0.744388	0	0.0857143	0.0984694		220.769
SSH1_ORF-T	2	0.328221	0.116564	0	0	0.555215		6.37551		0	0	0	0	0		49.763		0.477274	0.207711	0.0523932	0.0755468	0.187076		74.3858		0.268043	0.392417	0.0421574	0.231149	0.0662326		332.032		0.448531	0.00354019	0	0.22679	0.321138		111.679		0.0489691	0.32354	0.494158	0.133333	0		397.764
SLX4_ORF-T	2	0.0323243	0	0	0.0416662	0.92601		29.5826		0.0553762	0	0.00744785	0.106155	0.831021		42.4657		0.270528	0.239619	0.0288627	0.0369198	0.42407		74.3661		0	0	0	0.0743796	0.92562		22.5475		0.140285	0	0	0.0841123	0.775603		20.1431		0	0	0	0	0		175.726
PRT1_ORF-T	2	0.188571	0.0685716	0.140367	0.0180955	0.584395		20.3844		0.238263	0	0.12324	0	0.638497		11.7779		0.426519	0.253924	0.0817631	0.128709	0.109085		72.643		0.634477	0	0.0060952	0	0.359428		50.0768		0	0	0	0	0		43.9928		0.700832	0	0	0.116197	0.182971		396.812
PDX3_ORF-T	2	0.0848558	0.134752	0	0	0.780392		16.3928		0	0	0	0	0		12.0919		0.456294	0.0731967	0.151825	0.108393	0.210291		70.226		0.0283022	0.188281	0	0.26008	0.523337		192.781		0.479944	0	0	0.0131397	0.506916		78.1964		0	0.00284091	0.0994318	0.397727	0		74.0127
SSZ1_ORF-T	2	0.832288	0	0	0	0.167712		15.0766		0	0.391892	0.031531	0	0.576577		18.5864		0.335646	0.182254	0.0731844	0.0981021	0.310813		67.6489		0.666632	0.000958021	0.00157944	0.0838169	0.247014		143.389		0	0.128571	0.128571	0.242857	0.5		138.785		0.3	0.33365	0.1	0.237833	0.0285171		368.477
COR1_ORF-T	2	0.0833339	0.155087	0	0	0.761579		18.5129		0.122807	0	0.42849	0	0.448702		39.6516		0.49559	0.115	0.1098	0.0448131	0.234796		63.5396		0.453823	0.0301009	0.00378426	0.00643485	0.505857		30.4988		0.13301	0	0	0	0.86699		20.1705		0.253623	0.5	0	0.246377	0		88.1805
DAD4_ORF-T	2	0.304878	0.105691	0.0894303	0	0.500001		7.95556		0.037947	0.0825892	0.334822	0.0446422	0.5		21.6861		0.0823234	0.234146	0.202428	0.0247622	0.456341		29.0118		0	0	0	0.00225605	0.997744		627.273		0	0	0	0	0		549.661		0	0.461694	0.0262097	0.512097	0		337.92
LEU2_ORF-T	2	0	0.0967739	0	0	0.903226		5.62996		0	0	0	0.104651	0.895349		3.87404		0	0	0	0	0		61.6687		0.0773556	0.000340612	0.00893772	0.017069	0.896297		500.587		0.12164	0.251699	0.494716	0	0.131944		493.66		0	0	0	0	0		0
ADO1_ORF-T	2	0.107397	0.0621298	0.152367	0.0680475	0.610059		18.8933		0	0	0	0	0		14.8824		0.318497	0.15903	0.0790575	0.159616	0.2838		45.9969		0.0036333	0.003972	0.661087	0.207226	0.124082		184.93		0	0	0	0	1		117.204		0	0.120939	0.126354	0.252708	0		118.42
PWP1_ORF-T	2	0.27657	0	0	0.311856	0.411575		11.8736		0.339814	0.0637631	0.015552	0.0513215	0.529549		14.2615		0.426324	0.0605965	0.125522	0.0531739	0.334384		31.9119		0.198677	0	0.0763421	0.0409989	0.683982		183.061		0	0.131148	0.147541	0.147541	0.573769		115.932		0.584884	0.0354651	0	0.379651	0		634.288
HSP10_ORF-T	2	0.611801	0.0186337	0	0.0621118	0.307453		5.24952		0.353044	0.372596	0.015022	0.0650935	0.194245		18.9075		0.130927	0.277904	0.181667	0.047404	0.362097		47.168		0	0	0	0	0		153.56		0	0	0	0	1		154.639		0.464863	0.494576	0.0405616	0	0		500.747
MCK1_ORF-T	2	0.187057	0	0.086601	0.0441178	0.682224		19.2738		0.248943	0.0116287	0.0105712	0.00951375	0.719343		23.0955		0.259921	0.199161	0.0913243	0.0822909	0.367302		36.3185		0.54037	0.0313218	0.00263297	0.00408553	0.42159		138.994		0	0	0.0697672	0	0.930233		60.8988		0.210744	0	0	0.0743802	0.214876		118.42
ARP3_ORF-T	2	0	0.0257138	0.0842756	0	0.890011		16.4511		0.114068	0.0836504	0.0836504	0.182736	0.535895		26.4879		0.175465	0.121673	0.125811	0.322389	0.254661		50.9843		0.164948	0.00407696	0.00899163	0	0.821983		136.25		0.25	0.131068	0.0412619	0.225728	0.351941		105.224		0	0	0	0	0		29.2877
YPR1_ORF-T	2	0.00346704	0.503467	0	0	0.493066		20.7372		0	0.214286	0.285714	0	0.5		19.9792		0.470587	0.190651	0.0515062	0.0427524	0.244503		32.8882		0.0092094	0.0425324	0.539419	0	0.408839		135.521		0	0	0	0	0		26.0083		0.888889	0.111111	0	0	0		117.786
IRC6_ORF-T	2	0.42829	0.160227	0	0.0237466	0.387737		14.8128		0	0	0	0	0		2.32537		0.263021	0.0329217	0.457509	0.162722	0.083826		15.1317		0	0	0	0	0		131.568		0.428947	0	0	0	0.571053		1.43911		0	0	0	0	0		0
DEG1_ORF-T	2	0	0	0.0649358	0.590909	0.344155		6.81425		0.701707	0.0226616	0.0124268	0.212766	0.0504382		22.1606		0.489021	0.176867	0.0549412	0.0848676	0.194303		17.0253		0.491171	0	0.502973	0.0043249	0.00153128		130.267		0	0	0	0	1		27.1981		0	0	0	0	0		0
VPS72_ORF-T	2	0	0.604483	0	0.262124	0.133393		24.422		0.276735	0.403377	0.0375231	0.0778617	0.204503		12.7105		0.327091	0.110411	0.0455163	0.0633346	0.453647		38.7973		0.502368	0	0	0	0.497632		121.958		0	0.24359	0	0.256411	0.499999		0.996238		0	0.295181	0	0	0.204819		44.4076
LSM3_ORF-T	2	0.0980389	0.0462181	0.02661	0.0448174	0.784316		10.002		0	0	0	0	0		16.7427		0.20847	0.163801	0.181199	0.179805	0.266725		48.492		0	0	0.00237156	0.00426911	0.993359		114.434		0	0	0	0.5	0.5		25.8147		0.457143	0.0428571	0	0	0		59.2101
CBS2_ORF-T	2	0.060283	0	0.439717	0.0588236	0.441176		12.8983		0.024456	0.600544	0	0.309783	0.0652171		12.7033		0.198687	0.478554	0.117343	0.0815431	0.123873		29.2023		0	0.217993	0.0259514	0.00384626	0.752209		112.231		0.468185	0	0	0.0318159	0.499999		65.773		0	0	0	0	0		0
DBP3_ORF-T	2	0.176829	0.487756	0.115223	0.000679678	0.219512		11.5238		0.51808	0.0302487	0.0954813	0	0.35619		14.8776		0.453755	0.100705	0.125878	0.142946	0.176716		40		0.538918	0.00146415	0.319236	0	0.140382		111.832		0.0332024	0	0.0703123	0	0.896485		96.9552		0.5	0	0.5	0	0		235.254
FMP26_ORF-T	2	0.0293153	0	0.0276871	0.0276871	0.915311		29.0119		0.0229285	0	0	0.014992	0.96208		23.8628		0.315595	0.0677256	0.0147929	0.097633	0.504253		36.6154		0	0.00325461	0	0.442172	0.554574		111.737		0.182512	0	0	0	0.817488		61.6545		0	0	0	0	0		0
PAN2_ORF-T	2	0.333333	0	0	0.114198	0.552469		6.62403		0	0	0	0	0		6.97611		0.343548	0.223294	0.139743	0.219762	0.073654		55.5997		0.002027	0.103671	0.00213941	0.396329	0.495834		107.869		0.25	0	0	0.503522	0.246479		32.5382		0	0.5	0	0	0		14.8025
RET3_ORF-T	2	0.114035	0.127907	0.110465	0.125969	0.521623		15.3251		0	0	0	0	0		22.3236		0.147595	0.14123	0.0250449	0.169846	0.516284		26.8566		0.029925	0.0211971	0.00170303	0	0.947175		107.373		0	0	0	0	0		7.74715		0	0	0	0.5	0		14.8025
RPA14_and_YDR157W_ORF-T	2	0	0.5	0.441177	0.0588232	0		1.81325		0.188889	0.66389	0.0333329	0.113889	0		4.49493		0.241623	0.0702177	0.0789236	0.233483	0.375753		25.9461		0.00146409	0.00260284	0	0	0.995933		101.994		0	0	0	0	1		40.7848		0.183784	0.316216	0	0.127907	0.372093		309.266
DYN3_ORF-T	2	0	0	0	0	1		2.25198		0	0.31884	0.0265705	0	0.65459		4.02985		0.109372	0.379999	0.336578	0.162975	0.0110764		36.2369		0.359067	0.140933	0.5	0	0		99.5367		0	0	0	0	0		99.136		0	0.5	0	0	0		14.8025
YNL213C_ORF-T	2	0.0557489	0.0587093	0.0940769	0	0.791465		16.5831		0.0539215	0.481266	0.0666672	0.392263	0.00588189		11.7803		0.155802	0.158681	0.0621645	0.251852	0.371499		38.6958		0.5	0	0	0	0.5		98.397		0	0	0	0	0		31.0717		0	0.385057	0.114943	0	0		88.8152
CDC48_ORF-T	2	0.146126	0.494475	0.170904	0	0.188495		25.9561		0	0	0	0	0		22.3236		0.320715	0.177517	0.20538	0.117722	0.178667		58.6372		0.216285	0.173705	0.211329	0.00237344	0.396307		97.7375		0.00446876	0	0	0	0.995531		121.36		0.615804	0.183243	0.0851499	0.115804	0		413.519
BUD31_ORF-T	2	0.170658	0.46731	0	0	0.362031		23.1488		0.111301	0.101599	0.0222605	0	0.76484		26.1929		0.294414	0.072355	0.208484	0.141017	0.283729		41.4072		0	0	0	0.505113	0.494887		97.6215		0	0.00411351	0	0.15905	0.836837		29.0588		0	0	0	0	0		87.8632
ACH1_ORF-T	2	0.25	0	0	0	0.75		2.69072		0	0	0.382143	0.375	0.242857		1.70448		0.379149	0.266079	0.0724589	0.147005	0.135307		15.149		0.148438	0	0.489088	0.210937	0.151537		95.1328		0	0	0	0	0		0.830052		0	0	0	0	0		0
RIM1_ORF-T	2	0.0448545	0.239669	0.0247928	0	0.690683		18.5865		0	0	0	0	0		9.76656		0.283009	0.330907	0.0189261	0.0959512	0.271206		35.8671		0	0	0	0.0171189	0.982881		88.9262		0	0	0	0	0		33.0085		0	0.5	0	0	0		14.8025
TSC3_ORF-T	2	0.0332166	0	0.0944057	0.310872	0.561506		18.7767		0.100172	0.343567	0.0500862	0.506175	0		14.8776		0.0624104	0.161646	0.0457738	0.136298	0.593872		29.5026		0.02435	0.452941	0	0.0360322	0.486676		88.5965		0	0	0	0	0		65.0208		0.342857	0.157143	0	0	0		14.8025
SEC62_ORF-T	2	0.124138	0.262069	0.113793	0	0.5		5.001		0.297414	0.0678874	0	0	0.634699		9.61075		0.45595	0.235706	0.136544	0.056769	0.115031		34.3869		0.47991	0	0.00669654	0.0133931	0.5		85.5244		0	0	0	0	0		5.94915		0.0740741	0.209877	0.567901	0.148148	0		191.481
CAF17_ORF-T	2	0.226705	0	0	0.273295	0.5		21.3662		0	0	0	0	0		5.11582		0.380012	0.181286	0.0352333	0.200417	0.203052		20.9945		0.491423	0	0	0	0.508577		85.2492		0	0	0	0	0		6.9171		0.0365854	0.105691	0.101626	0.3	0.456098		220.451
MCA1_ORF-T	2	0	0	0.5	0	0.5		12.5331		0	0	0	0	0		5.58089		0.328681	0.120295	0.0452812	0.0741956	0.431548		15.1553		0.140078	0.499999	0.0885215	0	0.271401		84.2315		0	0	0	0	0		46.2062		0.507143	0.25	0.242857	0	0		117.786
YGL082W_ORF-T	2	0.160377	0	0.169811	0	0.669812		2.93924		0	0	0	0	0		3.72059		0.209195	0.249308	0.117554	0.0929239	0.331019		21.5913		0	0	0.489931	0.217702	0.292368		83.462		0	0	0.0629252	0	0.937075		33.3417		0.0195167	0.402416	0.0780669	0	0		236.841
LSC2_ORF-T	2	0	0.449438	0.19697	0	0.353593		4.25545		0	0	0	0	0		12.0919		0.258264	0.167636	0.420446	0.0310848	0.122569		28.7197		0.746033	0	0.00105752	0	0.252909		82.3128		0	0	0.5	0	0.5		81.1515		0	0	0	0	0.5		29.6051
RAD23_ORF-T	2	0.452401	0.108051	0.0666665	0.0211867	0.351694		24.0109		0.480923	0.104712	0	0.0418854	0.37248		10.3827		0.469697	0.195569	0.0894483	0.0570485	0.188237		42.4217		0.058608	0.00212736	0	0.28171	0.657555		81.891		0	0.0576924	0.246794	0.195513	0.5		77.1144		0.350515	0.0688775	0.340811	0.15051	0.0892857		220.134
AAC1_ORF-T	2	0	0.105883	0.0342915	0.0685843	0.791241		14.8128		0.0427882	0.0327811	0.106626	0.217392	0.600414		43.3911		0	0.0892212	0.240692	0.266982	0.403105		32.1811		0	0	0	0	0		81.3741		0.5	0	0	0	0.5		0.719554		0	0	0	0	0		29.2877
TIM44_ORF-T	2	0.389045	0.319444	0	0	0.29151		10.002		0.0833331	0.0453217	0.313775	0.0497074	0.507863		8.05971		0.452664	0.124588	0.127753	0.0947868	0.200209		37.5754		0.000753505	0	0.222966	0.0761391	0.700142		80.9278		0	0	0	0	1		79.243		0.259594	0.518908	0	0	0.221498		221.086
FET5_ORF-T	2	0.34375	0.15625	0	0	0.5		3.18776		0	0	0	0	0		6.97611		0.486188	0.344855	0.0955909	0.0307343	0.0426327		19.0715		0.0177922	0	0	0.5	0.482208		80.4125		0.369863	0	0	0	0.630137		13.8068		0	0	0	0	0		29.2877
MRPL9_ORF-T	2	0.0418006	0.273312	0	0	0.684887		11.757		0.122377	0.188811	0.5	0	0.188811		5.88778		0.236026	0.250746	0.117802	0.0667853	0.328641		17.0989		0.098945	0.284649	0.25	0	0.366407		78.1625		0.5	0	0	0	0.5		77.3611		0.03	0.309595	0.106936	0.446325	0.107143		294.464
SKP2_ORF-T	2	0.0551953	0.0746752	0.0681815	0.421469	0.380479		12.708		0	0	0	0	0		7.90626		0.271709	0.368568	0.204361	0.0872813	0.0680802		39.95		0	0	0	0	0		70.5544		0.175926	0	0.166667	0	0.657407		71.6338		0.5	0	0.0652174	0.434783	0		132.588
MDM32_ORF-T	2	0.159513	0	0.0393256	0.0524347	0.748727		10.631		0.227119	0.256733	0	0	0.516148		18.1261		0.339857	0.308695	0.283278	0.00819986	0.0599693		46.5554		0.253199	0	0.0201104	0	0.72669		13.4184		0.493985	0.0108085	0.00180397	0	0.493403		69.1019		0	0	0	0	0		29.2877
RHO3_ORF-T	2	0.285978	0.076271	0.0508476	0.0903956	0.496508		27.4349		0	0	0	0	0		7.44119		0.273701	0.0822677	0.145591	0.337104	0.161337		17.8271		0	0	0	0	0		67.7876		0	0	0	0	0		67.7876		0	0	0	0	0		58.5754
SIR3_ORF-T	2	0.0423231	0.148913	0.219391	0.0285428	0.56083		25.3272		0.59125	0.00855474	0.0620186	0.230478	0.107698		30.8436		0.500982	0.222788	0.134714	0.0663242	0.0751918		40.2518		0	0	0.175347	0.163551	0.661102		25.8677		0.0472082	0.0398226	0.0459551	0.223747	0.643267		63.3986		0	0	0	0	0		58.5754
PDR5_ORF-T	3	0.653225	0.139619	0.0878489	0.0698916	0.0494149		766.568		0.805525	0.11783	0.0459418	0.00836676	0.0223367		882.516		0.568184	0.208208	0.132298	0.057246	0.0340632		351.058		0	0	0	0	0		227.158		0.712877	0.171893	0.00818435	0.102398	0.00464804		280.405		0.745237	0.0198686	0.0233169	0.135056	0.0765207		1991.68
DOM34_ORF-T	3	0.956275	0.0112353	0.0075229	0.0249668	0		683.987		0.958252	0.00139166	0.0207446	0.00558553	0.0140261		533.02		0.84713	0.0579439	0.0310321	0.0387684	0.0251255		279.405		0.474589	0	0	0.0254106	0.5		27.9316		0.640239	0	0.0112957	0.348465	0		9.18801		0.902235	0.00837989	0.0893855	0	0		161.876
ILV5_ORF-T	3	0.456082	0.176996	0.117859	0.230539	0.0185229		681.706		0.562994	0.227683	0.0735908	0.135214	0.000518331		724.313		0.610863	0.171223	0.0696354	0.140797	0.00748187		874.216		0.278215	0.0522184	0.179091	0.384473	0.106003		945.253		0.620043	0.148646	0.186929	0.0443824	0		1005.18		0.358033	0.234989	0.315247	0.0528289	0.0389016		1087.77
EST2_ORF-T	3	0.961862	0.0112216	0.0218915	0.00449578	0.000528669		537.939		0.907	0.0810898	0.00195314	0.00625382	0.00370278		163.616		0.890024	0.0573815	0.0323998	0.0178929	0.00230139		175.961		0.963098	0.0290957	0	0.00195104	0.00585522		147.89		0.958995	0.0326368	0	0.00836847	0		16.8786		0	0	0	0	0		0
ACT1_ORF-T	3	0.784554	0.11639	0.0125738	0.00360555	0.0828761		457.536		0.624478	0.0198482	0.0264869	0.0377318	0.291455		252.585		0.540926	0.107627	0.104951	0.0907408	0.155756		388.475		0.252173	0.0453814	0.0726497	0.157567	0.472229		468.43		0.561277	0.0958988	0.217515	0.119107	0.00620302		405.857		0.272666	0.271647	0.396264	0.0594228	0		485.945
PGK1_ORF-T	3	0.4427	0.236398	0.142788	0.0786148	0.0994991		363.035		0.674825	0.132735	0.10303	0.00880801	0.0806021		597.116		0.334199	0.218278	0.130283	0.085141	0.232099		525.302		0.277907	0.386847	0.0489379	0.0488813	0.237426		697.586		0.531437	0.191224	0.0748024	0.0500106	0.152526		619.125		0.0723738	0.10509	0.6655	0.106106	0.0509304		2338.69
CIS1_ORF-T	3	0.821023	0.169449	0.00484338	0.0046843	0		349.631		0.894374	0.100642	0.00262756	0.00235619	0		549.408		0.708998	0.259855	0.0198358	0.00763003	0.0036812		264.66		0.899417	0.100583	0	0	0		53.5832		0.723396	0.276604	0	0	0		97.6923		0	0	0.5	0	0		14.8025
MEP1_ORF-T	3	0.939847	0.001347	0.0588055	0	0		339.095		0.80633	0.189568	0	0.0030551	0.00104677		232.761		0.795891	0.164776	0.0143829	0.0102181	0.0147318		253.019		0.964749	0	0.0141435	0.00613251	0.0149752		85.5259		0.974549	0.016661	0.0060615	0.00272849	0		23.3837		0	0	0.163462	0.3	0.536538		161.876
MPT5_and_YGL177W_ORF-T	3	0.950082	0.0284195	0.01628	0.00406423	0.00115463		338.04		0.90722	0.0733351	0.00481156	0.00452998	0.010103		244.197		0.614431	0.259751	0.0604498	0.0504177	0.01495		226.862		0.647114	0.0686509	0	0.271057	0.0131791		137.485		0.463445	0.489555	0.0163136	0.00892892	0.0217574		98.5587		0	0.544668	0.268519	0.186813	0		263.907
PMA1_ORF-T	3	0.577431	0.0969856	0.13331	0.106424	0.085849		332.707		0.653032	0.246387	0.0612047	0.0204226	0.0189541		462.203		0.522351	0.160959	0.168245	0.0678113	0.0806341		600.589		0.295055	0.0674222	0.303467	0.0297153	0.304341		1448.88		0.530907	0.299069	0.132961	0.0322002	0.00486284		1637.52		0.271216	0.480978	0.0967809	0.0403178	0.110708		1223.53
ORC5_ORF-T	3	0.982905	0.00217118	0.0120271	0.00289632	0		325.436		0.962931	0.00866146	0.0284071	0	0		107.864		0.792951	0.141562	0.0431869	0.0126656	0.00963396		214.566		0.987186	0.0128135	0	0	0		61.0551		0.97403	0.0259696	0	0	0		34.8118		0.5	0.246479	0.253521	0	0		117.468
COS10_ORF-T	3	0.982878	0.00956591	0.00755624	0	0		318.726		0.578325	0.211136	0.20155	0.00583994	0.00314897		176.024		0.672508	0.12791	0.169998	0.0114957	0.0180887		241.594		0.526285	0.113821	0.0379409	0.0620113	0.259942		61.3408		0.556988	0.249338	0.193674	0	0		64.5027		0	0.5	0	0.284553	0.215447		278.709
RAD7_ORF-T	3	0.997555	0	0	0	0.0024451		288.177		0.98427	0.0118243	0.0016635	0	0.00224239		368.428		0.944131	0.0171408	0.0182421	0.00831543	0.0121712		133.85		0.632657	0.362477	0	0	0.00486513		125.095		0.989649	0.00308459	0.00409398	0	0.00317236		166.896		0	0	0	0	0		87.8632
NRD1_ORF-T	3	0.772922	0.214981	0.0120971	0	0		288.149		0.901859	0.0976907	0	0.000450231	0		2152.19		0.846055	0.124905	0.0225173	0.00542759	0.00109506		1383.43		0.949458	0.033092	0.00904087	0.000904278	0.00750513		142.517		0.689919	0.239198	0.0708827	0	0		294.146		0.590604	0.0587248	0.293624	0.057047	0		177.313
GNP1_ORF-T	3	0.648659	0.0155256	0.00634528	0.00856585	0.320905		280.494		0.968239	0.00807279	0.000447058	0.000855481	0.022386		986.739		0.772777	0.0477946	0.0360368	0.0289685	0.114423		624.697		0.494871	0.00678497	0.0014166	0.184398	0.31253		187.066		0.964342	0	0	0.000548244	0.0351097		241.524		0.482653	0.135659	0.122807	0.130987	0.127893		604.365
HPT1_ORF-T	3	0.535287	0.285261	0.148932	0.0119926	0.0185282		270.336		0.594998	0.209733	0.181651	0.00205218	0.0115658		733.725		0.484288	0.325781	0.132949	0.0189114	0.0380695		772.079		0.00357256	0.106243	0.320143	0.190779	0.379263		89.2224		0.515621	0.253502	0.230877	0	0		160.996		0	0	0.5	0	0		133.223
HRP1_ORF-T	3	0.479439	0.34684	0.0142563	0	0.159465		268.872		0.56717	0.367656	6.48697e-05	0.000609474	0.0645001		527.16		0.674042	0.269419	0.0131354	0.0130237	0.0303802		606.447		0.531508	0.0738429	0.000764859	0.352297	0.0415875		215.868		0.543634	0.448909	0.0031409	0	0.0043161		301.697		0.330918	0.169082	0	0	0		88.8152
TKL1_ORF-T	3	0.32229	0.0266826	0.0066116	0.00755638	0.636859		254.109		0.858621	0.0453384	0.00494745	0.00229162	0.0888017		230.065		0.71163	0.0930529	0.0637415	0.0440563	0.0875194		248.316		0.348285	0.0102483	0.0120603	0.0144511	0.614955		436.422		0.982111	0.00715431	0	0.00894469	0.00179038		365.423		0.164119	0.248439	0	0.299359	0.288082		720.247
FKH2_ORF-T	3	0.917713	0.0288831	0.00200991	0	0.0513941		245.831		0.995642	0	0.00435834	0	0		80.8945		0.765394	0.0818738	0.036065	0.0535561	0.0631114		106.836		0.286078	0.469982	0.184341	0	0.0595993		160.365		0.959419	0	0	0.0141733	0.0264078		84.5018		0	0	0	0	0.5		29.6051
ALE1_ORF-T	3	0.817894	0.174536	0	0.00308381	0.00448685		222.21		0.899325	0.0222767	0.0108283	0.00556916	0.0620008		62.7566		0.501686	0.200997	0.176251	0.02304	0.0980264		102.779		0.593282	0.00167003	0	0.398341	0.006707		248.85		0.922507	0.0320747	0	0	0.0454188		58.0771		0	0.380435	0	0.3	0.319565		249.739
RPL31B_ORF-T	3	0.219615	0.257489	0.175077	0.279892	0.0679277		205.553		0.784263	0.0738936	0.0836179	0.05471	0.00351538		245.75		0.436966	0.128966	0.189053	0.210503	0.0345117		294.599		0.152232	0.0995306	0.129972	0.130685	0.487581		251.159		0.829113	0	0	0.170887	0		116.099		0.467446	0.045283	0.487271	0	0		382.327
REF2_ORF-T	3	0.652646	0.299179	0.0353991	0.0127764	0		204.439		0.888905	0.0913552	0.0125204	0.00176931	0.0054505		421.654		0.865519	0.0659034	0.0150337	0.0451304	0.00841339		265.819		0.706183	0.143232	0.00352583	0.14706	0		88.8416		0.842739	0.134439	0.00381646	0.0190055	0		63.9846		0	0	0	0	0		0
SRG1_and_SER3_ORF-T	3	0.628648	0.305511	0.0649023	0.000938566	0		204.224		0.721477	0.209157	0.0113017	0.0508205	0.00724384		404.727		0.599402	0.349541	0.0316351	0.00913071	0.0102917		802.057		0.745669	0.10844	0	0.000602434	0.145289		83.1428		0.602365	0.377337	0.0141402	0.0028027	0.0033548		246.759		0.217975	0.302686	0.362087	0.117252	0		487.849
HTA2_ORF-T	3	0.676607	0.179054	0.0469859	0.0668036	0.0305489		201.325		0.862692	0.105848	0.0127794	0.0180112	0.000669395		445.382		0.506137	0.299108	0.0907768	0.065825	0.0381539		289.664		0.0956837	0.203103	0.000972066	0.659368	0.0408732		129.207		0.647733	0.13026	0	0.0692154	0.152791		206.068		0.5	0	0	0.5	0		88.1805
MCR1_ORF-T	3	0.813864	0.0454002	0.00585703	0.133784	0.00109475		200.129		0.932758	0.0242478	0.00192911	0.0393268	0.0017384		1191.99		0.829732	0.0831243	0.0203089	0.0460714	0.0207637		962.869		0.360264	0.00798052	0.50406	0.127696	0		28.7056		0.824544	0.172269	0.000843529	0.000388757	0.00195479		347.067		0.981781	0.0182186	0	0	0		337.92
HLR1_ORF-T	3	0.715668	0.256032	0.00287847	0.00229485	0.0231268		188.421		0.956639	0.0121497	0.0037701	0	0.0274409		63.2312		0.648996	0.0938709	0.165597	0.0332429	0.0582935		89.0664		0.591333	0.006953	0.014151	0	0.387563		74.6912		0.882594	0.0931899	0	0	0.0242166		85.8091		0.0480769	0.872596	0.0793269	0	0		118.103
RIB2_ORF-T	3	0.959375	0.0339126	0	0.00671226	0		175.876		0.913971	0.0584563	0.0244481	0.00312435	0		84.922		0.775818	0.068137	0.115499	0.0405459	0		125.601		0.991616	0.00838357	0	0	0		57.5973		0.977134	0	0.0228661	0	0		21.0023		0.157658	0	0	0.842342	0		103.3
ACO1_ORF-T	3	0.547612	0.128027	0.129266	0.0522587	0.142837		173.967		0.852053	0.0266554	0.0222471	0.0820105	0.0170336		465.959		0.523355	0.118399	0.113036	0.107667	0.137543		309.598		0.0855292	0.118296	0.0130941	0.36286	0.420221		642.369		0.996587	0	0	0	0.00341268		320.512		0.3172	0.0973732	0.214424	0.346546	0.0244565		781.678
MDS3_ORF-T	3	0.942768	0.00304621	0.0293122	0.00793758	0.016936		169.046		0.917373	0.00263702	0.00868776	0.0471613	0.0241405		186.221		0.805372	0.0804576	0.0182261	0.0674809	0.0284636		173.09		0.369039	0.271891	0.00638795	0.0141399	0.338542		77.446		0.931208	0.00633868	0.0238771	0.0230644	0.0155114		50.5562		0	0	0	0	0		29.2877
SSA2_ORF-T	3	0.332294	0.158623	0.0567695	0.201848	0.250465		164.606		0.637682	0.207943	0.0349391	0.0492513	0.0701846		179.891		0.32845	0.18601	0.13814	0.0880112	0.259388		201.082		0.18731	0.0687887	0.430269	0.0910519	0.222581		477.193		0.789474	0.210526	0	0	0		474.466		0.35921	0.139656	0.293686	0.108253	0.0991947		899.464
ENO1_ORF-T	3	0.382801	0.206714	0.157121	0.164802	0.0885627		163.947		0.745742	0.115656	0.0743116	0.0119961	0.0522945		376.499		0.472897	0.165163	0.130436	0.0980065	0.133497		293.217		0.0797236	0.0239621	0.041839	0.411519	0.442957		359.637		0.720578	0.106338	0.10106	0.0720235	0		325.481		0.623901	0	0.138522	0.237576	0		367.842
RPL30_ORF-T	3	0.352599	0.309925	0.0266756	0.0623492	0.248451		163.947		0.568212	0.327381	0.0386042	0.0273937	0.038409		215.364		0.270441	0.205127	0.110424	0.165373	0.248635		177.665		0.693101	0.023857	0.189364	0.0319909	0.0616872		340.872		0.572554	0.0425148	0.173039	0	0.211892		402.426		0	0.228061	0.543733	0.161345	0.0668605		396.178
EXG1_ORF-T	3	0.576738	0.279033	0.0957339	0.0158733	0.0326219		163.842		0.546831	0.172359	0.169018	0.105551	0.00624042		189.986		0.592678	0.165354	0.114654	0.0941707	0.0331439		235.736		0.578	0.00223586	0.0207756	0.0377225	0.361266		235.147		0.479525	0.231277	0.135592	0.142574	0.0110315		305.134		0.0614035	0.396092	0.542504	0	0		692.863
DSE1_ORF-T	3	0.530037	0.170183	0.269412	0.0187661	0.0116028		160.102		0.664365	0.0509713	0.10748	0.0430166	0.134166		194.809		0.636991	0.111843	0.110352	0.102722	0.0380913		222.579		0.475932	0.0075544	0.265284	0.0333799	0.217849		44.1939		0.814973	0.00437528	0.149423	0	0.0312289		53.9313		0.470055	0.0747253	0.226374	0.228846	0		572.539
MET6_ORF-T	3	0.658813	0.0568751	0.140506	0.0405354	0.103271		157.543		0.884795	0.0446353	0.0599567	0.00363488	0.00697816		117.3		0.516962	0.158674	0.0857193	0.100385	0.13826		258.689		0.0970889	0.580445	0.0407514	0.0524079	0.229307		684.768		0.478491	0.515276	0.00623257	0	0		713.643		0.302193	0.493776	0.0515434	0.11347	0.0390173		545.155
CIN1_ORF-T	3	0.944888	0.0108982	0	0.0336922	0.0105219		155.332		0.992305	0.0030327	0.0030327	0.00162963	0		180.368		0.919489	0.05209	0.0169365	0.00469974	0.00678459		134.802		0.809231	0	0.00961359	0.179066	0.00208901		154.531		0.951333	0.0233324	0.0253341	0	0		32.8732		0	0	0	0	0		58.5754
ACC1_ORF-T	3	0.66699	0.0660387	0.00827351	0.0297739	0.228924		154.211		0.755104	0.0257394	0.0560507	0.113043	0.0500632		79.3316		0.561551	0.100154	0.0899874	0.124968	0.12334		291.259		0.7401	0.0575201	0.0459313	0.0165308	0.139918		403.723		0.758688	0.00691301	0.0300013	0.170117	0.0342809		453.179		0.0766129	0.190184	0.324352	0.274611	0.13424		1163.37
FCY2_ORF-T	3	0.650533	0.191375	0	0.0134644	0.144627		153.319		0.937433	0.0540616	0.00242998	0	0.00607495		282.588		0.706356	0.177082	0.0350682	0.0592139	0.0222805		183.864		0	0	0	0	0		76.0881		0.687299	0	0.174921	0.137781	0		139.409		0.665738	0	0.236769	0	0.097493		279.979
URA2_ORF-T	3	0.828017	0.0458076	0.0724376	0.0372638	0.0164742		152.365		0.959249	0.0113711	0.0239633	0.00205322	0.00336334		778.452		0.890061	0.0269841	0.0395608	0.0245612	0.0188331		794.399		0.82	0.0369793	0.0799518	0.00299178	0.0600775		464.092		0.796508	0.101016	0.0318318	0.00338656	0.0672572		497.232		0.731845	0.0279503	0	0.240204	0		661.989
RPS8B_ORF-T	3	0.296458	0.337628	0.13321	0.111951	0.120754		149.41		0.691585	0.183656	0.0467426	0.0560443	0.0219712		199.394		0.314448	0.276837	0.150022	0.0905214	0.168171		292.995		0.35709	0.154571	0.117652	0.0888377	0.28185		375.101		0.487076	0.133752	0.357101	0.022071	0		412.801		0.302734	0.400776	0.150776	0.103585	0.0421286		751.121
ECM33_ORF-T	3	0.479304	0.205591	0.0245087	0.0913392	0.199257		145.501		0.27765	0.311352	0.0224341	0.205438	0.183126		220.676		0.533403	0.232887	0.0590078	0.0264287	0.148274		327.127		0.284432	0.233554	0.099799	0.148361	0.233853		609.002		0.624444	0.337103	0.00356259	0.00335242	0.0315385		426.329		0.104305	0.196629	0.174757	0.524308	0		323.117
YMR102C_ORF-T	3	0.601167	0.210592	0.0145395	0.155033	0.0186679		141.46		0.974902	0.0177282	0.00132057	0.00368508	0.00236451		330.939		0.724777	0.198398	0.0460417	0.0273359	0.00344825		113.198		0.00682073	0.138934	0	0.854245	0		16.5995		0.943077	0.0501777	0.00337246	0.00337246	0		44.4983		1	0	0	0	0		132.588
HIS4_ORF-T	3	0.74477	0.0943656	0.0286478	0.0681043	0.0641123		140.623		0.799368	0.127876	0.0696659	0	0.00309022		299.205		0.640732	0.19017	0.0315714	0.0711928	0.0663336		272.141		0.188422	0.274821	0.00729273	0.183745	0.34572		354.133		0.59264	0.40249	0.00487019	0	0		365.707		0.428282	0.287175	0.0683594	0.216184	0		513.963
RNR1_ORF-T	3	0.480343	0.186526	0.15607	0.119402	0.0576589		139.862		0.846287	0.0592133	0.0164451	0	0.0780548		295.133		0.516839	0.160092	0.0747661	0.134695	0.113609		175.47		0.129978	0.0102685	0.225381	0.45305	0.181322		80.3745		0.64952	0.337136	0.00835172	0	0.00499173		122.223		0.168514	0.809313	0.022173	0	0		426.735
GCN4_ORF-T	3	0.373432	0.214999	0.144161	0.1738	0.0936086		135.913		0.794773	0.161661	0.0246064	0	0.0189595		220.475		0.486809	0.319808	0.10696	0.0449742	0.0414493		438.168		0.395472	0.267886	0.156628	0.142618	0.0373957		928.98		0.563901	0.0420154	0.115241	0.113932	0.164911		881.504		0.0604027	0	0	0.939597	0		322.8
FAS1_ORF-T	3	0.553363	0.211819	0.0285901	0.0500349	0.156194		135.763		0.645417	0.0431835	0.042584	0.219506	0.0493094		162.847		0.558762	0.154222	0.0885841	0.0866921	0.11174		437.899		0.723714	0.00773	0.00154036	0.00688711	0.260128		1120.32		0.551785	0.0694661	0.0717262	0.286859	0.0201642		1097.71		0.423355	0.256505	0.282878	0.0372617	0		825.768
SNQ2_ORF-T	3	0.763346	0.120797	0.0854849	0.00220298	0.0281687		131.993		0.871059	0.0192305	0.00773148	0.0478446	0.0541344		115.785		0.719038	0.107718	0.0853022	0.0202197	0.0677222		101.513		0.857634	0.00732105	0.00459188	0.0132652	0.117188		204.91		0.585434	0.0838239	0.088756	0	0.241986		118.449		0.857424	0.0841346	0	0.0584416	0		249.739
VHS1_ORF-T	3	0.990844	0	0	0.00615912	0.00299638		130.176		0.982452	0.00735892	0	0.00396329	0.00622566		71.1327		0.866741	0.0694783	0.0332555	0.0093676	0.0211577		97.716		0.858078	0.141922	0	0	0		87.3251		0.926752	0	0.0127383	0.00141606	0.0590938		30.3017		0	0	0	0	0		58.5754
URA8_ORF-T	3	0.940956	0.018269	0.00335586	0.0261529	0.0112663		130.05		0.978739	0.0168526	0.000925965	0.00348204	0		585.355		0.92183	0.0445544	0.0049982	0.011942	0.0166756		401.378		0.166666	0.0934962	0.719513	0.0203245	0		3.94162		0.941577	0	0	0.0584233	0		6.69698		0.114379	0.228758	0	0.117647	0.0392157		74.0127
NOG2_and_SNR191_ORF-T	3	0.260739	0.256346	0.361598	0.100525	0.0207923		124.328		0.71774	0.0511664	0.189063	0.0368285	0.0052017		88.1894		0.280999	0.175148	0.328867	0.175972	0.0390142		226.503		0.0462279	0.250009	0.646009	0.00343693	0.0543169		84.7849		0.697779	0.15406	0.00587867	0.128341	0.0139401		101.805		0.185239	0.196067	0	0.201114	0.41758		826.403
YDR319C_ORF-T	3	0.89117	0.00600857	0	0.0873529	0.0154682		121.092		0.75101	0.00242594	0.195551	0.0364601	0.0145539		122.749		0.542102	0.125749	0.201784	0.0685255	0.0618398		92.4868		0.767442	0.180131	0.052427	0	0		39.767		0.737126	0	0.0059878	0.256886	0		57.0596		0	0	0.160377	0.339623	0.5		102.983
DLD3_ORF-T	3	0.323829	0.486812	0.140908	0.0449552	0.00349618		118.615		0.521193	0.204012	0.177897	0.0348342	0.062063		271.308		0.297705	0.346675	0.145905	0.123491	0.0862255		159.644		0.537563	0.145347	0.249983	0.00497037	0.0621366		125.751		0.703891	0.291223	0.00488577	0	0		139.536		0.0285451	0	0.268635	0.505601	0.197219		823.864
GLT1_ORF-T	3	0.808996	0.0804181	0.0890359	0.00607873	0.0154713		118.306		0.983692	0.00104548	0.00801289	0.00640359	0.000845722		359.176		0.733095	0.0584744	0.0569342	0.0796324	0.0718641		244.858		0.211929	0.0299083	0.500443	0.248101	0.00961845		251.346		0.966797	0.0149877	0.00353784	0.00496231	0.00971552		302.218		0.253178	0.160256	0.183096	0.0995475	0.303922		441.855
ADE5%2C7_ORF-T	3	0.834545	0.0515958	0.0433774	0.0261191	0.0443631		117.284		0.741424	0.209492	0.033723	0.00244221	0.0129195		137.454		0.704273	0.11902	0.0574732	0.0384607	0.0807732		177.75		0	0	0	0	0		54.7835		0.45166	0.0483396	0	0.242857	0.257143		98.3165		0	0	0	0	0		29.2877
LEU4_ORF-T	3	0.658592	0.299272	0.0031546	0.0262373	0.0127437		114.692		0.672001	0.303407	0.0164735	0.00297058	0.00514787		241.125		0.638481	0.19818	0.0672362	0.0291816	0.0669208		252.675		0.213161	0.199644	0.0273553	0.0368176	0.523022		150.714		0.552028	0.447972	0	0	0		154.727		0.348702	0.353082	0.175585	0.0585284	0.0641026		382.01
HEM4_ORF-T	3	0.968521	0.0297611	0.00171794	0	0		114.084		0.994177	0.00582275	0	0	0		220.61		0.907296	0.0548242	0.0128183	0.0250611	0		107.93		1	0	0	0	0		15.7014		0.980961	0.0190385	0	0	0		23.9354		0.5	0	0	0	0		44.4076
TYE7_ORF-T	3	0.565657	0.135043	0.0566624	0.220705	0.0219316		112.357		0.818519	0.142218	0.0122651	0.0251314	0.00186614		405.483		0.788273	0.0941195	0.0449183	0.0633995	0.00928972		529.475		0.0820952	0.0867204	0.145295	0.630877	0.0550125		90.7494		0.702102	0.169463	0.0269139	0.0858274	0.0156942		176.408		0.5	0.400709	0	0	0.0992908		191.164
MIG2_ORF-T	3	0.838022	0.132373	0	0	0.0296053		109.595		0.93358	0.00943187	0.00997743	0.0443633	0.00264736		223.87		0.72568	0.17632	0.0452464	0.0327475	0.0200056		177.72		0	0	0	0	0		42.886		0.948284	0.0517161	0	0	0		129.592		0.105455	0.08	0	0.561818	0.252727		176.996
KAP120_ORF-T	3	0.307975	0.00541798	0.00541798	0.00541798	0.675771		109.384		0.723857	0	0.0023078	0	0.273835		162.549		0.610835	0.0816452	0.0442384	0.0174895	0.245792		80.3025		0	0	0	0	0		13.2808		0.76396	0.131394	0	0.0658911	0.0387551		40.2641		0	0	0	0	0		0
GIP3_ORF-T	3	0.763276	0.0485245	0.00693184	0.176726	0.00454239		109.178		0.784232	0.153072	0.0247839	0.0300892	0.00782281		224.812		0.69452	0.105515	0.0956881	0.0529194	0.0513578		101.611		0.473302	0.0133939	0.033334	0.243222	0.236748		113.427		0.68096	0.0244291	0	0.223846	0.0707651		107.276		0.550445	0.29822	0	0.151335	0		265.811
ISU1_ORF-T	3	0.411459	0.411961	0.163866	0.0127135	0		108.571		0.516146	0.338205	0.0769156	0.0687329	0		210.1		0.31571	0.265752	0.245807	0.0873767	0.0853537		129.693		0.161846	0.59782	0	0	0.240334		113.301		0.571947	0.0635511	0.0336207	0.330881	0		120.415		0.143013	0.246319	0.219076	0.391592	0		678.06
DIP5_ORF-T	3	0.587938	0.086021	0.282078	0.00203871	0.0419239		108.393		0.855958	0.0128506	0.0199902	0.111201	0		333.141		0.747233	0.08361	0.0509152	0.0957438	0.0224979		201.59		0.253479	0.242377	0.124517	0.000777433	0.378849		72.4187		0.795714	0.0213908	0.0837986	0	0.0990963		117.742		0.259312	0.340002	0.292555	0.0487106	0.0594206		884.027
RPS4A_ORF-T	3	0.492222	0.205889	0.0759752	0.124319	0.101594		107.979		0.692918	0.0986907	0.0350588	0.145474	0.0278594		139.626		0.371644	0.244514	0.0753923	0.117132	0.191318		239.712		0.0581862	0.382211	0.0972444	0.120976	0.341382		569.379		0.591569	0.204981	0.121766	0.0816841	0		381.139		0.114932	0.390164	0.247227	0.247678	0		867.003
EGT2_ORF-T	3	0.584779	0.106904	0.221879	0.0136439	0.0727942		107.647		0.808619	0.0318276	0.13562	0.00616082	0.0177728		110.034		0.618737	0.155122	0.113859	0.0443753	0.0679071		244.822		0.218552	0.465872	0.0528211	0.0989992	0.163755		215.285		0.580178	0	0	0.0336685	0.386154		180.55		0.665138	0	0.16055	0	0.174312		265.494
FAS2_ORF-T	3	0.724858	0.0922014	0.125499	0.0330521	0.0243898		107.073		0.410579	0.0182019	0.131416	0.0351818	0.404621		81.846		0.55995	0.171036	0.0820917	0.0797237	0.107198		264.27		0.532499	0.0727918	0.0311019	0.0213784	0.342229		210.123		0.516787	0.197167	0	0.00499314	0.281053		212.752		0.2796	0.311074	0.12966	0.152133	0.127533		1043.68
CPA2_ORF-T	3	0.485778	0.0675529	0.205962	0.0696311	0.171075		106.067		0.874438	0.0867917	0.0196822	0.00248916	0.016599		99.1906		0.57836	0.137916	0.132601	0.0401258	0.110996		157.555		0.107327	0.0268456	0.553328	0.0825607	0.229939		184.063		0.674997	0.00681764	0.310527	0	0.00765821		226.754		0.310831	0.42991	0.259259	0	0		455.705
MAM3_ORF-T	3	0.931635	0.0479043	0.00395392	0.00292268	0.0135839		105.739		0.727755	0.129521	0.11779	0	0.0249343		42.6192		0.482583	0.157556	0.0749467	0.110559	0.174355		59.6305		0.569644	0	0	0.40882	0.0215357		86.6311		0.787718	0.0827089	0.0982147	0	0.0313587		10.6537		0	0.0430809	0.956919	0	0		351.77
RPS19A_ORF-T	3	0.449755	0.164425	0.160258	0.144335	0.0812266		103.901		0.837056	0.05562	0.0490684	0.0575265	0.000728614		160.972		0.244239	0.376426	0.125806	0.141752	0.111777		207.491		0.019312	0.112591	0.0149758	0.622158	0.230964		237.251		0.483096	0	0	0.505338	0.0115662		234.519		0.5	0	0	0.396552	0.103448		103.3
YVC1_ORF-T	3	0.980807	0.00575761	0	0.0099161	0.00351964		102.496		0.960377	0.0347282	0	0.00489456	0		73.1227		0.804795	0.0916535	0.0149376	0.0279289	0.060685		98.9862		0.500001	0.140186	0	0.359813	0		62.7152		0.995347	0	0.00188878	0	0.00276373		68.492		0	0	0	0.5	0		14.8025
YKR074W_ORF-T	3	0.889453	0.0120315	0.00044509	0.0196856	0.0783849		102.468		0.695463	0.250585	0.0514708	0.00248128	0		187.165		0.56169	0.22027	0.100671	0.0758965	0.0414722		86.8571		0.00361154	0.319263	0.264788	0.412337	0		25.3158		1	0	0	0	0		34.2284		0	0	0	0	0.5		59.2101
YFR016C_ORF-T	3	0.929982	0.0210581	0	0.0403033	0.00865653		102.318		0.506487	0.394056	0.0137409	0.0583231	0.0273936		62.1476		0.690608	0.0996632	0.0819094	0.0729851	0.0548338		99.1191		0.273349	0.132859	0.107226	0	0.486567		44.1969		0.927012	0.0105592	0.0155745	0.0323776	0.014477		93.1178		0.5	0	0.5	0	0		102.666
YGR079W_ORF-T	3	0.897827	0.018965	0.0685773	0.014631	0		102.091		0.981302	0.00656508	0.00548523	0	0.00664744		197.574		0.5944	0.201114	0.0856041	0.0395149	0.0793666		174.607		0.792624	0.199546	0.00782979	0	0		34.7201		0.664184	0.187167	0.148649	0	0		51.5799		0	0	0	0	0		29.2877
FET3_ORF-T	3	0.677994	0.13493	0.0952455	0.0384977	0.0533333		101.928		0.730956	0.108243	0.0576173	0.0487429	0.054441		218.443		0.575007	0.187946	0.133191	0.0687334	0.0351233		111.996		0.657147	0	0.00776824	0.00422681	0.330858		159.732		0.590878	0.214565	0.135111	0.0568887	0.00255744		97.4316		0.379106	0.427327	0.0986985	0	0.0948685		781.996
ARG1_ORF-T	3	0.501313	0.32468	0.0490703	0.0814296	0.043507		101.839		0.604359	0.259961	0.00755673	0.10196	0.0261629		235.662		0.600576	0.113976	0.0756346	0.0857982	0.124016		135.48		0.439821	0.206299	0.0038282	0.086538	0.263514		227.708		0.604256	0	0	0.21432	0.181424		277.749		0.218493	0.640934	0	0.0405728	0.1		647.503
MRH1_ORF-T	3	0.726993	0.142833	0.00722809	0.0628222	0.0601236		101.223		0.874716	0.044501	0.0359976	0.0206916	0.0240937		94.6933		0.602514	0.187172	0.0824191	0.0698296	0.0580654		269.431		0.730849	0.0173384	0.000463028	0.140374	0.110976		530.308		0.502258	0.190095	0.028992	0.193856	0.084799		497.261		0	0.128814	0	0.371186	0		251.643
RPS12_ORF-T	3	0.279711	0.232895	0.323328	0.0394925	0.124574		100.535		0.78921	0.132385	0.0471203	0.0284415	0.00284365		140.721		0.392022	0.135434	0.183356	0.113599	0.17559		159.938		0	0	0	0	0		480.6		0.520972	0.0973941	0.381634	0	0		501.827		0.13104	0.196925	0	0.608346	0.0636896		457.927
SNF1_ORF-T	3	0.96944	0.0170671	0	0.0134932	0		98.1515		0.975478	0.0125648	0	0.00923334	0.00272427		72.2376		0.677703	0.143911	0.0815978	0.0495453	0.0472429		97.4276		0.71139	0	0.13436	0.152561	0.00168936		95.2294		0.976964	0	0	0.023036	0		62.9195		0.362903	0.137097	0	0	0		59.2101
VTC2_ORF-T	3	0.40107	0.0482228	0.0402434	0.484936	0.0255275		98.1055		0.874632	0.00465867	0.0353108	0.0853987	0		64.4682		0.760398	0.0448586	0.0655889	0.0513582	0.0777965		183.58		0.491334	0	0.00221004	0.344828	0.161628		55.541		0.517734	0.0434432	0.0213025	0.417521	0		65.2461		0.924779	0.0160698	0.0430809	0.0160698	0		781.044
BDF1_ORF-T	3	0.622915	0.0586109	0.0571637	0.0802855	0.181025		97.5561		0.915875	0.0282697	0.0129959	0.0143819	0.0284778		153.238		0.53015	0.130377	0.126387	0.100088	0.112998		243.036		0.035489	0.124606	0.000305966	0.475767	0.363832		176.983		0.479649	0	0.320665	0.0844834	0.115202		130.264		0.316368	0.322585	0.148352	0.212695	0		427.052
DEF1_ORF-T	3	0.73115	0.164139	0.0259705	0	0.0787402		97.5561		0.954628	0.0294901	0.00439453	0.00605026	0.0054367		298.398		0.685397	0.175811	0.0284729	0.0207224	0.0895961		238.599		0.618026	0.0534084	0.217055	0.0565224	0.0549876		275.006		0.84559	0.137011	0.0173985	0	0		309.378		0.0813397	0.532329	0.386331	0	0		397.764
HAA1_ORF-T	3	0.951974	0.0348273	0	0.00619671	0.00700221		97.2617		0.725733	0.256854	0.0037908	0.00198372	0.0116391		220.922		0.742522	0.142519	0.0364595	0.0613753	0.017124		147.638		0.331663	0.620523	0.0381765	0	0.00963774		59.2059		0.709522	0.126214	0	0.164264	0		118.437		0	0	0	1	0		73.6953
IDH2_ORF-T	3	0.834142	0.0626744	0.022211	0.0124976	0.068475		96.9855		0.828882	0.0607289	0.0719115	0.00412293	0.0343544		568.912		0.645553	0.150429	0.0780002	0.0567162	0.0693019		259.131		0.21825	0.00473469	0.375028	0.159015	0.242972		226.328		0.854106	0.115661	0.0199996	0.0102336	0		95.7901		0	0	0	0	0		0
ISW1_ORF-T	3	0.825274	0.0263164	0.0263164	0.0921932	0.0299		95.5037		0.589511	0.0350384	0.0160985	0.0492422	0.31011		61.3543		0.568813	0.0878284	0.147864	0.108197	0.0872971		43.2919		0.813787	0	0.00491604	0	0.181297		79.5309		0.516809	0.444842	0.0161901	0	0.022159		85.726		0	0	0	0	0		29.2877
CHO2_ORF-T	3	0.534577	0.0352958	0.376034	0.0390556	0.0150377		93.485		0.921301	0.0341988	0.0300784	0.00370875	0.0107131		52.0812		0.51226	0.164233	0.151629	0.0970946	0.0747832		169.111		0.403841	0.187256	0.277384	0.11499	0.0165292		174.958		0.599582	0	0.3695	0.00293203	0.0279866		133.069		0.323173	0.412211	0	0.150769	0.113846		544.838
HEM12_ORF-T	3	0.401302	0.470465	0.128234	0	0		93.3867		0.838165	0.138853	0.00219781	0.0207838	0		189.944		0.673656	0.222468	0.0451034	0.0291551	0.0296169		99.6319		0.0984254	0.901575	0	0	0		23.4381		0.921082	0.0749784	0	0	0.00393934		30.8851		0.158537	0.456098	0.3	0	0.0853659		235.254
GCR1_ORF-T	3	0.506373	0.283622	0	0.121103	0.0889019		93.0215		0.881141	0.0808769	0.0189863	0.00202711	0.0169686		262.316		0.686006	0.181406	0.0520256	0.0362726	0.0442899		217.999		0.518967	0.0970515	0.162333	0.0450778	0.176571		417.15		0.518774	0.461502	0	0.0122916	0.00743222		173.168		0	0.0955056	0	0	0.904494		103.3
OLA1_ORF-T	3	0.58259	0.126589	0.0922605	0.122764	0.0757962		90.024		0.95055	0.0442065	0.00180219	0.00344133	0		547.679		0.490363	0.291356	0.0568062	0.0979737	0.0635015		208.898		0.0864322	0.489968	0.0132415	0.000575868	0.409782		241.941		0.979852	0.0201484	0	0	0		206.075		0	0	0.23913	0.26087	0		29.6051
RPS0A_ORF-T	3	0.187986	0.318186	0.193836	0.150391	0.149601		88.6772		0.588588	0.226424	0.0745751	0.0912212	0.0191914		169.18		0.413631	0.128132	0.138517	0.104196	0.215524		210.315		0.538755	0.0781091	0.0726932	0.0974017	0.21304		394.319		0.555473	0.0569041	0.227891	0	0.159732		376.464		0.177671	0.0744526	0.428899	0.0255474	0.293431		530.352
ARO4_ORF-T	3	0.701645	0.226377	0.0111804	0.0108319	0.0499652		87.8733		0.947795	0.0154196	0	0	0.036785		107.895		0.6501	0.166779	0.0269556	0.0624521	0.093713		154.078		0.30916	0.26296	0.347676	0.00347065	0.0767332		258.869		0.996163	0.00383702	0	0	0		225.591		0.0348331	0.606251	0.134393	0.117121	0.107402		618.216
TIS11_ORF-T	3	0.409648	0.0361175	0.110807	0.204756	0.238671		86.6184		0.718359	0.0100967	0.0150546	0.164838	0.0916518		341.283		0.528861	0.120566	0.0852013	0.209169	0.0562028		163.827		0	0	0	0	0		0.276684		0.509803	0	0.00734134	0.345054	0.137802		19.7046		0.5	0.5	0	0	0		58.8928
TRM13_ORF-T	3	0.485044	0.510727	0	0.00422847	0		85.4341		0.691404	0.308596	0	0	0		145.464		0.515565	0.337873	0.108764	0.037799	0		58.0342		0.495077	0.500527	0	0	0.00439609		111.258		0.886107	0.10215	0	0.0117428	0		46.5969		0.5	0	0	0	0		133.223
HXT3_ORF-T	3	0.580319	0.123463	0.0619335	0.0519915	0.182293		83.7804		0.765749	0.0893411	0.0333517	0.107836	0.00372144		158.031		0.609005	0.229249	0.0922858	0.0213222	0.048138		88.3372		0	0	0	0	0		30.9886		0.989297	0.00801912	0.00268391	0	0		74.1619		0.343459	0.0590164	0.311475	0.254902	0.0311475		265.176
SUM1_ORF-T	3	0.823925	0.0553983	0	0.0255681	0.0951082		83.3876		0.656499	0.0658406	0.0765012	0.155565	0.0455945		53.7691		0.616907	0.101941	0.1126	0.0827709	0.0857822		87.7498		0.424304	0.0392248	0.327425	0.000937028	0.20811		166.514		0.474428	0.378378	0	0	0.147194		67.5666		0	0	0	0	0		87.8632
SCW11_ORF-T	3	0.765969	0.133123	0.0394416	0.0340024	0.0274637		83.2527		0.874552	0.0930672	0.00706118	0.00231151	0.0230078		131.401		0.783884	0.0797225	0.062636	0.0334096	0.0403477		129.397		0.386666	0.0522219	0	0.561112	0		23.4411		0.75564	0.215331	0	0.0250818	0.00394751		50.2839		0.78125	0.128906	0	0.0898438	0		146.756
PYC2_ORF-T	3	0.780469	0.00237554	0.0460867	0.0512031	0.119866		82.5531		0.94473	0.0361598	0.00317295	0.00519615	0.0107409		249.135		0.806682	0.0354327	0.030155	0.0513364	0.0763936		279.874		0.17643	0.00103478	0.225298	0.394664	0.202574		178.597		0.988239	0	0.00182848	0.00594163	0.00399076		218.647		0.575161	0.148649	0.27619	0	0		337.285
SUN4_ORF-T	3	0.37935	0.238751	0.103657	0.0498519	0.22839		82.1114		0.865561	0.0624542	0.0581456	0.00509895	0.00873992		97.335		0.44056	0.251737	0.0769481	0.0378056	0.192949		271.516		0.306745	0.122757	0.000748909	0.134077	0.435672		429.381		0.945602	0	0.0543978	0	0		307.112		0.150649	0.349351	0	0	0		162.828
ASI1_and_YMR119W-A_ORF-T	3	0.805059	0	0.172627	0	0.0223144		81.5378		0.900737	0.0265287	0.069396	0	0.00333871		149.973		0.764137	0.0595542	0.0762307	0.0738974	0.0261806		89.4187		0	0	0	0	0		61.601		0.901578	0	0	0.0249994	0.0734229		8.99442		0	0	0	0	0		117.151
CLN3_ORF-T	3	0.482471	0	0.164162	0.0221535	0.331213		81.2646		0.914915	0.0656536	0	0.00170645	0.0177245		362.346		0.671877	0.113399	0.0633682	0.0867606	0.0645953		150.473		0.489668	0	0.0111755	0	0.499157		216.962		0.80648	0.0985827	0.00474296	0	0.0901939		45.2161		0.11215	0.0716511	0.816199	0	0		382.327
GDS1_ORF-T	3	0.591323	0.0540939	0.218996	0.121808	0.0137789		81.148		0.892139	0.0270908	0.0327734	0.00530027	0.0426969		43.3959		0.577156	0.193294	0.10437	0.0545941	0.0705856		153.94		0.409594	0.173802	0.00141008	0.063845	0.351348		134.732		0.420086	0	0.19376	0.374194	0.0119592		139.374		0	1	0	0	0		162.511
RPL38_ORF-T	3	0.400355	0.17085	0.308424	0.120371	0		80.9118		0.490679	0.121511	0.355251	0.0276168	0.00494209		59.1918		0.393922	0.233992	0.179755	0.188195	0.0041357		147.888		0.279717	0.027172	0.16653	0.523207	0.00337432		432.055		0.627238	0.0144633	0.358299	0	0		391.775		0.597701	0	0.402299	0	0		118.103
TAT1_ORF-T	3	0.577503	0.103245	0.135857	0.120409	0.0629848		79.976		0.913669	0.0477593	0.0105079	0	0.0280637		145.66		0.620043	0.11927	0.160774	0.0548717	0.0450407		141.82		0.382805	0.00234414	0.234162	0.121263	0.259426		148.193		0.580006	0.279975	0.0719145	0	0.0681044		185.823		0.878409	0.0818182	0.0397727	0	0		251.008
RNR2_ORF-T	3	0.797265	0.0253564	0.0237713	0.121909	0.0316984		79.6569		0.882637	0.0812228	0.0130396	0.0108054	0.0122955		85.6703		0.512927	0.0678176	0.066303	0.138522	0.21443		66.2968		0.53172	0.00469951	0.0571138	0.0279512	0.378515		103.4		0.645162	0	0	0.205645	0.149193		82.7842		0.5	0.5	0	0	0		132.588
FET4_ORF-T	3	0.796238	0.189684	0	0.0140784	0		79.436		0.980832	0.0150793	0.000727592	0.0033612	0		143.207		0.837317	0.0867627	0.0313004	0.0303099	0.0143099		164.169		0	0	0	0	0		15.4943		0.812736	0.160598	0.0133334	0	0.0133334		118.031		0	0.213415	0.5	0.0731707	0.213415		132.905
IPT1_ORF-T	3	0.431963	0.476501	0.0888099	0	0.00272561		79.0862		0.775165	0.171855	0.0397351	0.00595951	0.00728503		57.1757		0.409203	0.178668	0.135319	0.194838	0.0819722		75.49		0	0	0	0	0		24.3482		1	0	0	0	0		30.1046		0.39881	0	0	0.208333	0.392857		147.391
BDH1_ORF-T	3	0.871342	0.0642531	0.0352259	0.0173497	0.0118297		78.7152		0.81463	0.046343	0.139027	0	0		103.039		0.649477	0.0839754	0.13396	0.0360813	0.0965064		118.327		0.775001	0.224999	0	0	0		26.4106		0.987856	0	0.0121437	0	0		3.43158		0.543974	0	0	0.114007	0.34202		293.195
SHM2_ORF-T	3	0.399256	0.0155283	0.0881589	0.22687	0.270186		77.77		0.409948	0.450219	0.0746464	0.0324809	0.032706		88.4702		0.573715	0.0961978	0.110843	0.115725	0.103519		158.29		0	0	0	0	0		112.61		0.354779	0.149628	0.209313	0.28628	0		254.363		0.164908	0.194197	0.0800604	0	0.560834		647.821
OLE1_ORF-T	3	0.631425	0.118377	0.121323	0.0395099	0.0893652		75.9997		0.509767	0.0270342	0.0395767	0.279785	0.143838		84.4735		0.676897	0.1456	0.107922	0.0244734	0.045108		106.929		0.471155	0.00489439	0	0.012063	0.511888		20.6818		0.58806	0.271946	0.0417633	0.0759037	0.0223268		80.3638		0.0703934	0.753623	0.175983	0	0		236.523
YHP1_ORF-T	3	0.706426	0.0810243	0.135544	0	0.077005		75.9721		0.872332	0.062893	0.0626417	0	0.00213373		84.169		0.574974	0.211368	0.0965462	0.034415	0.0826969		118.627		0.552334	0.0835277	0	0.115564	0.248574		138.865		0.483101	0	0	0.5	0.0168986		78.3847		0	0.5	0	0	0		44.4076
UTH1_ORF-T	3	0.603957	0.0843514	0.264545	0.00774275	0.0394035		74.5946		0.542004	0.307967	0.047931	0.0517868	0.0503109		107.392		0.483989	0.136103	0.187059	0.0851987	0.107651		196.799		0.506533	0.00455539	0.000263957	0.286512	0.202136		381.534		0.653868	0.199605	0.144151	0	0.00237704		425.032		0.03125	0.557488	0.337749	0.0735132	0		425.783
CSF1_ORF-T	3	0.847047	0.0736545	0.0179241	0.0534912	0.00788334		74.3861		0.501753	0.0328336	0.302634	0.117442	0.0453369		49.2695		0.723562	0.123208	0.0461312	0.0556079	0.0514907		54.6712		0.711111	0.0106134	0.0119716	0.243719	0.0225849		46.2578		0.835234	0.0191068	0.0396535	0.0580019	0.0480038		18.4291		0	0	0.330189	0	0.169811		29.6051
SED5_ORF-T	3	0.915034	0	0	0.071473	0.0134925		74.3154		0.861153	0.00771082	0	0.0833332	0.0478033		32.0854		0.691036	0.163118	0.0242407	0.0978569	0.0237486		71.8165		0.891827	0	0	0	0.108173		29.315		0.754464	0.0401789	0	0	0.205358		5.89434		0	0.212121	0.287879	0	0		133.223
HSL7_ORF-T	3	0.665079	0.069393	0	0.0378174	0.22771		73.9227		0.952653	0.00193416	0.0258971	0.00896649	0.0105493		126.734		0.636145	0.11716	0.12631	0.068251	0.052133		88.8755		0	0	0	0	0		21.858		0.765988	0.0282391	0.0762041	0	0.129569		35.1698		0.653431	0.233117	0.113452	0	0		398.399
NAB2_ORF-T	3	0.554817	0.143734	0.147195	0.111222	0.0430316		73.309		0.579877	0.0303985	0.192583	0.169583	0.0275588		128.75		0.532466	0.12379	0.15383	0.0855122	0.104401		114.12		0.440724	0.317708	0.00471281	0	0.236856		73.8386		0.542149	0.0549616	0.276462	0.0847886	0.0416389		94.7318		0.720513	0.111218	0.168269	0	0		279.661
YFL032W_and_HAC1_ORF-T	3	0.700098	0.149375	0.0531581	0.0873692	0.00999934		73.0605		0.972899	0.0271007	0	0	0		123.49		0.637462	0.122772	0.117646	0.0251072	0.0970132		174.983		0.564777	0.00383427	0.258142	0.0911137	0.0821328		196.753		0.517326	0.0688124	0.413861	0	0		127.775		0.705299	0	0	0.294701	0		734.414
NMD2_ORF-T	3	0.716841	0.114052	0.088141	0.0288455	0.0521201		72.9899		0.723553	0.164744	0.0158351	0.0137084	0.0821594		125.478		0.535029	0.196959	0.0940732	0.0625605	0.111379		97.4166		0.616975	0.123149	0.0780991	0.0829873	0.0987899		157.633		0.696121	0.131631	0.043062	0	0.129186		6.4477		0.5	0	0	0	0		29.6051
SLT2_ORF-T	3	0.251417	0.202301	0.546282	0	0		72.269		0.812156	0.0455878	0.113329	0	0.0289274		84.3035		0.550933	0.170363	0.169535	0.0693812	0.0397875		42.0693		0.46815	0	0.53185	0	0		46.6871		0.954431	0	0.0156542	0.029915	0		74.0213		0.250039	0	0.372263	0.377698	0		176.361
BAP3_ORF-T	3	0.830771	0.0809943	0.0208995	0.00445995	0.0628748		72.226		0.906838	0.0285561	0.0118988	0.0252956	0.0274111		111.762		0.624816	0.148143	0.0589893	0.0884557	0.0795959		114.622		0.703839	0.284122	0.00324736	0.00196156	0.00683072		178.469		0.995703	0	0	0.00429666	0		85.8074		0.477689	0.0535714	0.388404	0.0419664	0.0383693		353.357
HHF1_ORF-T	3	0.229808	0.17291	0.116922	0.409809	0.0705511		72.0941		0.486089	0.259622	0.0556417	0.123045	0.0756022		301.804		0.146786	0.299921	0.135127	0.0938278	0.324338		189.069		0	0	0	0	0		92.9659		0.645724	0.199786	0.0348447	0.119645	0		129.303		0	0.112903	0.519914	0.228569	0.138614		381.692
SNG1_ORF-T	3	0.616735	0.107811	0.094111	0.145295	0.0360479		72.0788		0.960794	0.0211904	0.00784862	0	0.010167		210.268		0.763938	0.119855	0.0597424	0.00846722	0.0479983		142.912		0.5	0	0	0	0.5		2.07438		1	0	0	0	0		14.9444		0.5	0.392638	0	0.107362	0		161.876
RRP46_ORF-T	3	0.918686	0	0.00660831	0	0.0747056		71.8426		0.951976	0.038249	0.00977465	0	0		54.8693		0.707417	0.154776	0.0122945	0.016698	0.108814		61.9568		1	0	0	0	0		47.1529		1	0	0	0	0		3.4033		0	0.226562	0.333333	0.440104	0		102.983
ARO1_ORF-T	3	0.881548	0.0404612	0.0339984	0.040364	0.00362823		71.7443		0.91345	0.00553594	0.0223525	0	0.0586619		111.434		0.631624	0.0876266	0.0603338	0.0960583	0.124357		185.754		0.149436	0.0406502	0.0658696	0.159916	0.584129		221.565		0.882466	0.100624	0.0104654	0.00436612	0.00207868		172.363		0.605892	0.175912	0.132576	0.049635	0.0359848		545.155
MSB2_ORF-T	3	0.51077	0.00531028	0.0898129	0.0353983	0.358709		71.643		0.918746	0.0156757	0	0.0291104	0.0364676		40.7612		0.756532	0.0554066	0.0393572	0.0700867	0.0786173		110.452		0.593125	0.0809498	0.082188	0.0139559	0.229781		191.643		0.988812	0	0	0.00518808	0.00600035		166.739		0.0524691	0.0524691	0	0	0.395062		162.828
CDC14_ORF-T	3	0.72249	0.013582	0.0926223	0.00817375	0.163132		71.0971		0.440422	0.293689	0	0.0124571	0.253432		85.361		0.699844	0.139786	0.0565994	0.0331487	0.0706211		51.3344		0.673563	0.233333	0	0	0.0931038		31.8082		0.545168	0.422619	0.0199581	0.0122551	0		11.2335		0.130242	0.869758	0	0	0		337.92
ATH1_ORF-T	3	0.891425	0.00738453	0.0055384	0.0055384	0.0901141		70.9805		0.77185	0.0350261	0.00546292	0.040489	0.147172		79.7896		0.772726	0.0596548	0.0694254	0.0229915	0.0752018		73.2079		1	0	0	0	0		80.6271		0.834322	0.108051	0	0.012712	0.0449148		31.709		0	0	0	0	1		102.983
NAB3_ORF-T	3	0.840864	0.0255482	0.0123173	0	0.121271		70.9681		0.482559	0.0381644	0.047521	0	0.431756		114.635		0.487214	0.18635	0.131846	0.0554204	0.13917		117.689		0.315841	0.0028837	0.18558	0	0.495695		209.715		0.700001	0	0.166666	0.133333	0		48.0051		0.5	0	0	0	0		59.2101
RRN3_ORF-T	3	0.712412	0.15122	0.0352681	0.1011	0		70.3268		0.710409	0.237518	0.0383679	0.0109861	0.00271859		98.7113		0.606842	0.246181	0.0870209	0.0459971	0.0139588		124.349		0.231788	0.359706	0.125828	0.282678	0		101.01		0.602459	0.397541	0	0	0		39.8796		0.664286	0.0833333	0.252381	0	0		308.949
HOG1_ORF-T	3	0.695041	0.0554358	0.00858826	0.0536541	0.187281		70.0877		0.776612	0.160408	0.0187161	0.0162575	0.0280069		175.068		0.643361	0.198909	0.0656388	0.0369549	0.0551357		179.465		0.809996	0.0363752	0	0	0.153629		156.159		0.75048	0.212898	0.0304741	0.00191646	0.0042319		139.653		0.306591	0.242553	0.0319149	0.187234	0.231707		441.537
ECM3_ORF-T	3	0.742856	0.243237	0	0	0.0139078		69.931		0.875469	0.102681	0.0176159	0.00211684	0.00211684		398.4		0.750927	0.132526	0.0853217	0.0231387	0.00808646		236.81		0.00501924	0.00278887	0.00780628	0.484387	0.499999		18.4683		0.942747	0.0410402	0.0129867	0	0.00322652		89.3034		1	0	0	0	0		102.983
LAG2_ORF-T	3	0.554407	0.131229	0.145073	0.0348353	0.134455		69.7715		0.986788	0.00203317	0.011179	0	0		80.4176		0.796132	0.116511	0.0151813	0.0367146	0.0354611		55.6048		0	0	0	0	0		0.276684		1	0	0	0	0		9.27111		0	0	0	0	0.5		29.6051
LST4_ORF-T	3	0.675013	0.128457	0.0487676	0.143252	0.00451105		69.3021		0.51627	0.396897	0.017365	0.0370938	0.0323746		69.4187		0.556294	0.190669	0.158225	0.061848	0.032964		88.0691		0.940566	0.00987268	0.0104536	0.0292352	0.00987268		45.1525		0.747636	0.108663	0.0155689	0	0.128132		71.4542		0.72508	0.27492	0	0	0		162.511
IDH1_ORF-T	3	0.878107	0.00797426	0.0446801	0.0284223	0.0408159		69.2314		0.85746	0.089198	0.0278913	0.0116596	0.013791		401.731		0.739038	0.119206	0.0695066	0.0311313	0.0411178		407.53		0.0726572	0.0686496	0.000661418	0.5	0.358032		121.948		0.997669	0.00233079	0	0	0		167.599		0.0422705	0.252415	0.535411	0.169903	0		425.148
PGI1_ORF-T	3	0.675932	0.0730762	0.0941354	0.0727278	0.0841285		68.9646		0.864088	0.0556458	0.0133918	0.00478719	0.0620876		340.717		0.556095	0.115337	0.0697136	0.0668523	0.192002		262.516		0.541712	0.00361657	0.117392	0.0605205	0.27676		424.199		0.97588	0	0	0.00554072	0.0185789		426.688		0.142308	0.179391	0	0.655224	0.0230769		367.207
EST3_ORF-T	3	0.972861	0	0	0.0200587	0.00708054		68.5689		0.999698	0.000301666	0	0	0		52.0717		0.830188	0.043511	0.0535823	0.0314292	0.0412894		66.2222		1	0	0	0	0		89.1318		1	0	0	0	0		94.5312		0	0	0	0	0		263.59
FAA4_ORF-T	3	0.63408	0.114954	0	0.172664	0.0783021		68.3816		0.919936	0.0304628	0.0430345	0.0065664	0		187.007		0.656454	0.127649	0.055031	0.0847523	0.0761133		208.522		0.574525	0.341261	0.0329142	0.00783322	0.0434668		136.501		0.989642	0	0.00654139	0	0.00381656		123.557		0	0	0	0	0		175.726
IMD3_ORF-T	3	0.911691	0.00399239	0	0.0271227	0.0571935		68.2344		0.951314	0.00767811	0.032259	0	0.00874864		660.947		0.893737	0.0342062	0.0208669	0.022261	0.0289288		679.129		0	0	0	0	0		43.1627		0.998344	0	0.00165566	0	0		114.399		0.914634	0.0853659	0	0	0		323.117
INO80_ORF-T	3	0.927699	0.00442026	0.0127121	0	0.0551691		67.8693		0.964777	0.0078234	0.00975822	0.00439158	0.0132493		188.27		0.789315	0.150627	0.0194839	0.0153198	0.0252539		132.225		0.654386	0.109958	0.203458	0	0.0321979		78.846		0.84476	0.129153	0.00424818	0.00812929	0.01371		92.614		0	0	0.5	0	0		29.6051
ERG4_ORF-T	3	0.737755	0.0649751	0	0.19727	0		67.3446		0.908872	0.021221	0.0302481	0	0.0396589		154.962		0.663549	0.0908448	0.0914095	0.0163036	0.137894		72.745		0.634558	0.0744224	0.172197	0.0885661	0.0302572		214.326		1	0	0	0	0		160.509		0.429577	0.320423	0.25	0	0		322.482
SEM1_ORF-T	3	0.899446	0.0665087	0.0340454	0	0		67.2986		0.895741	0.0452522	0.0510209	0.00798577	0		34.5595		0.46594	0.220034	0.15676	0.0980693	0.0591959		57.7792		0.537986	0.214136	0.196559	0.0513183	0		50.4246		0.46596	0	0.491752	0	0.0422888		73.6872		0	0	1	0	0		162.193
CAF130_ORF-T	3	0.711743	0	0	0.268667	0.0195899		66.4058		0.694904	0.0050901	0.0208599	0.0742122	0.204934		56.5382		0.597896	0.11165	0.138511	0.0863849	0.0655575		31.079		0.742857	0	0	0.257143	0		2.62775		0.873875	0.00750558	0	0.00344851	0.115171		4.70451		0.5	0	0	0	0		59.2101
VPH1_ORF-T	3	0.800827	0.121718	0.0244855	0	0.0529695		66.1114		0.835848	0.0992264	0.0112763	0.0423735	0.0112763		50.5183		0.581285	0.261493	0.0462069	0.0456107	0.0654041		95.7215		0.0203881	0.0256309	0.318065	0.161765	0.474151		38.9399		0.505007	0.00661673	0.481369	0	0.00700719		67.7133		0.801812	0	0	0.198188	0		502.017
SED1_ORF-T	3	0.332428	0.209143	0.199953	0.0769776	0.181498		66.056		0.625245	0.0312886	0.300191	0.0339347	0.00934062		79.818		0.458064	0.159754	0.20245	0.11305	0.0666822		215.84		0.205324	0.119923	0.321981	0.103669	0.249103		708.48		0.516854	0	0	0.483146	0		360.356		0.207317	0.292683	0	0	0		207.235
YKL027W_ORF-T	3	0.330029	0.256123	0	0.127818	0.286029		65.8228		0.929825	0.0558206	0	0	0.0143541		59.4821		0.483373	0.24611	0.112667	0.0541777	0.103672		44.6137		0.826799	0.00440034	0.0208001	0.00359981	0.1444		16.3229		0.919801	0	0.0497791	0	0.0304204		26.2328		0	0	0	0	0		29.2877
SRP68_ORF-T	3	0.412859	0.544869	0.0124739	0.00207898	0.0277198		65.0867		0.249427	0.25418	0.0153451	0.120204	0.360844		25.5743		0.632287	0.17632	0.0446462	0.0670173	0.07973		89.5328		0.911594	0.00712374	0.013601	0	0.067681		84.7004		0.532108	0.165493	0.0299291	0.00310376	0.269366		56.1491		0.120968	0.644009	0.117512	0	0.117512		280.613
HOR7_ORF-T	3	0.483966	0.120957	0.107779	0.171789	0.115508		64.8381		0.821997	0.0600903	0.0761438	0.0294436	0.0123256		122.116		0.435694	0.199898	0.18519	0.115884	0.0633338		154.639		0.2857	0.0571283	0.10514	0.0649686	0.487063		271.604		0.542017	0.367838	0	0.0553864	0.034759		211.802		0.35533	0.14467	0	0	0		88.8152
YLR413W_ORF-T	3	0.436727	0.178145	0.03386	0.148177	0.203091		64.7245		0.68062	0.264657	0.0110333	0	0.0436899		156.947		0.461173	0.319387	0.106007	0.044761	0.0686726		127.263		0.882135	0.00525657	0.0224574	0	0.0901512		189.617		0.596991	0.203499	0.0238962	0.166986	0.00862812		100.661		0	0.520898	0.176471	0	0.302632		295.733
ITR1_ORF-T	3	0.310443	0.131255	0.0743915	0.0132335	0.470676		64.43		0.66835	0.21989	0.0678876	0.0349593	0.00891308		226.989		0.498626	0.11035	0.184323	0.0795658	0.127136		174.318		0.615718	0.00130355	0.185044	0.00130355	0.196631		78.9911		0.444175	0.192825	0.09187	0.136053	0.135077		201.789		0.130435	0.499195	0.0462963	0.324074	0		337.92
MNN1_ORF-T	3	0.730045	0.222216	0.0327156	0	0.0150231		64.4177		0.965149	0.0136297	0.00518577	0.0160354	0		152.601		0.74228	0.157327	0.0744824	0.0168912	0.00901894		183.217		0.199455	0.00458348	0.00196338	0.499999	0.293999		56.0958		0.549112	0.320214	0.130673	0	0		111.656		0.87468	0.0792839	0	0.0460358	0		192.116
HDA2_ORF-T	3	0.873219	0.0655884	0.0402374	0.0209549	0		64.1079		0.879093	0.0715738	0.00462485	0.0154168	0.0292914		110.768		0.830213	0.0579283	0.0830544	0.0239527	0.00485168		109.511		0.88638	0.00357761	0.0767096	0	0.0333325		18.4638		0.919853	0.0156161	0.0497021	0.0106126	0.00421662		19.7303		0	0.5	0	0	0		44.4076
SMY1_ORF-T	3	0.852274	0	0.0227872	0.0966189	0.0283203		63.976		0.920679	0.0469896	0.0221213	0.0102097	0		120.832		0.608608	0.237329	0.0628582	0.0852329	0.00597152		60.6367		0.792847	0.207153	0	0	0		32.4991		0.844445	0	0.075556	0.0799995	0		13.6415		0	0	0	0	0		117.151
ANP1_ORF-T	3	1	0	0	0	0		63.847		0.984602	0.0153975	0	0	0		23.7117		0.554175	0.166603	0.106042	0.0403754	0.132804		59.9606		0	0	0	0	0		72.2481		0.657752	0	0.0608106	0.250001	0.0314366		8.99442		0	0	0.397727	0.602273	0		73.6953
YKL069W_ORF-T	3	0.313983	0.082635	0.052279	0.455867	0.0952351		63.4083		0.0478893	0.238092	0.0946563	0.521666	0.097697		154.938		0.251582	0.226674	0.194539	0.276446	0.0507594		92.7686		0.716448	0.207921	0	0.0756309	0		5.39309		0.598631	0.214286	0	0.117366	0.0697174		19.5385		0.289326	0.210674	0	0	0		74.0127
ADH4_ORF-T	3	0.797754	0.121707	0.0217928	0	0.058746		62.5279		0.850257	0.011456	0.0363882	0	0.101898		44.7769		0.714767	0.0551247	0.110892	0.099575	0.019641		45.4727		0.517614	0.0186914	0	0	0.463695		36.5858		0.918642	0.0717094	0	0	0.00964899		38.8498		0	0.627737	0	0.131387	0.240876		131.953
YNL035C_ORF-T	3	0.655087	0.257982	0	0.0869307	0		62.2976		0.896602	0.082524	0	0.020874	0		72.8064		0.590254	0.19855	0.0843994	0.113734	0.0130623		89.5195		0	0	0	0	0		0.760506		0.5	0	0	0.5	0		42.4537		0	0	0	0.5	0		59.2101
NMA1_ORF-T	3	1	0	0	0	0		62.264		0.638843	0.0387831	0.0253578	0.291647	0.00536974		67.7142		0.761267	0.067776	0.119244	0.0222961	0.0294172		56.9422		0.482741	0.117654	0	0.0194836	0.380121		79.9422		0.988609	0.0113909	0	0	0		55.1467		0	0	0	0	0.5		44.4076
NRK1_ORF-T	3	0.695746	0	0.0605387	0.0164989	0.227217		62.1657		0.880865	0.0362897	0.0505864	0.00659894	0.0256602		48.4999		0.589623	0.0900395	0.0752211	0.00734794	0.237768		53.4925		0	0	0	0	0		0		0.473834	0.00428169	0	0	0.521884		23.7453		0	0	0	0	0		0
YDL124W_ORF-T	3	0.981611	0	0	0	0.018389		61.9878		0.386068	0.469292	0.0812373	0.0189148	0.0444873		62.5866		0.354904	0.272655	0.138319	0.0803207	0.153801		88.0442		0.467153	0	0.0328474	0.0416409	0.458358		45.6469		0.476397	0.163636	0	0.359967	0		34.5581		0	0.5	0.5	0	0		102.983
SPP41_ORF-T	3	0.544099	0.0830364	0.22147	0.151395	0		60.7759		0.767574	0.0295295	0.122034	0.0261887	0.0546741		64.4564		0.684361	0.0780127	0.0795242	0.046316	0.111786		95.6526		0.927062	0	0.0597617	0	0.0131767		25.3749		0.655198	0.0629193	0.221783	0.0130405	0.0470592		12.3146		0.75	0.25	0	0	0		132.588
DNF2_and_YDR094W_ORF-T	3	0.607592	0.072329	0.0317162	0.285412	0.0029512		60.7635		0.805695	0.124998	0.0308035	0.0385037	0		74.8177		0.605146	0.158047	0.108205	0.0687043	0.0598982		53.941		0.623427	0.311862	0.0545374	0	0.0101727		18.1191		0.466429	0.0896864	0	0.268996	0.174888		20.9475		0.1	0.9	0	0	0		161.876
YIL108W_ORF-T	3	0.707862	0.0133588	0	0	0.278779		60.3801		0.956966	0.0397493	0	0.00164212	0.00164212		276.702		0.832708	0.104968	0.0253526	0.0169317	0.0200401		129.009		0.548481	0	0	0	0.451519		109.241		0.973263	0.020474	0.00626264	0	0		68.2171		0.5	0	0	0	0		44.4076
YNL190W_ORF-T	3	0.481045	0.0373663	0.206322	0.102652	0.172615		60.1193		0.80597	0.0699235	0	0.0295911	0.0945152		132.307		0.734987	0.105258	0.0766183	0.0747925	0.00834375		127.552		0.148499	0.162065	0.162807	0.0266296	0.5		157.64		0.49359	0	0.499999	0	0.00641035		176.308		0	0.469145	0.294118	0.236738	0		705.127
AGP1_ORF-T	3	0.859006	0.0541209	0.0208537	0.0247229	0.0412967		59.9567		0.463571	0.476965	0.00390901	0	0.0555551		88.7866		0.669615	0.110865	0.0573555	0.0508983	0.111266		81.1418		0.195652	0.477272	0.195652	0.108695	0.0227277		47.4976		0.5	0.24749	0.226908	0.0256024	0		14.4185		0	0.236314	0.0702555	0.0921533	0.601277		280.931
LEU1_ORF-T	3	0.540632	0.231014	0.0417716	0.0788431	0.107739		59.9137		0.460656	0	0.0147537	0.52459	0		16.7379		0.506298	0.127713	0.147877	0.163653	0.0544602		63.2465		0.233523	0.0545114	0.360581	0.23683	0.114555		502.56		0.360697	0	0.47205	0	0.167254		435.945		0.131579	0.253133	0.571429	0.0438597	0		265.494
ERG1_ORF-T	3	0.437266	0.145644	0	0.162276	0.254814		59.5916		0	0	0	0	0		34.8806		0.521195	0.214941	0.105216	0.0350519	0.123596		97.2674		0.0489696	0.421163	0	0.503473	0.0263944		42.4703		0.988349	0	0	0.00782646	0.00382496		54.6208		0.032833	0	0.142589	0.824578	0		280.613
YHM2_ORF-T	3	0.5291	0.300074	0.158826	0	0.0120002		59.5333		0.767028	0.221923	0.0110487	0	0		105.364		0.608729	0.241262	0.0340844	0.0552129	0.0607118		149.361		0	0	0	0	0		86.3254		0.776802	0.223198	0	0	0		152.524		0	0.435897	0.0641026	0	0		74.0127
ERG24_ORF-T	3	0.894799	0.0640829	0	0.0340183	0.00709936		59.3001		0.931226	0.048114	0.0106928	0.00714566	0.00282156		145.955		0.71216	0.101897	0.060251	0.0403423	0.08535		112.831		0	0	0	0	0		0.553368		0.84569	0.144915	0	0	0.00939435		17.4629		0.362745	0.137255	0	0	0.5		88.4979
ARG5%2C6_ORF-T	3	0.556987	0.217393	0.201378	0.00920295	0.0150391		59.1958		0.365093	0.497378	0.0320566	0.0547643	0.0507072		32.0807		0.700238	0.113453	0.0940253	0.0544208	0.037863		106.051		0.486851	0	0.00248979	0.00145277	0.509207		156.372		0.799433	0.0133903	0.035596	0.149648	0.00193284		125.37		0.40665	0.267263	0.326087	0	0		264.859
PSP2_ORF-T	3	0.579877	0.151062	0.0605053	0.00369694	0.204859		59.1252		0.921143	0.0137147	0	0	0.0651423		89.6978		0.480551	0.170191	0.133839	0.0741838	0.141236		94.0935		0.0865392	0.0576916	0.174101	0.00399194	0.677676		42.6033		0.955783	0.00279815	0.00724035	0	0.0341782		78.6454		0.0953757	0.202312	0	0	0.202312		148.025
YMR291W_ORF-T	3	0.906264	0.0591265	0.00367233	0	0.0309374		58.9503		0.896579	0.0890027	0	0.0144184	0		134.307		0.678468	0.154555	0.0622255	0.0630568	0.0416946		74.1805		0.776759	0.000315461	0.00029876	0.10053	0.122096		243.246		0.810877	0	0.0146096	0.0146096	0.159903		196.642		0.4122	0.247869	0.0530146	0.0722453	0.214671		546.424
HIF1_ORF-T	3	0.792829	0.161369	0	0.045802	0		58.5822		0.966188	0.0288585	0.00495378	0	0		258.703		0.663274	0.237003	0.0451237	0.0382227	0.0163765		228.093		0.459037	0	0	0.0206611	0.520302		17.221		0.862031	0.0448046	0.0781501	0	0.0150145		33.1243		0	0.5	0	0.5	0		58.8928
RKI1_ORF-T	3	0.848484	0.0796416	0.0568958	0.0149788	0		58.1158		0.794363	0.1605	0.000598665	0.0149736	0.0295654		327.485		0.856716	0.0630645	0.0369142	0.0110154	0.0322897		107.878		0.378379	0.121621	0	0	0.5		1.59056		0.563813	0.0418996	0	0.394288	0		45.4424		0.37234	0	0.12766	0.5	0		88.4979
PSY2_ORF-T	3	0.38845	0.090417	0.428873	0	0.0922596		58.0545		0.608153	0.316036	0.0214726	0.0148997	0.0394389		25.2651		0.504493	0.264614	0.157713	0.0164629	0.056717		65.641		0.627122	0	0	0.273269	0.0996082		115.551		0.460699	0.50117	0.00935435	0.00354991	0.0252263		78.0876		0.5	0	0.5	0	0		205.331
MRS2_ORF-T	3	0.659139	0.111511	0.00181433	0.227535	0		57.7077		0.408042	0.514168	0.0106886	0.0671017	0		46.9441		0.582751	0.0540828	0.0921497	0.0210233	0.249994		21.918		0	0	0	0	0		0		0.452857	0	0	0	0.547143		11.8726		0	0	0	0	0		0
TIF5_ORF-T	3	0.423522	0.314104	0.0465591	0.0338888	0.181927		57.1494		0.630781	0.348485	0.0207342	0	0		19.8353		0.467137	0.133326	0.114224	0.154456	0.130858		60.0612		0.302589	0.196782	0	0	0.50063		138.391		0.950409	0.00547427	0	0.0441171	0		104.118		0	0.173077	0	0.686298	0.140625		73.378
RPA135_ORF-T	3	0.642289	0.0833258	0.027924	0.146671	0.0997901		56.8579		0.901846	0.0387664	0	0.0527945	0.00659348		72.6719		0.416291	0.226606	0.17031	0.0749834	0.11181		100.27		0.197301	0.291577	0.00463768	0.253958	0.252526		113.091		0.776032	0.0898339	0	0.114039	0.0200946		120.998		0.915459	0	0.0845411	0	0		615.994
MEP2_ORF-T	3	0.695273	0.0586214	0.101876	0.113195	0.0310343		56.5081		0.871703	0.12327	0.00502645	0	0		178.033		0.928336	0.0492066	0.0169166	0.00351611	0.00202469		125.095		0	0	0	0	0		0.276684		0.892752	0.107248	0	0	0		31.9371		0	0	0	0.5	0		74.0127
SVF1_ORF-T	3	0.799851	0.056049	0	0.0453731	0.098727		55.9928		0.785711	0.0336719	0	0.180617	0		110.338		0.617407	0.113037	0.0492728	0.0641963	0.156087		134.03		0.23318	0	0.00366178	0	0.763158		208.161		0.992272	0.00772816	0	0	0		136.41		0	0.197872	0.0744681	0.0808511	0.646809		176.996
PHO80_ORF-T	3	0.533752	0.0441032	0.0900039	0.0789535	0.253187		55.2625		0.200977	0.287241	0.37574	0.00798054	0.128062		70.3347		0.104354	0.394391	0.350056	0.123431	0.0277678		71.9238		0.683213	0.23194	0	0.00386198	0.0809853		45.86		0.858952	0.0890433	0	0.0186714	0.0333332		50.1364		0	0.5	0	0.5	0		73.6953
SEC39_ORF-T	3	0.679835	0.0117751	0	0.0731297	0.235261		55.2166		0.7231	0.0307118	0.133906	0	0.112282		16.5798		0.512097	0.179836	0.226892	0.0470282	0.0341465		40.3387		0.1153	0.00369572	0.394048	0.475434	0.0115222		34.1652		0.932433	0	0.0675673	0	0		24.9573		0.5	0.5	0	0	0		264.542
TAZ1_ORF-T	3	0.939184	0.0054419	0	0	0.0553738		55.1859		0.957977	0.0420225	0	0	0		43.0843		0.783173	0.117259	0.0408072	0.0345285	0.0242331		47.3576		0.940186	0	0.00404936	0.0557647	0		16.2488		0.904014	0	0	0.0296689	0.0663168		5.47887		0.102941	0.397059	0	0	0		29.6051
EXG2_ORF-T	3	0.47283	0.502494	0	0	0.0246756		55.1766		0.515735	0.455355	0.00941774	0	0.0194922		125.487		0.587886	0.34378	0.0142903	0.050713	0.00333029		54.4307		0.196673	0.484808	0.318519	0	0		59.389		1	0	0	0	0		20.6178		0.474516	0.330189	0.11039	0	0.0849057		250.056
PAP2_ORF-T	3	0.0589247	0.0550257	0.837804	0	0.0482453		55.0417		0.90023	0.0441688	0.0556016	0	0		233.146		0.684986	0.07366	0.184461	0.0222654	0.0346273		225.471		0.494518	0.0608109	0.265504	0.177357	0.00180949		39.0095		0.774719	0.199727	0.017886	0.00766768	0		63.1467		0.319444	0.180556	0.5	0	0		58.8928
PFK2_ORF-T	3	0.537178	0.108212	0.28151	0	0.0731002		54.385		0.872064	0.0347701	0.0411325	0.016097	0.0359367		84.7543		0.616138	0.111147	0.109746	0.0659166	0.097053		136.676		0.260662	0.349651	0.00455892	0.0622327	0.322896		220.552		0.970779	0	0	0.0292206	0		162.499		0.260259	0.0703704	0.3	0	0.36937		353.674
INP2_ORF-T	3	0.7353	0.219873	0.0145486	0.0172615	0.0130177		54.1212		0.87926	0.107151	0.00914164	0.00444734	0		103.031		0.756518	0.0838659	0.0131761	0.141753	0.00468676		98.7792		0	0.784227	0.0780915	0	0.137681		18.3277		0.969319	0.0229701	0.00457743	0.00313331	0		52.9394		0.5	0	0	0	0		44.4076
UGA3_ORF-T	3	0.352389	0.314088	0.0196262	0.00369796	0.310199		54.0935		0.521489	0	0.146648	0.0125696	0.319293		15.8102		0.552729	0.117302	0.0868018	0.0560013	0.187166		31.0451		0.523809	0	0	0.476191	0		14.8003		0.952721	0	0	0	0.0472795		25.7077		0	0	0	0	0		175.726
YDR154C_and_CPR1_ORF-T	3	0.4969	0.271727	0.0653593	0.0588233	0.10719		54.0199		0.684454	0.166821	0.00324872	0.103712	0.0417635		48.8257		0.282361	0.133423	0.0781648	0.197862	0.308189		159.797		0.294163	0.00705867	0.00418838	0.0672274	0.627362		304.436		1	0	0	0	0		199.159		0.0804598	0.210728	0.346743	0.153257	0.208812		280.613
PDR15_and_YDR406W-A_ORF-T	3	0.655149	0.20286	0.0545085	0.0874827	0		53.3939		0.845381	0.0392	0.0290666	0.056619	0.0297333		198.924		0.578257	0.151349	0.148385	0.0709844	0.0510256		35.961		0.123188	0.253624	0	0.123188	0.500001		3.31871		0.409091	0	0.256757	0.243244	0.0909087		0.996238		0.134921	0.813875	0	0	0.0512048		294.464
ATF2_ORF-T	3	0.44376	0.502835	0	0.0371513	0.0162538		53.2744		0.808899	0.0949031	0.0392557	0.048205	0.00873753		67.5632		0.654898	0.220352	0.0987819	0.0191986	0.00676941		82.3778		0.5	0.0100556	0.176536	0.313408	0		11.6192		0.822975	0.177025	0	0	0		26.2063		0.511535	0.0907372	0	0.397727	0		339.506
NET1_ORF-T	3	0.352321	0.278281	0.120498	0.0451288	0.203771		53.1578		0.574989	0.0307639	0.0717505	0.0369312	0.285565		101.936		0.482493	0.154547	0.108574	0.0932311	0.161156		63.4422		0.234916	0.13201	0.131212	0.500958	0.000904364		74.7728		0.403199	0.0252406	0.0371593	0.422346	0.112054		87.9616		0.634961	0.179949	0	0	0.18509		280.296
NUP1_ORF-T	3	0.565768	0.303881	0.00385227	0	0.126499		52.7344		0	0	0	0	0		11.6269		0.577728	0.180101	0.097826	0.0285008	0.115845		40.718		0.490304	0	0	0.063758	0.445938		25.2418		0.591575	0.151851	0.256573	0	0		22.1091		0.462703	0.253623	0.0693878	0.214286	0		176.996
NDE1_ORF-T	3	0.857779	0.0153383	0.0624666	0	0.0644163		52.5288		0.961399	0.0179879	0	0	0.0206129		200		0.589518	0.148212	0.162642	0.0496906	0.0499371		137.231		0.82938	0.000743493	0.0134436	0.0223958	0.134037		118.075		0.903936	0.0261417	0.0181985	0	0.051724		161.926		0.184859	0	0.684859	0.130282	0		147.708
CLU1_ORF-T	3	0.627139	0.110692	0.175526	0.00662957	0.0800135		52.4399		0.866464	0.00850817	0.0823101	0.0087375	0.0339806		49.8903		0.424436	0.101955	0.130383	0.193741	0.149486		83.487		0.251517	0.315428	0.0731579	0.00344165	0.356455		127.505		0.937408	0	0.0125841	0.0481603	0.00184769		50.4714		0.0431035	0.282825	0.287431	0.00492611	0.381714		382.644
COG8_ORF-T	3	0.772644	0.174008	0.0141847	0.0342794	0.00488421		52.0011		0.922256	0.0175773	0.0166031	0.0259862	0.0175773		62.4545		0.646412	0.188747	0.0175314	0.0976623	0.0496476		61.9012		0.737733	0.174997	0	0.08727	0		85.2037		0.912816	0	0	0.0572841	0.0298998		65.217		0	0	0	0	0		205.014
YLR294C_and_ATP14_ORF-T	3	0.465603	0.409246	0.0219252	0.094693	0.00853273		51.6637		0.63005	0.0443494	0.307374	0.0182262	0		17.8263		0.372325	0.232731	0.12944	0.207984	0.0575201		69.5688		0.674667	0	0.107967	0.217366	0		80.2309		1	0	0	0	0		72.2163		0	0.336465	0.268081	0.395454	0		309.266
LYS4_ORF-T	3	0.921324	0.0431122	0.0166359	0	0.0189276		51.3722		0.983496	0.00524705	0.00304699	0.0014388	0.00677154		223.122		0.815601	0.0666729	0.0457107	0.039543	0.0324726		139.71		0.101573	0.675844	0.0632813	0.155368	0.00393378		80.6317		0.991411	0.00858898	0	0	0		112.435		0.498753	0.229508	0	0	0.271739		162.193
PAU17_ORF-T	3	0.88674	0	0.050173	0.0510067	0.0120802		51.3722		0.400846	0.0156517	0.374372	0.152608	0.0565218		30.3833		0.639293	0.148917	0.0199116	0.178226	0.0136528		46.9133		0	0	0	0	0		7.60506		0.953738	0.0086461	0	0.0086461	0.0289698		24.1051		0	0	0	0	0		0
POL12_ORF-T	3	0.909861	0.00159663	0	0.0187108	0.0698319		51.3262		0.763564	0	0.0962197	0.00994765	0.130269		69.0905		0.70138	0.0763302	0.0837086	0.074955	0.0636265		47.4105		0.957367	0.00854362	0.0154983	0.00904437	0.00954705		50.2009		0.910714	0.0123628	0	0	0.0769234		17.3763		0.5	0.5	0	0	0		73.378
ISC10_and_SLO1_ORF-T	3	0.906233	0.00695039	0	0.0289389	0.0578778		50.9488		0.458366	0.541634	0	0	0		33.483		0.660784	0.0769781	0.126824	0.0126044	0.12281		71.5846		0.357102	0.142899	0.499999	0	0		34.0261		0.878815	0	0.121185	0	0		29.4134		0.569672	0	0.286885	0	0.143443		397.447
MLP1_ORF-T	3	0.394773	0.171283	0.243829	0.0813458	0.108769		50.4947		0.68621	0.0931095	0.0706494	0.0776916	0.0723395		51.5948		0.403312	0.18873	0.181591	0.0855454	0.140822		80.8888		0.00154283	0.497131	0.133609	0.198726	0.168991		285.067		0.410688	0.0609415	0.365405	0.0892486	0.073717		186.101		0.244403	0.166045	0.00746269	0.58209	0		382.01
CRM1_ORF-T	3	0.37649	0.162051	0.299528	0.0198868	0.142045		50.4671		0.37069	0.386729	0.133491	0.0545455	0.0545455		23.2466		0.526984	0.11592	0.17227	0.0108922	0.173933		59.9817		0.399565	0.0336939	0.396154	0.0378104	0.132777		145.941		0.670004	0.250037	0.0165518	0.0202201	0.0431863		138.4		0.215669	0	0.149648	0.134683	0		281.248
YOR291W_ORF-T	3	0.870115	0.09711	0.0193425	0	0.0134323		50.4641		0.95171	0.0145129	0.0110147	0	0.0227628		49.7393		0.623702	0.199077	0.084827	0.0347151	0.0576784		66.5586		0.352111	0.496664	0.151225	0	0		54.8955		0.969333	0	0	0.0236801	0.00698723		3.09921		0.0688935	0.248434	0.182672	0	0		207.235
CHS3_ORF-T	3	0.73265	0.0457321	0.00357496	0.160061	0.0579823		50.2922		0.883814	0.0445587	0	0.0118221	0.0598049		56.3848		0.672611	0.104784	0.0967497	0.0690885	0.0567668		57.0371		0.253874	0.192158	0.373118	0	0.180851		80.2354		0.47101	0.163194	0.184834	0.175663	0.00529941		98.2564		0	0	0	0	0		146.439
RCO1_ORF-T	3	0.319444	0.291662	0.0366842	0.300763	0.0514467		50.1879		0.697296	0.197904	0.0419284	0.0172344	0.0456364		56.2503		0.338463	0.50367	0.0667095	0.0510694	0.040089		96.995		0.527783	0	0.00022341	0.425966	0.0460282		32.8484		0.649365	0.0495287	0.0989182	0.108113	0.0940757		55.7336		0	0.5	0	0	0		74.0127
MKK2_ORF-T	3	0.827456	0.0830564	0.0327872	0	0.0567009		50.1756		0.899159	0	0.0865554	0.0142858	0		19.526		0.635553	0.184011	0.0911514	0.0361158	0.0531689		24.8395		0	0	0.5	0	0.5		1.03719		0.656521	0.0909604	0	0	0.252518		0.996238		0	0	0	0	0		0
FAA1_ORF-T	3	0.297779	0.200044	0.334699	0.167478	0		50.013		0.648637	0.0298177	0.0317491	0.00462671	0.28517		87.3795		0.516502	0.148389	0.135821	0.10839	0.0908967		72.9338		0.153061	0.232365	0.102041	0.512534	0		176.784		0.516191	0	0	0.257143	0.226667		2.54584		0.45825	0.0340314	0.21976	0.217277	0.0706806		294.781
ICT1_ORF-T	3	0.723926	0.272078	0	0	0.00399622		49.8534		0.771142	0.206898	0.00669469	0.0152654	0		152.62		0.595736	0.257073	0.0726161	0.0385791	0.0359954		61.6897		0	0	0	0	0		0		0.5	0	0	0	0.5		25.5442		0	0	0	0	0.5		177.63
MTQ1_ORF-T	3	0.720061	0.129305	0.150633	0	0		49.6632		0.773897	0.147013	0.0204857	0.0511073	0.00749685		263.886		0.583908	0.25333	0.129398	0.0225362	0.0108268		128.864		0.855856	0.144144	0	0	0		2.14393		0.991363	0	0.00863726	0	0		37.0013		0	0	0	0	0		117.151
TOP1_ORF-T	3	0.572603	0.0862847	0.163307	0.0281685	0.149637		49.5743		0.83801	0.0290035	0.0235616	0.0225736	0.0868512		90.3589		0.678214	0.0972213	0.062632	0.0907111	0.0712214		107.087		0.37453	0.283798	0.0420558	0.158397	0.141219		100.985		0.570812	0.340062	0.0134614	0.0580221	0.0176424		111.287		0.5	0	0.20339	0.29661	0		88.1805
SPE3_ORF-T	3	0.302925	0.358688	0.140586	0	0.197801		49.5006		0.528435	0.39942	0.0641708	0.00224466	0.00572926		204.967		0.535437	0.225048	0.0647201	0.0436	0.131195		187.249		0.0827532	0.00105327	0.26067	0.242857	0.412667		93.1035		0.956294	0.0437063	0	0	0		169.654		0	0	0	0	0		58.5754
GLC7_ORF-T	3	0.249489	0.15703	0.262861	0.236084	0.0945364		49.3994		0.337131	0.508936	0.0402144	0.0810997	0.0326187		52.5416		0.508513	0.199358	0.131412	0.0820752	0.0786424		142.516		0.49089	0.478433	0.00387915	0.0116388	0.0151584		119.411		0.502686	0	0.0038268	0	0.493488		42.337		0.51179	0.0618182	0.0654545	0.360937	0		294.147
CDC39_ORF-T	3	0.446433	0.187881	0.258165	0.0597821	0.0477393		49.2091		0.766028	0.0708601	0.0462936	0.0123853	0.104433		57.7942		0.62091	0.182786	0.0742862	0.0588486	0.0631696		124.286		0.69383	0.255841	0.00728404	0.00128647	0.0417582		306.893		0.484186	0.126015	0.170989	0.00730489	0.211505		145.844		0.895794	0	0	0	0.104206		383.597
YOR227W_ORF-T	3	0.888696	0.00535182	0.0154543	0.0758508	0.0146472		49.0189		0.891778	0.01609	0.0210404	0.0633249	0.00776684		185.271		0.779699	0.0783859	0.0556315	0.0787324	0.00755082		111.07		0.992095	0.00141845	0.00220308	0.00428389	0		142.37		0.974403	0.00614867	0	0.0134366	0.00601213		92.3434		0	0	0	0	0		0
PDR12_ORF-T	3	0.399384	0.0588892	0.261113	0.116504	0.164109		48.9883		0.286379	0.0050792	0.0593927	0.0197375	0.629412		70.3228		0.430241	0.0826977	0.0730728	0.0330856	0.380903		67.479		0.47387	0.00311961	0.174847	0	0.348163		41.7068		0.740396	0.0473148	0.0237067	0.052085	0.136498		49.6131		0.18	0.5	0.068	0	0.252		280.613
YEL048C_ORF-T	3	0.36947	0.356716	0.0960513	0	0.177762		48.887		0.280715	0.182845	0.133178	0	0.403262		48.6699		0.637411	0.129214	0.0556195	0.0467961	0.13096		32.5768		0.499999	0	0	0.492078	0.00792299		75.7784		0.43038	0.00827685	0.349325	0.0736432	0.138376		11.3723		0.45	0.0905405	0	0	0.459459		250.056
ADE12_ORF-T	3	0.726848	0.123735	0.0711741	0.00528851	0.0729541		48.8287		0.998842	0.00115767	0	0	0		606.942		0.753075	0.0433594	0.0510084	0.0372905	0.115267		354.446		0	0	0	0	0		77.1949		0.594864	0.317293	0.00341012	0	0.0844324		119.289		0.0497836	0.316997	0.633219	0	0		220.769
YER097W_and_UBP9_ORF-T	3	0.652853	0.090094	0.0315508	0.159796	0.0657067		48.5342		0.899	0.0481049	0.0319037	0.0102043	0.0107876		49.1278		0.687582	0.11668	0.0468267	0.0480762	0.100835		42.2508		0.135135	0	0.75	0	0.114865		1.86724		0.931283	0	0.0339957	0.0274263	0.00729495		24.4922		0	0	0	0	0		29.2877
TFP1_ORF-T	3	0.191086	0.0405067	0.111888	0.500243	0.156276		48.43		0.388137	0.00759453	0.0170356	0.512931	0.0743017		52.3905		0.405013	0.142272	0.116237	0.0726687	0.263809		130.852		0.543559	0.110233	0.143718	0.00116962	0.20132		303.589		0.515128	0.0208022	0.33888	0	0.125189		312.657		0.531328	0.111258	0.0446097	0.167505	0.145299		441.537
ESF1_ORF-T	3	0.471082	0.255268	0.0675378	0.0864054	0.119707		48.344		0.404373	0.028037	0.0112156	0.516187	0.0401871		65.8468		0.483344	0.156041	0.132329	0.14876	0.0795265		87.5014		0.22483	0.0145678	0.497544	0.0962559	0.166802		195.184		0.476103	0.0656029	0.298573	0.0319155	0.127805		40.4559		0.354752	0	0	0.502391	0.142857		308.632
ATG10_ORF-T	3	0.556054	0.343048	0.0881917	0.00747453	0.00523185		48.3164		0.307466	0.250997	0.345176	0.0588868	0.0374737		60.2636		0.593306	0.194703	0.116866	0.0951252	0		31.844		1	0	0	0	0		12.0305		0.617309	0.382691	0	0	0		2.46275		0	0.5	0	0	0		29.6051
SEC59_and_YMR013C-A_ORF-T	3	0.580598	0.189967	0.0526323	0	0.176802		48.2581		0.451154	0.126006	0.0347489	0.276061	0.112029		47.5697		0.729201	0.103746	0.0497509	0.0693539	0.0479479		40.967		0.45	0	0	0.500001	0.0499996		24.758		0.496319	0.161905	0.00368078	0.0857147	0.252381		45.0517		0.397059	0	0.41437	0.188571	0		220.451
CSE1_ORF-T	3	0.291831	0.355611	0.276362	0.00621124	0.0699842		47.9942		0.6666	0.159047	0.113611	0.00899876	0.0517429		79.6338		0.367006	0.222915	0.177285	0.0878086	0.144986		78.5861		0.372118	0.0141607	0	0.424141	0.189581		19.9893		0.710412	0.0923524	0.174883	0.00999956	0.0123532		33.538		0.5	0	0.5	0	0		191.164
EAF1_ORF-T	3	0.581636	0.040085	0.231013	0.00449753	0.142768		47.8346		0.792526	0	0.0223235	0.126127	0.0590232		98.5128		0.59247	0.141801	0.129425	0.0294399	0.106864		34.1219		0.639309	0	0.0887095	0	0.271981		39.1455		0.783333	0	0.0314811	0.151852	0.0333339		33.5353		0.5	0	0	0	0		29.6051
PHO91_ORF-T	3	0.93982	0.0143943	0	0.0457854	0		47.7487		0.928461	0.0554534	0	0	0.0160857		65.9979		0.644551	0.208807	0.0302013	0.0874268	0.0290135		36.5925		0.987305	0	0	0.0126952	0		14.8714		0.5	0	0	0	0.5		32.0997		0.289157	0.062249	0.00803213	0.140562	0		103.618
SPA2_ORF-T	3	0.435537	0.310337	0.0709338	0.126298	0.0568946		47.7027		0.813975	0.0940328	0.0072522	0.0326357	0.0521046		87.8351		0.492155	0.132593	0.16446	0.105473	0.105319		43.464		0.742573	0	0	0.0437791	0.213648		90.4712		0.929894	0.00654776	0.0231124	0	0.0404463		107.249		0	0	0	0	0		146.439
MAD1_ORF-T	3	0.589794	0.0429862	0.146165	0.153181	0.0678736		47.4848		0.596731	0.315708	0.033913	0.0536475	0		38.8844		0.395554	0.27503	0.184823	0.0535513	0.0910424		60.9072		0.00133045	0.548863	0.167212	0.282594	0		64.3963		0.785164	0.18044	0.0224576	0.00511585	0.00682262		80.3816		0.844595	0	0.155405	0	0		117.468
BSC2_ORF-T	3	0.695498	0.236869	0	0.0676328	0		46.9572		0.663	0.0557365	0.0499282	0.205922	0.0254123		93.2554		0.353385	0.163506	0.241154	0.115219	0.126736		102.548		0	0	0	0	0		0		0.493585	0	0.203327	0.296673	0.00641496		18.7084		0	0	0.246575	0.253425	0		29.6051
TAF8_ORF-T	3	0.679249	0.0111879	0.0810932	0.223126	0.00534299		46.5767		0.885227	0.0437024	0.0598858	0.0111845	0		155.995		0.706985	0.133162	0.082975	0.0500123	0.026866		99.69		0	0.5	0.5	0	0		11.6843		0.482484	0.500002	0.0058382	0.0058382	0.0058382		16.4666		0.417774	0	0.296512	0	0.285714		337.92
YPL216W_ORF-T	3	0.559086	0.0443107	0.1057	0.219987	0.0709171		46.4142		0.934687	0.0147658	0.0097362	0.00586869	0.0349424		156.494		0.845238	0.0444922	0.018988	0.0129411	0.0783409		165.491		0.27835	0.32317	0.0515462	0.223221	0.123712		4.90927		0.708304	0.0200451	0	0.0824446	0.189206		60.1102		0	0	0	0	0.5		59.2101
KAR2_ORF-T	3	0.515214	0.288604	0.0464042	0.0193664	0.130411		46.3559		0.826486	0.0666291	0.0266522	0.0344257	0.0458073		38.7546		0.55286	0.161623	0.0931248	0.0598324	0.132559		96.2492		0.168977	0.219851	0.442026	0.00548175	0.163665		108.141		0.619718	0	0.246479	0.133803	0		24.0441		0.524709	0.0900277	0.333035	0.0522273	0		632.701
MOT1_ORF-T	3	0.377936	0.00625921	0.0785809	0.357565	0.179659		46.0644		0.829644	0.0756782	0.0144141	0.0181954	0.0620682		46.6561		0.662304	0.136937	0.137855	0.0178772	0.0450273		106.687		0.311565	0.255551	0.0458942	0.22014	0.16685		41.0143		0.580416	0.0079623	0.105191	0.0913972	0.215033		34.4476		0.426343	0.0260504	0.0907563	0.0285714	0.428279		515.55
ACO2_ORF-T	3	0.705852	0.256976	0.0123913	0	0.0247808		45.8159		0.9819	0.00452493	0.00799436	0.00301599	0.00256444		183.118		0.738113	0.118935	0.0358325	0.0512531	0.0558664		97.7071		0.574659	0.332043	0.0865381	0.00676011	0		50.7693		0.998324	0.00167639	0	0	0		128.235		0	0	0	0	0		146.439
UTP5_ORF-T	3	0.568956	0.0647139	0.0109887	0.0354083	0.319934		45.7422		0.856033	0	0.0549735	0.018911	0.0700823		92.33		0.498463	0.212567	0.0686309	0.045027	0.175312		66.1659		0.478102	0	0.0153436	0.0119443	0.494611		57.4657		0.887566	0.0289942	0	0.0124237	0.0710164		46.7923		0.557104	0.0731619	0.160464	0.0652174	0.144053		382.962
RIF1_ORF-T	3	0.718019	0.12471	0.0123186	0.0501385	0.0948134		45.552		0.371724	0.441445	0.0462657	0.0278702	0.112695		73.1369		0.67806	0.102767	0.0779105	0.0794391	0.0618235		54.7401		0.381209	0	0	0.0111667	0.607624		54.7744		0.705501	0.0131389	0.0701885	0.0548782	0.156293		52.3525		0	0	0	0	0		0
SAM2_ORF-T	3	0.455609	0.349497	0.0255375	0.0443552	0.125001		45.4661		0.795238	0.102233	0.031305	0	0.0712246		120.53		0.561761	0.179009	0.0796041	0.0581517	0.121474		93.8267		0.0266001	0.00297702	0.479357	0.210872	0.280194		136.882		0.95254	0.0474604	0	0	0		148.254		0	0	0	0	0		87.8632
PRP8_ORF-T	3	0.439486	0.349888	0.0224219	0.0423123	0.145892		45.1439		0.791932	0.153553	0.00936465	0.017893	0.0272576		49.8785		0.61311	0.1565	0.0423364	0.137764	0.0502901		73.8236		0.550538	0.00334967	0.0933832	0.258341	0.094388		35.6212		0.610963	0	0.283465	0.0307698	0.0748028		34.3371		0.159091	0.840909	0	0	0		205.649
TPA1_ORF-T	3	0.892968	0.02826	0.0591896	0.019582	0		44.8094		0.836742	0.049074	0.0569449	0.0572388	0		30.0622		0.634207	0.0643026	0.180248	0.019339	0.101903		46.1562		0.507198	0	0.00302295	0.403974	0.0858049		49.7306		0.50159	0	0.00115718	0.497253	0		66.9911		0.5	0.316667	0.183333	0	0		73.6953
URA10_ORF-T	3	0.545114	0.419052	0.0155993	0.00545608	0.0147784		44.6316		0.828528	0.141254	0.0302183	0	0		70.2215		0.662024	0.285746	0.0306162	0.0124046	0.00920986		145.117		0.00683101	0.775414	0.0104371	0.207318	0		16.1853		0.63749	0.206367	0.15257	0.00357247	0		80.8632		1	0	0	0	0		44.0903
MIG3_ORF-T	3	0.991139	0.00886073	0	0	0		44.6192		0.983053	0.00853116	0	0	0.00841601		149.69		0.913029	0.0468687	0.0321134	0.00369875	0.00429039		697.145		0.43576	0.0642408	0.499999	0	0		71.0037		0.825458	0.174542	0	0	0		64.6768		0	0.5	0	0	0.5		102.666
GCD1_ORF-T	3	0.603867	0.190695	0.192145	0.0132929	0		44.6162		0.556343	0.37336	0.0497219	0	0.0205742		88.7794		0.526362	0.213169	0.0822378	0.0737629	0.104468		90.2624		0	0	0	0	0		34.5855		0.488524	0	0.5	0.0114755	0		46.4582		0.5	0.205882	0	0	0.294118		221.086
IZH2_ORF-T	3	0.701658	0.155617	0.142726	0	0		44.5733		0.748987	0.224977	0.0095344	0	0.0165022		156.003		0.760383	0.159505	0.0239939	0.0359871	0.0201313		82.6634		0	0	0	0	0		14.6643		0.484361	0.499999	0.0151928	0	0.000447462		28.3358		0	0.0154639	0.113402	0.577016	0.294118		161.876
ATG23_ORF-T	3	0.865959	0.0233274	0.0214283	0.0160712	0.0732138		44.383		0.941159	0.0133166	0.0314339	0.0057286	0.00836221		135.263		0.755163	0.165443	0.035659	0.0379384	0.005796		98.9981		0.276422	0	0.223578	0	0.5		1.86724		0.490664	0.00933685	0	0.257143	0.242857		28.8096		0.834951	0	0	0.165049	0		147.073
SWR1_ORF-T	3	0.373798	0.159344	0.111195	0.130172	0.22549		43.9443		0.347311	0.334549	0.0963662	0.13211	0.0896631		40.1356		0.44392	0.180676	0.122951	0.156342	0.0961116		54.5955		0.510146	0.316777	0	0.173077	0		8.36857		0.547721	0.0401784	0.163793	0.21036	0.037947		7.16638		0	0.230159	0.269841	0	0.5		73.378
PDI1_and_YCL041C_ORF-T	3	0.503159	0.209343	0.0900239	0.0150641	0.18241		43.8707		0.763764	0.0127358	0.0636807	0.0110933	0.148726		35.7989		0.453096	0.0906739	0.174326	0.0848548	0.19705		77.6586		0.0151833	0.146005	0.0785002	0.674688	0.0856243		89.484		0.793505	0	0	0.0112714	0.195223		67.5171		0.75	0	0	0.25	0		88.1805
SEN1_ORF-T	3	0.50714	0.0161535	0.0329859	0.279677	0.164044		43.8707		0.627368	0.069522	0.0328902	0.0499751	0.220244		36.8777		0.654105	0.051454	0.102494	0.13129	0.0606574		76.8037		0.361257	0.264805	0.214834	0.0322865	0.126817		11.8264		0.958369	0.016696	0	0.0109676	0.0139674		30.33		0.70297	0.29703	0	0	0		176.044
DIC1_ORF-T	3	0.473617	0.222723	0.0993266	0.074617	0.129717		43.8124		0.821203	0.102839	0.0408796	0.00364201	0.0314359		322.522		0.704787	0.189608	0.0497561	0.0281294	0.0277198		151.151		0	0	0	0	0		31.2653		0.974834	0	0	0	0.0251664		46.7357		0.228261	0.1	0.0565217	0.115217	0		192.433
FSH1_ORF-T	3	0.408332	0.399001	0.00552956	0.168802	0.0183359		43.7847		0.935561	0.0570428	0.00739646	0	0		53.7786		0.621611	0.157291	0.12435	0.0643282	0.0324191		69.9266		0.0136617	0.499999	0	0	0.486339		21.7144		0.923691	0.0724361	0	0	0.00387261		38.4104		0	0	0	0	0		0
UBI4_ORF-T	3	0.94958	0.0504197	0	0	0		43.5915		0.472357	0.363374	0.0531367	0.0874449	0.0236878		112.309		0.334559	0.180514	0.0915275	0.256613	0.136786		27.3599		0.786516	0.0992514	0.114232	0	0		42.797		0.530613	0.239017	0.0558315	0.174539	0		22.9974		0.778846	0.165064	0	0	0.0560897		250.374
YCR015C_ORF-T	3	0.877981	0.0432689	0.0269261	0.0271137	0.0247103		43.5792		0.952415	0.0335215	0.0140639	0	0		113.407		0.795589	0.100479	0.0213113	0.027656	0.0549646		115.949		0.182693	0.317308	0.263889	0.23611	0		2.07438		0.925197	0.0148031	0	0.0599999	0		37.6104		0	0	0	0	0		0
ALR1_ORF-T	3	0.747621	0.0695439	0.134059	0	0.0487757		43.5209		0.932232	0.0334178	0	0.0219959	0.0123547		80.8661		0.636415	0.107313	0.138114	0.0717428	0.0464154		61.0392		0.0476563	0.452344	0.0279508	0.472049	0		45.7164		0.605748	0	0.147357	0.239999	0.0068961		35.7479		1	0	0	0	0		397.764
AFR1_ORF-T	3	0.38	0	0.587128	0	0.0328718		43.4626		0.719156	0.0392801	0.107357	0.134207	0		19.8353		0.605306	0.0552406	0.156569	0	0.182884		18.8612		0.46875	0	0.53125	0	0		5.39459		0.457038	0	0.169809	0	0.373153		5.31269		0	0	0	0	0		0
DSF2_ORF-T	3	0.471958	0.25144	0.232952	0.0436508	0		43.2724		0.84066	0	0.0968361	0.0248387	0.0376655		60.4241		0.61315	0.163478	0.121105	0.0190444	0.0832224		36.8043		0.460581	0	0.495888	0.0414743	0.00205576		43.1582		0.445055	0.00671598	0.127333	0.420895	0		37.6299		0	0	0	0	0		58.5754
YDJ1_ORF-T	3	0.785069	0.0223426	0.0461107	0.0403841	0.106094		43.2571		0.81126	0.0464313	0.0128399	0.118419	0.0110497		181.114		0.605149	0.134129	0.117406	0.0547955	0.0885207		145.391		0.339582	0.0458939	0.0199092	0.0592166	0.535398		226.783		0.990693	0	0.00223426	0.00210915	0.00496365		216.434		0	0.0438144	0	0.456186	0		118.42
YLL029W_ORF-T	3	0.546997	0.254335	0.117099	0.0597292	0.0218393		43.2571		0.857035	0.079075	0.0109487	0	0.052941		21.5421		0.460616	0.312594	0.0851261	0.107144	0.0345202		84.6454		0.505165	0.013595	0.00462273	0.476617	0		19.2968		0.475816	0.398217	0.0466913	0.0637492	0.0155256		19.0921		0	1	0	0	0		221.403
STO1_ORF-T	3	0.783863	0.0719177	0.0333909	0.0371974	0.0736306		42.9349		0.485084	0.0261136	0.0154104	0.415174	0.0582188		72.4995		0.616175	0.195061	0.0538253	0.0518087	0.0831293		117.529		0.0557272	0.362229	0.0576159	0.275434	0.248995		48.828		0.46763	0.362862	0.0548395	0.110381	0.00428737		55.6462		0	0	0	0	0		117.151
SPT16_ORF-T	3	0.388519	0.0630501	0.206383	0.328118	0.0139303		42.9196		0.799004	0.0843754	0.017969	0.0845895	0.0140621		35.0127		0.416983	0.217127	0.119891	0.140394	0.105605		49.6883		0.276583	0.13638	0.0904425	0.195965	0.30063		215.267		0.881272	0.0794325	0	0.0285537	0.0107419		121.002		0.889706	0.110294	0	0	0		250.374
YDR089W_ORF-T	3	0.572803	0	0	0.128188	0.299008		42.8183		0.811075	0.0124789	0.0676138	0.0137907	0.0950421		79.1877		0.64422	0.189044	0.0719767	0.0305708	0.0641884		85.1474		0.266761	0.261364	0.0281251	0	0.44375		14.312		0.40571	0.0119552	0.0183917	0	0.563943		24.7689		0.175926	0.324074	0	0	0.5		117.468
NCP1_ORF-T	3	0.43646	0.0827005	0.0174502	0.00627648	0.457112		42.6864		0.443194	0.0102348	0	0	0.546571		20.1516		0.527152	0.11072	0.0529611	0.145408	0.163759		48.242		0.817151	0.00672752	0.00110463	0	0.175017		45.6469		0.436681	0.459478	0	0	0.10384		44.2721		0.127604	0.743038	0.129358	0	0		854.739
RPT1_and_YKL145W-A_ORF-T	3	0.512151	0.0685699	0.102662	0.0176476	0.298969		42.1617		0.409898	0.469411	0	0.00634499	0.114346		50.981		0.422784	0.101838	0.0772539	0.108573	0.289551		40.6993		0	0	0	0	0		66.4042		0.5	0	0.5	0	0		79.3562		0.5	0	0	0	0		118.42
NEW1_ORF-T	3	0.751134	0.0588229	0.0238093	0.0695955	0.0966379		41.9562		0.891288	0.047735	0.000697258	0.00557496	0.0547045		165.738		0.591556	0.154855	0.134824	0.0692724	0.0494929		84.1084		0.272391	0.0104729	0.165962	0.465676	0.0854989		145.12		0.429297	0	0.266152	0.116439	0.188112		166.985		0.436927	0.188073	0	0.375	0		176.361
LYS2_ORF-T	3	0.253542	0.451858	0.149333	0.0287646	0.116503		41.8089		0.45996	0.00850865	0.425426	0.0630628	0.0430428		27.8974		0.560796	0.153092	0.0975067	0.0883625	0.100243		76.7769		0.147068	0.40327	0.0993105	0.212533	0.137819		130.917		0.753521	0	0.119718	0	0.126761		104.592		0.437155	0.233375	0	0.230132	0.0993378		279.979
YBR239C_ORF-T	3	0.843707	0.118299	0.0379934	0	0		41.4591		0.848149	0.0705737	0.0641605	0.017117	0		118.974		0.686548	0.194204	0.00565691	0.0317718	0.0818201		94.7399		0	0	0	0	0		39.2891		0.920902	0	0.0251066	0.0539911	0		79.5842		0	0	0	0	0		29.2877
MDJ1_ORF-T	3	0.731133	0.134322	0.0871003	0	0.0474448		41.1953		0.650949	0.262599	0.0429269	0	0.0435253		53.7644		0.633805	0.147398	0.0874276	0.0449949	0.0863751		35.656		0.737518	0.00212741	0.00442649	0	0.255928		53.5346		0.551785	0.399371	0	0.0244219	0.0244219		59.9609		0.5	0	0	0	0		44.4076
ADR1_ORF-T	3	0.917969	0	0.0109957	0.0220264	0.0490087		41.1647		0.800845	0.0441178	0.0217646	0.0452934	0.0879788		33.6246		0.588491	0.220257	0.0644782	0.0426203	0.0841533		63.5895		0.601495	0.0615017	0.3133	0.0237039	0		41.6932		0.580674	0.230349	0	0.0708665	0.118111		9.62913		0.247273	0.189091	0	0.0636364	0		118.42
CSM4_ORF-T	3	0.945121	0	0.0548788	0	0		41.0604		0	0	0	0	0		0.930149		1	0	0	0	0		3.22341		0	0	0	0	0		23.5757		0.800209	0.0181647	0.181626	0	0		7.91509		0	0	0	0	0		0
YOR296W_ORF-T	3	0.91432	0.0337891	0	0.00979405	0.0420965		40.9744		0.791667	0.0108971	0.173077	0	0.0243589		28.3553		0.596759	0.181212	0.133313	0.0832627	0.00545351		43.2481		0.637097	0.0155565	0	0	0.347347		96.3981		0.477495	0.0260134	0.121429	0.121429	0.253634		44.6018		0.690472	0.241713	0	0.0678156	0		367.842
CLN1_ORF-T	3	0.380797	0.0542238	0.105137	0.33374	0.126103		40.9161		0.796296	0.124142	0.0658436	0.007545	0.00617289		28.8204		0.569389	0.215609	0.135599	0.0260301	0.0533733		92.2144		0.243029	0.503698	0.203801	0.0494724	0		135.255		0.921875	0.0781254	0	0	0		57.1101		0	0.5	0.5	0	0		131.953
AHA1_ORF-T	3	0.624099	0.375901	0	0	0		40.8885		0.877416	0.108075	0.00834733	0	0.00616099		194.594		0.681044	0.0815523	0.0593872	0.0258289	0.152187		124.707		0.523066	0.00896161	0	0	0.467972		97.006		1	0	0	0	0		43.2528		0	0.5	0.0660714	0.3125	0.121429		206.283
MYO3_ORF-T	3	0.103184	0	0.32014	0.496165	0.0805101		40.7106		0.868055	0	0.0208328	0.0196764	0.0914354		12.3988		0.36172	0.186836	0.135483	0.0986505	0.217311		41.4277		0.492612	0.0276639	0.0184431	0.461281	0		50.5426		0.68809	0	0.0354335	0.237107	0.0393697		8.99267		0	0	0	0	0		0
KSP1_ORF-T	3	0.758097	0	0.0678792	0.13837	0.035653		40.6523		0.983556	0.0109629	0	0	0.00548144		40.6102		0.640337	0.145734	0.0995137	0.0352592	0.0791561		111.596		0.126358	0.650789	0.156254	0.0665995	0		370.311		0.897421	0.0281151	0.0615465	0.0129177	0		329.176		0.148305	0.851695	0	0	0		278.709
GUA1_ORF-T	3	0.43637	0.0822938	0.451938	0.0293978	0		40.6399		0.753052	0.205306	0.0392625	0.00237905	0		67.5584		0.539614	0.187256	0.0935572	0.0652315	0.114341		131.329		0.129557	0.00376869	0.425566	0.00937446	0.431733		142.899		0.504883	0.413712	0.0692304	0	0.0121744		159.267		0	0.932099	0.0679012	0	0		161.241
ARO8_ORF-T	3	0.717003	0.132627	0.0673434	0	0.0830267		40.6246		0.967414	0.00483735	0.0231662	0	0.00458266		99.3085		0.566868	0.160492	0.0565045	0.0758661	0.140269		128.066		0.699922	0.00422921	0.171473	0.00160263	0.122773		70.689		0.741335	0.00254862	0.00611599	0	0.25		63.8035		0.176552	0.147586	0.103448	0	0.572414		413.836
MIA40_ORF-T	3	0.141263	0.105106	0.392024	0.287181	0.0744263		40.5233		0.86583	0.0465907	0.0693547	0	0.0182243		54.8409		0.476151	0.190297	0.187874	0.0811971	0.0644801		39.4407		0.5	0	0.087054	0.0334821	0.379464		8.91893		0.428571	0	0.0963598	0.450139	0.0249306		3.07181		0.5	0.166667	0	0.304762	0.0285714		235.889
WHI4_ORF-T	3	0.277652	0.573516	0.148831	0	0		40.508		0.905279	0.0730249	0.0134124	0	0.00828402		46.4743		0.582535	0.141608	0.0966509	0.097232	0.0819745		54.9024		0.5	0	0	0	0.5		17.0153		0.911809	0.00990668	0.0592176	0	0.0190667		29.5256		0	0.197241	0.662759	0	0.14		176.361
TPO3_ORF-T	3	0.0713345	0.27676	0.0111255	0	0.64078		40.4621		0.816577	0.0651331	0.0041621	0	0.114128		53.1648		0.706648	0.177796	0.0206908	0.00786517	0.0869995		96.2959		0.826289	0	0.0042129	0	0.169498		23.4471		0.927096	0	0	0	0.0729039		44.4692		0	0	0	0	0		0
FLC1_ORF-T	3	0.513359	0.233656	0.122069	0.130916	0		40.4067		0.822385	0.0577082	0.0312228	0.00990595	0.0787776		90.7956		0.614729	0.144326	0.103221	0.0757145	0.0620097		70.6982		0.0429014	0.12	0	0.487099	0.35		24.4117		0.719446	0	0.268927	0.0116273	0		24.517		0.723769	0.028777	0.247454	0	0		866.368
GPR1_ORF-T	3	0.59955	0.0993073	0.00733068	0.0838853	0.209927		40.3178		0.754327	0.0290865	0.0214676	0.0501218	0.144997		23.5559		0.610868	0.113436	0.0898895	0.105077	0.0807298		40.0796		0.109427	0.501735	0.306561	0.0822778	0		53.3305		0.602046	0	0.166732	0.116119	0.115102		61.5644		0.323529	0.176471	0	0	0		29.6051
POB3_ORF-T	3	0	0.741725	0.058328	0.199947	0		40.2165		0.761932	0.217113	0	0.00989597	0.0110589		17.9821		0.435503	0.166666	0.0315349	0.23236	0.133937		33.5488		0.153247	0.308317	0.535619	0.0028172	0		24.002		0.5	0	0	0	0.5		23.6012		0.164557	0.335443	0	0	0.5		410.345
APL1_ORF-T	3	0.490836	0.222857	0.208198	0.0249465	0.0531623		40.0693		0.541778	0.193954	0	0.242857	0.021411		10.8502		0.415628	0.196674	0.0997162	0.210681	0.0773003		33.5227		0	0	0	0	0		32.0954		0.447939	0.011931	0.5	0	0.0401299		32.4551		0.428736	0.350575	0	0.22069	0		338.237
TAL1_ORF-T	3	0.195599	0.232346	0.052392	0.445632	0.0740315		40.0693		0.875007	0.068396	0.0565966	0	0		133.904		0.54871	0.141758	0.0597349	0.0762544	0.173543		127.923		0.0882626	0.0265862	0.124778	0.501209	0.259164		110.326		0.57372	0.138643	0	0.0253984	0.262238		143.58		0.0857143	0.414286	0.5	0	0		102.983
MRS4_ORF-T	3	0.767165	0.124448	0.0529039	0.0432255	0.0122576		40.0387		0.95004	0.0454922	0	0	0.00446812		100.092		0.643709	0.174811	0.0941026	0.034625	0.0527527		61.8067		0.5	0	0.265854	0.117073	0.117073		26.6267		0.494132	0	0	0	0.505868		36.9696		0	0.5	0	0.5	0		44.0903
HIS5_ORF-T	3	0.561463	0.302173	0.089091	0.0472723	0		39.9957		0.736221	0.130612	0.0163897	0.116778	0		160.153		0.63471	0.16531	0.0712365	0.073964	0.0547798		103.32		0	0	0	0	0		26.8384		0.816048	0.00163214	0	0.0966847	0.085635		45.5468		0.649733	0.128342	0	0.131016	0.0909091		428.956
YHR020W_ORF-T	3	0.551576	0.0568923	0.0658966	0.063739	0.261896		39.8361		0.905945	0.0353883	0.00754984	0.0169871	0.0341295		85.0825		0.565637	0.237531	0.0384818	0.0535225	0.104827		112.337		0.499586	0.00232983	0.160833	0.096054	0.241198		97.2492		0.542682	0.0446968	0	0	0.412621		88.7608		0.831357	0	0.025974	0.142669	0		455.07
ERG6_ORF-T	3	0.933726	0.0365013	0.0009979	0.00599243	0.0227823		39.8208		0.977281	0.00398825	0.0187304	0	0		158.179		0.672028	0.0894454	0.0552166	0.0611721	0.122138		95.5862		0	0	0	0	0		205.023		0.466038	0	0.533962	0	0		205.383		0	0	0	0	0.5		14.8025
XDJ1_ORF-T	3	0.648905	0.240651	0.0843886	0	0.026055		39.8208		0.933887	0.0321114	0.00740378	0.00291922	0.0236783		84.6127		0.574874	0.301175	0.047455	0.0061761	0.0703203		73.366		0.747054	0	0.0909089	0.0787043	0.0833331		5.66977		0.476422	0.188629	0.00161615	0.166666	0.166666		61.5493		0	0.75	0.25	0	0		146.756
PEP4_ORF-T	3	0.525252	0.207007	0	0.250757	0.0169846		39.4403		0.373151	0.524662	0.0094269	0.0558061	0.036954		47.4139		0.477838	0.157712	0.0865196	0.230635	0.0472948		92.2485		0.842838	0.0190406	0.00102632	0.0601742	0.0769208		212.837		0.944105	0.00472667	0	0.0511687	0		208.592		0.25	0.5	0.25	0	0		73.378
KCS1_ORF-T	3	0.727968	0.038179	0.206607	0.0176597	0.00958581		39.3667		0.854876	0.112376	0.0171438	0	0.0156051		70.6581		0.72046	0.100094	0.0753478	0.0542233	0.0498749		107.204		0	0.0408513	0.162832	0.624864	0.171452		43.4879		0.936607	0	0	0.0482147	0.0151784		80.0915		0.564286	0.185714	0.25	0	0		190.529
RRP5_ORF-T	3	0.572187	0.215774	0.059211	0.102076	0.0507521		39.3084		0.279695	0.108281	0.481273	0.0596245	0.0711269		34.406		0.460971	0.249128	0.135168	0.0356926	0.11904		74.6243		0.12998	0.543118	0.00139677	0.130658	0.194848		148.711		0.487156	0.00325639	0	0.00651277	0.503075		165.603		0.339674	0	0.288319	0.372007	0		308.949
RPN4_ORF-T	3	0.504638	0.35215	0	0.0755648	0.0676475		39.2654		0.969857	0.0110277	0	0.0191158	0		207.139		0.671195	0.159017	0.122107	0.0369973	0.0106845		166.347		0.013601	0.0351886	0.0969551	0.5	0.354255		37.6971		0.976602	0	0.0152087	0.00818942	0		66.7162		0.747881	0	0	0.252119	0		266.128
ARO9_ORF-T	3	0.836987	0.0931501	0	0	0.0698626		39.2042		0.539062	0	0.44952	0.0114175	0		37.4891		0.468096	0.235901	0.133123	0.0833494	0.0795307		56.7775		0.53198	0	0.46802	0	0		114.353		0.882716	0	0	0.117284	0		4.95378		0	0	0	0	0		0
EBS1_ORF-T	3	0.449215	0.0860352	0.461862	0	0.00288813		39.1918		0.271586	0.137908	0.474345	0.0343958	0.0817652		18.754		0.321033	0.262511	0.294396	0.0951992	0.026861		42.4585		0.515385	0.385714	0.098901	0	0		32.5702		0.491728	0.184621	0.323651	0	0		27.9486		0.455959	0	0	0.0440415	0		88.8152
RSN1_ORF-T	3	0.622321	0.115864	0.0353665	0.226449	0		39.1765		0.868928	0.131072	0	0	0		50.2114		0.603399	0.18512	0.0851134	0.0756215	0.0507465		36.0911		0.49159	0.503983	0	0.00442679	0		18.8826		0.484989	0.133103	0	0.381909	0		18.0402		0.5	0	0	0	0		44.4076
PGS1_ORF-T	3	0.436299	0.0340906	0.136363	0.0484778	0.34477		39.1306		0	0	0	0	0		8.37134		0.58642	0.123457	0.193416	0.0848761	0.0118312		19.2457		0	0	0	0	0		18.2521		0.387955	0.25	0.25	0.0238099	0.0882357		7.19554		0	0	0.183258	0.316742	0		103.618
VID27_ORF-T	3	0.739644	0	0	0.260356	0		38.885		0.904769	0.00252301	0.025144	0.0675644	0		145.953		0.71904	0.129707	0.0524125	0.0536847	0.0451557		48.5251		0	0	0	0	0		23.5181		0.492194	0	0.166238	0.341567	0		66.3316		0	0	0.5	0.5	0		191.164
CHD1_ORF-T	3	0.71414	0.0335369	0	0.135296	0.117028		38.8391		0.668537	0	0.0638037	0.18366	0.0839995		50.1949		0.56667	0.10008	0.140112	0.137353	0.0557859		70.107		0.133904	0.12802	0.00515929	0.39199	0.340926		48.4182		0.64573	0.0243247	0	0.30562	0.0243247		60.127		0.723988	0.185676	0.0437666	0.0465686	0		367.842
ARP7_ORF-T	3	0.837798	0.0863094	0	0.0252977	0.0505954		38.6795		0	0	0	0	0		20.4633		0.495848	0.213587	0.125598	0.0692931	0.0956739		31.7592		0.124267	0.0911729	0.500607	0.146712	0.13724		76.0186		0.934927	0	0	0.0548384	0.0102343		83.5329		0.5	0.5	0	0	0		44.0903
DYN1_ORF-T	3	0.500229	0.0555707	0.130161	0.116622	0.197418		38.6795		0.689037	0.0718748	0.0249878	0.101392	0.112709		63.2098		0.50381	0.14364	0.0942683	0.209983	0.0482991		56.1199		0.360216	0.0360809	0.0172205	0.176117	0.410366		79.0456		0.467031	0.144062	0.291711	0.0362183	0.0609783		58.4943		0.360082	0.109195	0	0.390805	0.139918		191.481
YER064C_ORF-T	3	0.637722	0.0673917	0.083183	0.187292	0.0244118		38.6795		0.788949	0.154172	0.0392904	0.00417211	0.0134165		252.525		0.640902	0.130425	0.1056	0.0741402	0.0489322		170.009		0.455051	0.000794687	0.428751	0.0425468	0.0728566		76.0156		0.61338	0.274616	0.103786	0.0082185	0		110.186		0.866597	0.0441176	0.0892857	0	0		161.558
RPA190_ORF-T	3	0.491779	0.281237	0.0773028	0.07229	0.0773913		38.4892		0.762366	0.016989	0	0.184731	0.0359136		44.1797		0.689259	0.0648153	0.0876729	0.067702	0.0905512		82.3264		0.0165026	0.00325605	0.0238705	0.626896	0.329475		199.487		0.910698	0	0.0853996	0	0.00390292		84.8111		0.399408	0.100592	0.5	0	0		176.678
SOK2_ORF-T	3	0.515311	0.0500742	0	0.408901	0.0257138		38.4739		0.822562	0.125363	0.0132078	0	0.038868		55.0062		0.731492	0.0976851	0.112243	0.00895212	0.0496282		70.1434		0.542502	0	0.0408887	0.00221254	0.414396		35.6877		0.908984	0.051597	0	0	0.0394194		40.9528		0	0	0	0.5	0		59.2101
NUM1_ORF-T	3	0.231991	0.38903	0.136337	0.0626689	0.179973		38.4309		0.630914	0.0134076	0.0985797	0.108833	0.148265		34.3965		0.579911	0.114511	0.0614169	0.182175	0.0619859		96.2715		0.679961	0.0309543	0.036369	0.0636984	0.189017		68.6147		0.416894	0.00280292	0.106509	0.0368032	0.436991		86.2759		0.219355	0.755914	0.0247312	0	0		412.884
COP1_ORF-T	3	0.524511	0.0246666	0.165434	0.0178748	0.267514		38.2837		0.532117	0.296213	0.0188272	0.0347572	0.118085		66.4654		0.431833	0.103499	0.0893087	0.0934588	0.281901		100.654		0.0633358	0.500204	0.199784	0.0505954	0.186081		88.3258		0.5	0.0775859	0.0732762	0	0.349138		80.1562		0.797753	0	0.202247	0	0		161.876
CUS2_ORF-T	3	0.977666	0.0140402	0	0	0.00829336		38.1088		0.814869	0	0.134111	0	0.0510199		26.0323		0.59868	0.140853	0.0902766	0.0746881	0.095502		20.1999		0	0	0	0	0		7.60506		0.520627	0	0	0.479373	0		11.1531		0	0	0	0	0		87.8632
ADE6_ORF-T	3	0.37898	0.0761583	0.273759	0.160102	0.111		38.0352		0.747789	0.133156	0.0369103	0.0821448	0		52.0646		0.408685	0.275494	0.112322	0.100506	0.102994		77.1219		0.624492	0.0594574	0.00677192	0.307257	0.00202151		56.4376		0.518222	0.112147	0.340998	0.0039041	0.0247288		75.9298		0.298227	0.139208	0	0.51877	0.0437956		488.166
ECM17_ORF-T	3	0.271409	0.49636	0	0.0569477	0.175283		38.0228		0.427395	0.152185	0.367425	0.0387767	0.0142184		63.8402		0.737771	0.173022	0.0458538	0.0148794	0.0284739		137.32		0.10765	0.0016756	0.590201	0.0946374	0.205836		43.9217		0.948336	0.0274045	0	0	0.0242592		54.87		0.692935	0	0.307065	0	0		117.786
MRP8_ORF-T	3	0.528826	0.20089	0.0701492	0.0194024	0.180732		37.9492		0.691677	0.267965	0.0403584	0	0		207.477		0.707331	0.174631	0.0216535	0.031017	0.0653682		104.62		0.678295	0.174418	0.147286	0	0		6.70696		0.649413	0.311225	0	0.00791837	0.0314436		32.684		0	0	0	0.686709	0.313291		132.271
AMD1_ORF-T	3	0.755875	0.111613	0.0464475	0	0.0860654		37.8173		0.382756	0.590536	0.00690475	0.0123547	0.00744844		110.008		0.722617	0.123611	0.0603631	0.0182097	0.0751996		114.919		0.153602	0.00407688	0.000568184	0.586039	0.255714		105.9		0.753178	0.157363	0.0715749	0.00400342	0.0138813		152.99		0.671975	0	0	0	0.328025		250.056
NOG1_ORF-T	3	0.536858	0.185364	0	0	0.277778		37.5841		0.606742	0.0480354	0.020743	0.145422	0.179058		37.187		0.438759	0.223023	0.0985989	0.117478	0.122141		81.213		0.49727	0.120768	0.000259269	0.00151584	0.380187		77.7467		0.789321	0.189441	0	0.00698702	0.014251		107.444		0	0.123675	0	0.876325	0		322.8
IRA2_ORF-T	3	0.15984	0.263682	0.434252	0.018481	0.123745		37.5535		0.414698	0.117326	0.261855	0.146776	0.0593451		26.0347		0.400279	0.146312	0.246547	0.165971	0.0408898		90.1122		0.359425	0.287898	0.0461342	0.20431	0.102233		198.052		0.710155	0.0555433	0.173522	0.0412849	0.0194951		108.327		0.73631	0	0.0310284	0.193654	0.0390071		661.671
NMA111_ORF-T	3	0.443892	0	0	0.482673	0.0734347		37.4369		0.447286	0.0666682	0.0162225	0.44557	0.0242539		71.1279		0.302308	0.11192	0.0883126	0.448002	0.0494579		59.6967		0.585771	0	0.0186187	0.395611	0		51.034		0.603971	0.129476	0	0.261236	0.0053161		44.0811		0.188427	0.311573	0	0	0		148.025
KAP95_ORF-T	3	0.896688	0.0365419	0.0544329	0.0123377	0		37.305		0.74713	0.0385989	0.0365314	0.0366332	0.141107		198.454		0.582034	0.067791	0.0681201	0.126589	0.155466		70.9045		0	0	0	0	0		46.2062		0.60431	0.0970488	0.0033122	0.290653	0.00467658		87.9404		0.210081	0.120963	0.259492	0.310627	0.0988372		544.203
UBC1_ORF-T	3	0.756199	0.00561207	0.185175	0	0.0530139		37.2467		0.875586	0.0664484	0.0198744	0.0212284	0.016863		144.864		0.619796	0.147176	0.0922031	0.012672	0.128153		91.8827		0.0088647	0.423815	0.00503059	0	0.56229		93.6268		0.490642	0	0	0	0.509358		55.0106		0.5	0	0.220803	0.279197	0		249.104
TMN3_ORF-T	3	0.809076	0	0.185841	0	0.00508338		37.219		0.940548	0.0152432	0.0129579	0.0129579	0.0182933		15.8102		0.616826	0.134856	0.0349192	0.152274	0.0611249		42.2878		0	0.5	0.0231298	0	0.47687		23.8554		0.5	0	0	0	0.5		7.08329		0	0	0	0	0		0
SPO23_ORF-T	3	0.895547	0.0591405	0	0	0.045313		37.1884		0.832003	0.050628	0	0.0982269	0.0191426		110.492		0.700412	0.255982	0.0187307	0.0160311	0.00884383		105.21		0.478613	0	0.510405	0	0.0109825		49.7156		0.600172	0.392234	0	0.00759394	0		49.5078		0.5	0	0	0	0		59.2101
GCN2_ORF-T	3	0.439075	0.39862	0.0273922	0	0.134912		37.1147		0.562921	0.346039	0.0354656	0.0292182	0.0263566		64.6145		0.621449	0.0966008	0.149495	0.0945126	0.0379419		83.2124		0.479586	0.0138264	0.437589	0	0.0689988		92.3279		0.460526	0.291667	0.208334	0	0.0394733		65.8243		0	0.5	0	0	0.5		88.1805
EBP2_ORF-T	3	0.264546	0.0304056	0.250502	0.134675	0.319872		37.0718		0.387624	0.169786	0.0904635	0.343213	0.00891266		39.3542		0.593995	0.187015	0.103891	0.0920012	0.0230981		47.289		0.0355524	0.748886	0.00320445	0.106125	0.106232		88.7916		0.75977	0.097123	0.00657455	0.0938218	0.0427104		45.5158		0	0	0.166667	0.833333	0		161.876
RAD34_ORF-T	3	0.792101	0.0229818	0.0375001	0.0263882	0.121029		36.9675		0.338315	0.000700656	0.0147265	0.158191	0.488067		37.8031		0.528176	0.128933	0.112639	0.117124	0.113128		43.1327		0.0345529	0.191131	0.712325	0	0.0619913		20.6032		0.767691	0.045989	0.160391	0	0.025929		27.0938		0	0	0	0	0		29.2877
SNT2_ORF-T	3	0.312268	0.142369	0.26217	0.0281653	0.255028		36.8815		0.314352	0.376234	0.279771	0.014041	0.0156012		15.8102		0.417013	0.225499	0.182233	0.128729	0.0465262		36.4833		0.778662	0.00844403	0.210133	0.002761	0		28.7056		0.558219	0.318494	0	0.123287	0		31.9026		0.0819672	0.301136	0	0.198864	0.418033		205.649
MHP1_ORF-T	3	0.681345	0.02315	0.0318016	0.253102	0.010601		36.8509		0.390121	0.00837205	0.0150697	0.575763	0.0106744		47.591		0.552649	0.240884	0.0326083	0.0768306	0.097029		32.3627		0.00256815	0	0.492169	0.505263	0		30.6424		0.48052	0	0	0.455665	0.0638156		52.1881		0.224806	0.110465	0.0329457	0	0.131783		236.841
HNM1_ORF-T	3	0.388467	0.48122	0	0.0969295	0.0333833		36.7926		0.967335	0.0131459	0.0112224	0.00321687	0.00507995		149.824		0.743447	0.113342	0.0474288	0.0701026	0.0256801		123.71		0.542029	0.00905708	0.448914	0	0		24.8956		0.97861	0.0213897	0	0	0		85.4024		0.20649	0	0.147493	0.289157	0.356861		382.644
MNR2_ORF-T	3	0.640581	0.273345	0	0.0674868	0.0185873		36.676		0.957996	0.0328771	0.00465204	0.00157095	0.00290383		253.474		0.856884	0.0552561	0.0187245	0.0502235	0.0189122		156.21		0.479843	0.110078	0	0.410078	0		35.6062		0.621805	0.0904393	0	0.252871	0.0348842		6.4203		0.310469	0.189531	0	0	0		118.42
KES1_ORF-T	3	0.718827	0.0596599	0.0591227	0.0457598	0.116631		36.6177		0.346646	0.135544	0.0205544	0.0145787	0.482677		61.3685		0.615677	0.110896	0.138994	0.0831741	0.0512586		69.5371		0.517642	0.207939	0.140079	0	0.13434		274.589		0.655719	0.0109491	0.166666	0	0.166666		95.4286		0	0.572687	0.0418502	0.385463	0		293.829
RBS1_ORF-T	3	0.645323	0.0437504	0.300344	0	0.0105831		36.3845		0.866978	0.0646993	0.0683225	0	0		34.2455		0.50601	0.222398	0.139571	0.0631493	0.0688714		57.6356		0	0	0	0	0		68.341		0.993911	0	0	0	0.00608909		90.2874		0	0	0	0.5	0		14.8025
SVL3_ORF-T	3	0.485929	0	0.0235143	0.216306	0.27425		24.2165		0.97379	0.0112952	0	0.0125349	0.00238034		315.287		0.589394	0.198402	0.05792	0.113914	0.0403699		215.972		0.103343	0.0329053	0.568828	0.0460608	0.248863		181.351		0.458133	0	0.288043	0	0.253824		159.483		0.313172	0.686828	0	0	0		192.116
TRS31_ORF-T	3	0.439453	0.469387	0.0192741	0	0.0718855		21.087		0.995536	0	0	0.00446375	0		273.092		0.806036	0.090241	0.0446375	0.0169766	0.0421091		188.779		0.5	0	0.5	0	0		16.0462		0.5	0.489622	0.0103781	0	0		32.4321		0	0	0	0	0		0
YJL160C_ORF-T	3	0.905533	0.041096	0	0.0533707	0		21.0134		0.746335	0.24332	0.00263427	0.0077108	0		258.401		0.878778	0.116758	0	0.00446404	0		144.388		0.49015	0.0098497	0.5	0	0		17.0849		0.984461	0	0	0	0.0155387		37.911		1	0	0	0	0		117.786
ARG82_ORF-T	3	0.617404	0.317632	0.0532363	0.0117281	0		31.5431		0.407457	0.316812	0.272743	0.000427073	0.00256094		256.395		0.453727	0.390674	0.102874	0.0341493	0.0185761		127.378		0.716916	0.283084	0	0	0		73.3683		0.469651	0.0641848	0.463245	0	0.00291932		70.2326		0	0.5	0	0	0		59.2101
ATG19_ORF-T	3	0.771991	0.21875	0	0.0092586	0		27.6098		0.949352	0.0283019	0.0149554	0.00739035	0		241.824		0.726194	0.162106	0.073003	0.0292216	0.00947555		151.384		0.703959	0.291433	0	0.00460818	0		89.1318		1	0	0	0	0		52.7971		0.5	0.5	0	0	0		44.0903
BYE1_ORF-T	3	0.656716	0.134328	0.183583	0	0.0253733		35.5653		0.97986	0.00415432	0.014625	0.00136042	0		240.762		0.706309	0.128453	0.0715856	0.0501603	0.0434915		114.177		0.476528	0.021944	0.0124995	0	0.489029		46.0596		0.94729	0.0249186	0.0277911	0	0		61.3487		0	0	0	0	0		87.8632
RTS3_ORF-T	3	0.620259	0.304111	0	0	0.0756303		30.8128		0.67282	0.305577	0.0112875	0.0081676	0.00214849		231.002		0.563675	0.313064	0.0332322	0.0114564	0.0785728		90.7026		0.914229	0	0	0	0.0857707		55.544		0.5	0.5	0	0	0		66.6561		0.12987	0.250464	0.411765	0.0882353	0.119666		266.128
LYS20_ORF-T	3	0.561461	0.165914	0.255727	0	0.0168986		25.4008		0.777176	0.131309	0.0525093	0.0390053	0		221.835		0.69002	0.107385	0.0607691	0.0270082	0.114818		124.317		0	0	0	0	0		84.3887		0.397148	0.502687	0	0.0900958	0.0100689		94.8222		0.337142	0	0	0.636044	0.0268139		265.176
AGP3_ORF-T	3	0.665623	0.133149	0.0223689	0.047368	0.131492		27.0974		0.972152	0.00811143	0	0.00570849	0.0140283		202.663		0.914647	0.0335257	0	0.0209357	0.030892		108.552		0.38585	0.288814	0.302889	0.0224464	0		135.194		0.437932	0	0	0.163636	0.398432		65.5467		0.5	0	0	0	0		29.6051
CTH1_ORF-T	3	0.70226	0.163018	0	0.134722	0		21.3355		0.956453	0.0394564	0.00210071	0	0.00199006		199.245		0.681018	0.22207	0.0498639	0.0293828	0.0176656		162.312		0.320897	0.431159	0.247945	0	0		6.9141		0.984537	0	0	0	0.0154633		32.1306		0	0	0	0	0		0
DBF2_ORF-T	3	0.468894	0.423579	0.107527	0	0		4.9427		0.89599	0.062675	0.0413351	0	0		193.466		0.493158	0.337461	0.0976469	0.0445202	0.027214		57.5402		0.82053	0.175948	0	0	0.00352208		22.2723		0.818839	0.149388	0.031773	0	0		21.1111		0.5	0	0.128571	0.371429	0		161.241
HXT2_ORF-T	3	0.670886	0.174051	0.0846519	0.0569618	0.0134489		18.3074		0.776981	0.0263601	0.176095	0	0.0205642		188.513		0.471577	0.221178	0.0921397	0.120209	0.0948967		71.8091		0.425052	0.0393015	0	0	0.535646		124.879		0.536041	0	0.213959	0	0.25		35.8584		0	0	0	0	0		0
PRS3_ORF-T	3	0.262547	0.279292	0.0706076	0.0195944	0.367959		36.09		0.856934	0.00597258	0.0292494	0	0.107844		181.416		0.570251	0.174638	0.0233628	0.0351608	0.196587		93.2176		0.029051	0.757221	0.213728	0	0		61.5389		0.816391	0	0	0.0805305	0.103078		52.5239		0	0	0	0	0		117.151
SSU1_ORF-T	3	0.826124	0.155804	0.0180718	0	0		22.2713		0.825839	0.00988811	0.157534	0	0.00673828		169.072		0.899845	0.0614089	0.0160583	0.0159102	0.00677715		144.366		0.564689	0	0	0.00576854	0.429542		97.0166		0.811011	0	0	0	0.188989		57.0022		0	0	0	0	0		58.5754
MET3_ORF-T	3	0.591034	0.277946	0.0438068	0.0528698	0.0343433		24.9774		0.774082	0.0387309	0.179868	0.00731938	0		163.293		0.802173	0.135011	0.029158	0.0218588	0.0117995		118.63		0.0236849	0	0	0.739736	0.236579		23.7253		0.5	0	0	0	0.5		29.8005		0.5	0	0	0	0		222.038
THI3_ORF-T	3	0.494287	0.0371069	0.216039	0.0784294	0.174138		26.0297		0.922052	0.0574055	0.0106192	0.00330726	0.00661627		153.222		0.650073	0.136271	0.0966953	0.0613806	0.0555803		95.9439		0.40099	0.0990104	0	0	0.5		6.9141		0.989416	0	0	0	0.0105843		31.4111		0.875	0	0	0.125	0		500.747
SSE1_ORF-T	3	0.678018	0.213399	0	0.0732009	0.0353815		23.0905		0.83878	0.0484764	0.0130765	0.0505544	0.0491121		150.11		0.531145	0.119278	0.0823028	0.11803	0.149244		176.263		0.0103887	0.0802414	0.064041	0.38268	0.462649		160.89		0.5	0.339622	0	0.160378	0		180.432		0.548307	0.0354021	0.133981	0.200971	0.0813397		397.764
NTE1_ORF-T	3	0.417898	0.51442	0.0158602	0.0518225	0		28.0179		0.906464	0.0281535	0.0196856	0.0386581	0.00703838		148.554		0.846885	0.0332433	0.0760393	0.0413934	0.00243892		78.7989		0.451396	0.0500571	0.49467	0	0.00387749		55.4654		0.877201	0	0.111693	0.0111062	0		129.954		0.446993	0	0.275229	0.277778	0		221.403
ERG5_ORF-T	3	0.499827	0.374947	0.0805692	0.0446566	0		24.7135		0.757173	0.113257	0.0122143	0.117356	0		145.79		0.701177	0.169997	0.0243995	0.0923005	0.0121255		155.641		0.492701	0.00283061	0	0.00446888	0.499999		37.7666		0.726902	0	0.0246612	0.244452	0.00398419		83.7362		0	0.5	0	0	0.5		88.4979
CAN1_ORF-T	3	0.8415	0.0432269	0.0662811	0	0.0489918		27.8583		0.993865	0	0.0029214	0.000146165	0.00306756		145.023		0.758027	0.0820023	0.0669132	0.0488229	0.0442348		79.4238		0.903926	0	0	0	0.0960739		79.8226		0.522171	0.0204194	0	0.45741	0		89.8145		0.365385	0	0.5	0.134615	0		117.786
COG3_ORF-T	3	0.393052	0.169959	0.0333859	0.143791	0.259813		21.0287		0.908113	0.0499732	0.0021339	0.0194478	0.0203319		142.093		0.734421	0.108034	0.0659238	0.0502821	0.0413383		78.0729		0	0	0	0	0		1.10674		0.904966	0	0	0.0442587	0.0507754		65.147		0.5	0	0	0	0		44.4076
YLR392C_ORF-T	3	0.569505	0	0	0.0552142	0.375281		6.25891		0.96427	0.00907366	0.018452	0.00635208	0.00185247		139.725		0.771072	0.0857747	0.0585087	0.0497346	0.0349096		72.8276		0	0	0	0	0		1.10674		0.994882	0	0	0.00511768	0		28.8096		0	0	1	0	0		235.889
PCT1_ORF-T	3	0.629521	0.256072	0.0360166	0.0423734	0.0360166		28.8677		0.891406	0.079777	0.0192462	0.00957043	0		139.163		0.843387	0.0457727	0.0491636	0.0222272	0.0394493		119.5		0.560398	0.0359196	0.0639098	0	0.339772		8.09038		0.486604	0	0.160377	0.0133962	0.339623		3.84617		0.17619	0	0	0.32381	0		59.2101
KTR1_ORF-T	3	0.666566	0.273047	0.0603871	0	0		27.9319		0.945732	0.0542678	0	0	0		138.667		0.656776	0.207852	0.105161	0.00583842	0.0243722		55.0528		0.508629	0.00634596	0	0	0.485025		22.6836		0.51797	0	0	0	0.48203		25.4302		0.220588	0.779412	0	0	0		382.01
LEU9_ORF-T	3	0.577571	0.299012	0.0237335	0.0996833	0		34.5406		0.88612	0.101282	0.00538438	0.00350418	0.00370988		138.209		0.703845	0.19981	0.0232282	0.0554605	0.0176562		140.781		0.662863	0	0.0751305	0.032835	0.229172		159.954		0.994488	0	0.00267775	0.00283474	0		122.636		0	0.803468	0	0	0.196532		220.451
ASK10_ORF-T	3	0.358435	0.436842	0.0481922	0.129423	0.0271081		15.8222		0.936872	0.00686953	0.0562588	0	0		136.944		0.750712	0.0435979	0.062559	0.0297584	0.113373		98.6419		0	0	0	0	0		64.1907		1	0	0	0	0		109.523		0	0	0	0	0		0
YOL086W-A_ORF-T	3	0.186813	0	0.0984085	0.598281	0.116498		16.1596		0.457728	0.256199	0.0458881	0.083747	0.156437		135.867		0.386871	0.376812	0.0621957	0.111654	0.0624672		53.1006		0	0	0	0	0		0		0.5	0	0	0	0.5		20.5073		0	0.5	0	0	0		29.6051
YGR153W_ORF-T	3	0.815056	0.173077	0	0.00711956	0.00474764		31.1933		0.855952	0.0219095	0.0537706	0.0590142	0.0093533		134.463		0.812925	0.131311	0.0381742	0.0175897	0		39.4819		0.863409	0	0.0213776	0.115213	0		47.4506		0.833136	0	0	0.118013	0.0488506		57.8022		0	0	0	0	0		0
HTS1_ORF-T	3	0.79365	0.0492069	0.0111115	0.026984	0.119047		29.1162		0.865914	0.00384158	0.00942735	0.0162366	0.10458		131.231		0.693322	0.13067	0.0335183	0.08164	0.0608499		101.022		0.280114	0.0865359	0.00135457	0.0799578	0.552038		64.1212		1	0	0	0	0		95.7406		0.202555	0.297445	0	0.5	0		176.996
MCM1_ORF-T	3	0.680535	0.0734402	0.140226	0	0.105798		23.836		0.85482	0.12496	0.00881347	0.00673971	0.00466595		129.04		0.672291	0.182042	0.119519	0.0212296	0.00491858		86.1386		0.158225	0.555748	0	0.120981	0.165046		89.0893		0.731572	0.263341	0	0.00508699	0		111.787		0.765152	0	0.234848	0	0		162.193
YGR210C_ORF-T	3	0.770908	0.182482	0	0	0.0466101		31.1933		0.488733	0.386391	0.120066	0	0.00480993		127.959		0.379897	0.336932	0.0559253	0.104476	0.12277		56.2682		0	0	0	0	0		0.276684		0.5	0.496937	0.00306331	0	0		12.5091		0.114943	0.586207	0.195402	0.00862069	0.0948276		191.164
PLB1_ORF-T	3	0.321505	0.0582193	0.0582193	0.476439	0.0856169		10.9531		0.930828	0.0328912	0.0146422	0.0216388	0		127.954		0.711155	0.0719319	0.142061	0.0224807	0.0523711		41.356		0.21041	0.482877	0.000909003	0	0.305804		72.833		0.915888	0	0	0	0.0841122		89.6518		0	1	0	0	0		205.331
CTF19_ORF-T	3	0.884403	0.106927	0.00866999	0	0		30.7822		0.877914	0.122086	0	0	0		127.336		0.780034	0.166404	0.0352043	0.0120167	0.00634129		108.517		0.473163	0.0120052	0.0148314	0	0.5		10.7211		0.984916	0.015084	0	0	0		25.0713		0	0	0.5	0.5	0		88.4979
YEH1_ORF-T	3	0.959539	0.0231208	0.0173406	0	0		31.3529		0.865384	0.0715249	0.026653	0.0364378	0		125.626		0.763705	0.165061	0.024166	0.0377618	0.00930672		84.2453		0.00519971	0.891352	0	0.103448	0		19.3664		0.54021	0.45979	0	0	0		41.8685		0.236181	0	0	0.263819	0.5		118.103
YPR127W_ORF-T	3	0.921316	0	0	0.0786844	0		24.1152		0.781509	0.189173	0.0112969	0	0.0180204		125.322		0.58593	0.25426	0.0761406	0.02117	0.0624998		43.3724		0	0	0	0	0		0.553368		0.363429	0.118606	0	0.51218	0.00578501		0.913145		0	0	0	0	0		58.5754
SMF3_ORF-T	3	0.790401	0.163266	0	0	0.0463327		30.1839		0.905405	0.0666898	0	0.0163215	0.0115832		124.571		0.643976	0.206685	0.0350061	0.0657989	0.0485334		98.959		0	0	0	0	0		62.5306		0.465601	0.253082	0.281317	0	0		87.715		0.0833333	0.416667	0	0	0		88.8152
ADP1_ORF-T	3	0.858875	0.0515752	0	0.0480028	0.0415472		24.5969		0.94602	0	0.00317593	0	0.0508039		124.411		0.751557	0.0861085	0.0588311	0.0787143	0.024789		81.1311		0.801325	0.0993377	0	0.0993377	0		4.14876		0.529292	0	0.360749	0.109959	0		5.78384		0.343137	0.156863	0	0.241935	0.258065		161.876
STP4_ORF-T	3	0	0	0	0	0		10.9684		0.880831	0.0683782	0.0464786	0.00431274	0		124.406		0.778297	0.128928	0.0604755	0.0265323	0.00576624		104.833		0.5	0	0.5	0	0		6.36073		0.75	0.25	0	0	0		4.59401		0.5	0	0	0	0		29.6051
YMR031C_ORF-T	3	0.245098	0.3	0.261764	0.193137	0		7.69172		0.659896	0	0.11083	0.00732157	0.221953		122.539		0.476751	0.175378	0.174641	0.107951	0.0652789		60.9242		0.102269	0.087331	0.555022	0	0.255378		41.9154		0.701749	0	0.0983606	0	0.19989		314.74		0	0.5	0.5	0	0		73.6953
FUI1_ORF-T	3	0.448707	0	0	0.139463	0.411831		34.381		0.595958	0	0	0.00555242	0.398489		121.762		0.57615	0.130175	0.062638	0.0420808	0.188956		60.4082		0.29021	0.00251788	0.253603	0.206387	0.247283		82.0331		0.531325	0.0163982	0.00926876	0	0.443008		91.3375		1	0	0	0	0		515.233
FLX1_ORF-T	3	0.624462	0.1829	0	0.0199111	0.172727		21.7007		0.850823	0.0798768	0.0179916	0	0.0513084		120.874		0.811635	0.0707563	0.0264056	0.0602384	0.0309651		130.051		0	0	0	0	0		0.276684		0.648818	0.351182	0	0	0		7.47222		0	0	0	0	0		0
YIL057C_ORF-T	3	1	0	0	0	0		33.3104		0.795234	0.163594	0.0371303	0.00404208	0		120.681		0.909188	0.0908124	0	0	0		22.7799		0	0	0	0	0		0.276684		1	0	0	0	0		0.996238		1	0	0	0	0		44.0903
SDT1_ORF-T	3	0.726457	0	0.150603	0	0.12294		25.2259		0.65481	0.0916626	0.212357	0.0315903	0.00958092		120.062		0.435282	0.27726	0.101303	0.125918	0.0602379		87.1157		0	0	0.24899	0.2444	0.50661		26.2139		0.983371	0	0	0.00496187	0.0116674		34.6438		0.261614	0.0244499	0.213936	0	0		192.433
APT2_ORF-T	3	0.797409	0.171434	0.0311571	0	0		19.0253		0.471972	0.506074	0	0.00424907	0.0177047		119.599		0.522356	0.367111	0.0300409	0.0511342	0.029358		43.9938		0	0	0	0	0		31.8187		1	0	0	0	0		40.4533		0	0.0983607	0.901639	0	0		88.4979
RAD3_ORF-T	3	0.377504	0.575375	0	0.0471206	0		21.3355		0.942831	0.0534954	0.00367394	0	0		119.288		0.596443	0.232982	0.0501827	0.0330029	0.0873894		52.3388		0.485894	0.0950262	0	0	0.419079		49.2393		0.493724	0	0.25	0.25	0.00627685		49.8915		0.580831	0.161663	0	0.257506	0		221.721
SIL1_ORF-T	3	0.747212	0.192305	0.0423379	0.0181453	0		28.9107		0.952502	0.0416655	0	0.00583267	0		114.042		0.660483	0.125213	0.0904835	0.0580515	0.0657688		122.946		0.339286	0.660714	0	0	0		1.31387		0.797973	0	0.0111182	0.185349	0.0055591		16.0238		0.295359	0.223404	0.230676	0.250561	0		234.619
PHO85_ORF-T	3	0.666354	0.090806	0.178843	0	0.063997		35.6389		0.898299	0.0384355	0.0632659	0	0		113.858		0.601505	0.222274	0.0752919	0.0461629	0.0547664		62.179		0	0	0	0	0		31.8187		1	0	0	0	0		33.2578		0.0853081	0.414692	0	0	0		88.8152
ICL1_ORF-T	3	1	0	0	0	0		23.7501		0.933238	0.032476	0.0205718	0.0137145	0		112.142		0.79334	0.148243	0.042412	0.0160041	0		50.0691		0.5	0.5	0	0	0		1.03719		0.72122	0	0.264193	0	0.0145874		1.71579		0.371429	0.128571	0	0	0		29.6051
PEX27_ORF-T	3	0.931911	0.0120157	0.0440581	0	0.0120157		34.8321		0.586976	0.387198	0.0195012	0.00632522	0		109.989		0.780572	0.0839657	0.0703197	0.0574108	0.00773178		63.7904		0.022989	0.499999	0.46077	0.0162423	0		16.1853		0.665382	0	0.334618	0	0		44.166		0	0	0.5	0	0		44.4076
POP8_ORF-T	3	0.112857	0.117143	0	0.64	0.13		18.3963		0.632156	0.00795793	0.0707342	0.0595646	0.229587		109.823		0.449778	0.0841043	0.0317147	0.112672	0.321731		36.5212		0	0	0	0	0		1.52101		0.858863	0	0.0375724	0.0994699	0.00409463		33.0995		0	0	0	0	0		87.8632
UTP22_ORF-T	3	0.610033	0.254159	0	0.0236219	0.112187		27.3306		0.837833	0.0281223	0.107607	0.0102038	0.0162336		108.737		0.604907	0.150563	0.041801	0.0759669	0.126762		99.0884		0.278113	0.00484384	0.0405097	0	0.676533		239.302		0.929604	0.00867955	0.0183223	0	0.0433943		179.181		0.253623	0	0	0.246377	0		118.42
YOL019W_ORF-T	3	0.707298	0.0796137	0	0	0.213088		21.716		0.930517	0.00755814	0.0141544	0	0.0477706		108.284		0.688317	0.225718	0.0263834	0.00559673	0.0539853		65.9589		0.00635152	0	0.00554025	0.5	0.488108		78.6208		0.479453	0	0	0.00839509	0.512152		26.4238		0.224067	0.775933	0	0	0		220.134
SKN1_ORF-T	3	0.731666	0	0.0491809	0.0505466	0.168607		16.0124		0.766596	0	0	0	0.233404		108.126		0.455591	0.235743	0.0391724	0.23266	0.0368338		48.7321		0.898247	0.0542072	0	0.00292027	0.0446252		54.085		0.5	0	0	0	0.5		40.7557		0	0.5	0	0	0		44.4076
KNH1_ORF-T	3	0.7597	0.0292131	0.0235964	0	0.18749		23.6458		0.919965	0.0484978	0	0	0.031537		106.332		0.774223	0.134046	0.0386118	0.0234856	0.0296339		98.009		0.193347	0	0	0	0.806653		32.5792		0.775828	0.175663	0	0	0.0485089		85.0657		0	0	0	0	0		0
DEM1_ORF-T	3	0.802452	0.114412	0.0831358	0	0		29.0702		0.887856	0.0229246	0.0108426	0.0728006	0.00557642		105.498		0.69096	0.0730513	0.0920591	0.110251	0.0336786		57.3238		0	0	0	0	0		0.276684		0.473611	0.193055	0	0	0.333334		7.11245		0.798851	0	0	0	0.201149		117.468
PRY1_ORF-T	3	0.656335	0.057065	0	0.2866	0		15.3405		0.909906	0.0419976	0.026807	0.0197113	0.00157763		103.837		0.708499	0.15119	0.0833988	0.0387336	0.018179		168.126		0.802299	0.00130925	0	0	0.196392		52.7771		0.836516	0.1603	0	0.00318427	0		64.9686		0	0	0	0	0		0
CRF1_ORF-T	3	0.20862	0.684483	0	0.0632184	0.0436782		17.5035		0.867247	0.0652915	0.0229693	0.0224276	0.0220648		102.569		0.830164	0.124815	0.0209814	0.00509613	0.0189433		78.2254		0.27647	0.500001	0	0.223529	0		7.67461		0.498314	0.0340043	0.432317	0.0353653	0		12.3429		0	0	0	0	0		0
IML2_ORF-T	3	0.919653	0.0317898	0	0.0236224	0.0249352		28.5455		0.852311	0.0452304	0.0991153	0.00334346	0		102.425		0.833597	0.016665	0.0661983	0.0387166	0.0448229		80.6417		0	0	0.0360224	0.5	0.463978		10.3039		0.49624	0	0.00376004	0	0.5		5.34009		0.186122	0.0340467	0.268807	0	0.511025		412.567
MET4_ORF-T	3	0.219663	0.0337208	0.249778	0	0.496838		33.0495		0.772679	0.086575	0	0.0272961	0.113449		102.418		0.369662	0.207262	0.126731	0.105526	0.190819		131.816		0.361335	0.00101303	0.191688	0.303018	0.142946		100.559		0.5	0.0742363	0	0	0.425764		72.935		0.5	0.314815	0.185185	0	0		88.1805
EDC3_ORF-T	3	0.372549	0.172401	0.0613201	0.393729	0		7.4432		0.768991	0.0293383	0.147987	0.0430718	0.010612		102.382		0.728608	0.0746211	0.0823286	0.0768913	0.0375511		29.8647		0.0726998	0.4273	0.5	0	0		59.348		0.5	0.0250694	0	0.175488	0.299443		65.3823		0	0.5	0	0.5	0		176.678
RSM26_ORF-T	3	0	0	0	0	0		13.7451		0.901553	0.0707845	0.00318067	0.00580921	0.0186724		101.934		0.435505	0.241774	0.149713	0.0373295	0.135678		61.0892		0	0	0.5	0.244205	0.255795		58.7946		0.386548	0.113452	0	0.5	0		57.6334		0.5	0.447059	0.0529412	0	0		161.876
RIF2_ORF-T	3	0.736165	0.152997	0	0.068966	0.041872		22.213		1	0	0	0	0		99.0111		0.581393	0.278282	0.036693	0.0395211	0.0641111		58.0623		0	0.5	0	0.5	0		1.03719		0.733716	0	0	0.261264	0.00502048		20.0644		0	0	0	0	0		0
PCF11_ORF-T	3	0.696101	0.0115565	0.261032	0.0313103	0		28.6621		0.693729	0.255402	0.0236953	0.00369576	0.0234783		98.6971		0.469123	0.187709	0.0974112	0.16404	0.081717		53.6893		0	0.00140905	0.509869	0.488722	0		15.0075		0.777602	0.00361438	0.0114463	0.207338	0		20.837		0.26087	0.0362319	0.702899	0	0		58.8928
SUL2_ORF-T	3	0.895422	0	0	0.104578	0		22.17		0.890506	0	0	0.106221	0.00327277		97.623		0.83221	0.0567031	0.0505887	0.0305359	0.0299622		71.3368		0	0	0	0	0		32.0954		0.589155	0.210845	0	0	0.2		33.8942		0	0	0	0.5	0		14.8025
PRB1_ORF-T	3	0.791262	0	0	0.0970873	0.111651		16.3499		0.416377	0.21071	0.339501	0.0075696	0.0258423		97.4435		0.442623	0.125391	0.0459782	0.0145637	0.371444		65.0764		0	0	0	0	0		1.6601		0.5	0.5	0	0	0		2.37966		0.122302	0.877698	0	0	0		161.558
LSB6_ORF-T	3	0.741555	0.0530542	0.198336	0	0.0070547		31.0614		0.92037	0.0386087	0.041021	0	0		97.1366		0.621044	0.279742	0.032715	0.0305237	0.0359755		45.6195		0	0	0	0	0		8.02384		0.578949	0	0.421051	0	0		41.1233		0	0	0	0	0		87.8632
SSH4_and_YKL123W_ORF-T	3	0.241992	0.464543	0.288835	0	0.00462985		26.8336		0.636762	0.287281	0.058454	0	0.0175031		94.9836		0.431301	0.322969	0.0380296	0.152804	0.0548968		87.4714		0	0	0	0	0		0.830052		0.78601	0.0375268	0.138936	0.0313591	0.00616776		6.22671		0	0	0	0	0		0
PAH1_ORF-T	3	0.57541	0	0.0298247	0	0.394765		27.6098		0.854441	0.046568	0	0.00357238	0.0954187		94.9789		0.606834	0.139388	0.0949259	0.0250317	0.13382		81.8863		0	0	0.513008	0.166667	0.320326		17.5612		0.534356	0	0	0.111344	0.3543		21.3373		0	0	0	0	0		0
IZH4_ORF-T	3	0.841506	0.0138672	0.119834	0.0247926	0		22.842		0.978766	0.0161381	0.00509634	0	0		94.8183		0.859717	0.0773394	0.0237398	0.0144744	0.0247289		61.2616		0	0	0	0	0		0.276684		0.934569	0	0	0	0.0654306		59.9997		0	0	0	0	0		58.5754
PST1_ORF-T	3	0.805712	0.0408162	0	0.0782319	0.0752399		32.8746		0.940083	0.016284	0.0361173	0.0075153	0		94.0511		0.632415	0.168189	0.0217393	0.097933	0.079723		71.6081		0.5	0.5	0	0	0		20.8103		0.467858	0.216971	0.124264	0.0321429	0.158763		10.7102		0	0.5	0	0	0		44.4076
FRS2_ORF-T	3	0.692308	0	0.307692	0	0		15.9111		0.992277	0.00772306	0	0	0		93.5978		0.742991	0.0585231	0.0707829	0.058555	0.0691475		142.09		0.533469	0.02653	0.0285723	0.0134694	0.397959		17.98		0.971853	0	0	0.0281466	0		43.7523		0	0.152148	0.107964	0.580948	0.15894		412.25
YPL230W_ORF-T	3	0.510568	0.246575	0	0	0.242857		3.62649		0.846106	0.104673	0.0087225	0.0295947	0.0109039		93.2602		0.371611	0.345945	0.174794	0.0679635	0.0396871		40.7908		0	0	0	0	0		41.0673		0.875	0	0	0	0.125		0.359777		0	0.5	0	0	0		29.6051
KTR5_ORF-T	3	0.200109	0.475257	0	0.0906045	0.234029		23.925		0.85282	0.0878979	0	0	0.0592823		93.1043		0.465445	0.272276	0.0713524	0.0220142	0.168912		21.835		0	0	0	0	0		0.276684		0.924258	0.0101692	0	0	0.0655731		14.308		0.611111	0.388889	0	0	0		235.254
ERG10_ORF-T	3	0.533026	0.264076	0.0531399	0	0.149758		18.0895		0.253549	0.235832	0.438205	0.0458616	0.026552		92.9485		0.37774	0.300203	0.0939601	0.0609648	0.167132		30.8607		0	0	0	0	0		4.70363		0.552935	0.396208	0.027137	0	0.0237203		16.2165		0.227876	0.272124	0	0	0		118.42
TCB1_ORF-T	3	0.211091	0.0169953	0.308823	0.341444	0.121646		22.256		0.876018	0.00509192	0.0230354	0.0890651	0.00678971		90.0165		0.513107	0.0530258	0.137792	0.137954	0.15812		70.9704		0.208468	0.00378849	0.263531	0.209343	0.314869		35.4126		0.547953	0	0.40976	0.0370672	0.0052195		72.5017		0.905914	0.094086	0	0	0		118.103
GIS3_ORF-T	3	0.623378	0	0	0.376622	0		7.51682		0.375632	0.586067	0.0264621	0.011839	0		89.6812		0.479136	0.247747	0.10178	0.141525	0.0298122		55.4531		0.00182626	0.27974	0.213053	0.500001	0.00537959		35.8994		0.965496	0	0	0.0102908	0.024213		52.0484		0.249674	0.750326	0	0	0		821.96
UBX6_ORF-T	3	0.412921	0.465128	0.121951	0	0		22.0381		0.846115	0.153885	0	0	0		89.2232		0.710654	0.165244	0.073865	0.0388039	0.0114332		55.8146		0	0	0	0	0		0.830052		1	0	0	0	0		8.74514		0	1	0	0	0		44.0903
YNL217W_ORF-T	3	0.763158	0	0	0.236842	0		31.0184		0.770668	0.0825366	0	0.133053	0.013743		89.2185		0.517332	0.370005	0.0306421	0.0709879	0.0110327		72.0051		0	0	0	0	0		41.5026		0.661816	0.322973	0.0030492	0	0.0121626		54.4546		0	0	0	0	0		175.726
YGP1_ORF-T	3	0	0	0	0	0		21.0594		0.970107	0.00665441	0.012651	0	0.0105873		88.9305		0.734119	0.175885	0.0302185	0.0237838	0.0359936		44.4597		0.585188	0.00160351	0.00230564	0	0.410903		56.368		0.474026	0.5	0	0.025974	0		48.4763		0	0	0	0	0.5		14.8025
RIM101_ORF-T	3	0.620372	0.270833	0.0532402	0	0.055555		26.6157		0.86207	0.117032	0	0.0114936	0.00940411		88.7558		0.45018	0.277051	0.14917	0.0934833	0.0301159		39.4198		0	0	0	0	0		50.9099		0.457547	0.173077	0	0.163461	0.205915		51.9892		0.364706	0.566667	0.0686275	0	0		221.086
VPS24_ORF-T	3	0.895833	0.104167	0	0	0		9.82711		0.621879	0	0.0429863	0	0.335135		88.1396		0.484292	0.11198	0.133595	0.266433	0.0036995		31.2285		0	0	0	0	0		0.830052		0.491228	0.5	0	0.0087717	0		1.18983		0.697368	0.302632	0	0	0		118.103
PAB1_ORF-T	3	0.38222	0.119471	0.0539326	0.110483	0.333893		33.9853		0.557477	0.42491	0	0.017613	0		88.0004		0.529819	0.161204	0.0939467	0.10465	0.11038		97.3252		0.394881	0.0798119	0.0135054	0.186851	0.324951		221.738		0.429588	0.242519	0.0283468	0.219231	0.0803153		183.057		0	0.492458	0.123188	0.231293	0.153061		279.979
LSC1_ORF-T	3	0.685903	0.164948	0.100852	0	0.0482961		15.8222		0.955324	0.0394812	0	0	0.00519527		87.6887		0.633067	0.126106	0.0828385	0.0499158	0.108073		58.5976		0.529706	0.078852	0.00425658	0	0.387186		145.14		0.873931	0.126069	0	0	0		97.5995		0	0	0	0	0		234.302
YLR326W_ORF-T	3	0.216657	0.140894	0	0.64245	0		25.4161		0.559401	0.369132	0	0.0218669	0.0496001		87.075		0.292889	0.34106	0.120066	0.108263	0.137722		27.3732		0	0	0	0	0		0.553368		0.486523	0.000673704	0	0.512803	0		0.913145		0	0	0	0	0		0
PYC1_ORF-T	3	0.871428	0.128572	0	0	0		17.2856		0.689178	0.270215	0.000796674	0.0127395	0.0270705		87.0489		0.683103	0.109048	0.0544479	0.046949	0.106453		77.9454		0.0859626	0.00225299	0.16015	0.0104774	0.741157		33.4773		0.967409	0	0.0235001	0.00909051	0		43.747		0.5	0	0	0.5	0		249.104
YKE4_ORF-T	3	0.833143	0.072776	0.0269536	0.0249332	0.0421938		29.3188		0.309211	0.530896	0.154435	0	0.00545771		86.912		0.418462	0.220863	0.203576	0.0595347	0.0975643		31.4977		0	0	0	0	0		0.553368		1	0	0	0	0		0.913145		0	0	0	0.114286	0.385714		14.8025
AIR2_ORF-T	3	0	0.62135	0.101415	0.0421449	0.23509		11.6987		0.637086	0.0249218	0.0787972	0.0524401	0.206755		85.2147		0.527592	0.236965	0.154953	0.0311493	0.0493401		59.6598		0.931517	0.0568179	0	0	0.0116654		64.2287		0.88	0	0	0	0.12		1.46651		0.378392	0.0584009	0.563207	0	0		485.945
MNT3_ORF-T	3	0.756357	0	0.0314417	0.0374991	0.174702		28.6621		0.950325	0.00859287	0.0110988	0	0.029983		84.9173		0.811091	0.0762486	0.0126757	0.0472746	0.0527103		63.7273		0.0992069	0.0747343	0.178571	0	0.647488		78.4712		0.486949	0.332402	0.0199574	0.00837927	0.152312		42.3149		0	0	1	0	0		117.786
STE4_ORF-T	3	0.453098	0.076023	0.470879	0	0		22.3449		0.958125	0.0385944	0.00328023	0	0		84.2987		0.627695	0.236214	0.0934617	0.014124	0.0285058		62.3636		0.501075	0.131027	0.366825	0.00107371	0		82.5094		0.5	0.479888	0	0.0201115	0		69.3672		0	0.139918	0.5	0.360082	0		132.905
YGR130C_ORF-T	3	0.0292115	0.154209	0.0815211	0.266955	0.468104		31.5707		0.776565	0.0607509	0.00820403	0.109901	0.0445785		84.2893		0.585691	0.0808243	0.13176	0.122366	0.0793582		108.613		0.538081	0.268973	0.00669306	0.00780062	0.178453		207.769		0.553518	0.126152	0.0630758	0.18645	0.0708042		65.5838		0.254237	0	0.43938	0	0.306383		162.193
FUM1_ORF-T	3	0.921569	0.0784308	0	0	0		5.93678		0.517559	0.199236	0	0.221531	0.0616752		84.1074		0.511502	0.164632	0.0486995	0.0716314	0.203535		65.3496		0	0	0	0	0		9.13058		0.857877	0.142123	0	0	0		54.8222		0	0	0	0	0		0
HRR25_ORF-T	3	0.731562	0.231854	0	0.0365847	0		30.8128		0.860399	0.0169575	0.0987029	0.00199432	0.0219458		83.8194		0.693128	0.0688597	0.139137	0.0603635	0.0385125		55.6315		0.497239	0	0.3914	0.00289251	0.108468		132.834		0.635204	0.312118	0.0526773	0	0		66.9628		0.05	0.0731707	0.74878	0.128049	0		221.721
GUT2_ORF-T	3	0.290346	0.469502	0.178323	0.061828	0		27.6251		0.892179	0.0641953	0	0.00745986	0.0361659		83.6684		0.652435	0.150208	0.0870115	0.0152294	0.0951155		48.2902		0.0535228	0.320788	0.193439	0	0.43225		78.89		0.61789	0	0.24941	0.00472087	0.127979		26.5935		0	0.330097	0	0.169903	0.5		147.391
SSA3_and_AAR2_ORF-T	3	0.674217	0.0539853	0.16897	0	0.102828		23.1488		0.547376	0.41313	0.00418487	0.0294057	0.00590345		82.7264		0.587847	0.257689	0.0521269	0.0911347	0.0112024		47.0575		0.5	0.498433	0	0	0.00156704		32.0258		0.938707	0	0	0.0501968	0.0110958		40.6195		0.0846154	0.269231	0	0	0.146154		74.0127
YHL010C_ORF-T	3	0.372864	0	0.455654	0.0656935	0.105788		20.1512		0.640458	0.236901	0.0830192	0.0132069	0.0264151		81.9426		0.649255	0.169361	0.0363376	0.0870395	0.0580067		18.2069		0	0	0	0	0		21.5814		0.453704	0.0462958	0.236842	0.263158	0		22.6607		0	0	0	0	0		0
ALD3_ORF-T	3	1	0	0	0	0		8.43728		0.975573	0.014434	0.00999308	0	0		81.6665		0.84258	0.0500383	0.0724883	0.0232566	0.0116369		51.4652		0.5	0.5	0	0	0		1.7977		0.494005	0.505995	0	0	0		22.9426		0.5	0	0.441176	0.0588235	0		58.8928
CDC55_ORF-T	3	0.540121	0.228844	0.185088	0.0459465	0		13.3217		0.719617	0.155586	0.072745	0.045092	0.00696001		79.9478		0.530046	0.238222	0.108577	0.10125	0.0219061		110.873		0.440218	0.291428	0	0.206327	0.0620265		118.416		0.55	0.0297802	0.238402	0.181818	0		119.004		0.236842	0	0.263158	0	0		192.433
GLG1_ORF-T	3	0	0	0	0	0		3.43627		0.91258	0.0218551	0.0202555	0.0165246	0.0287851		79.3103		0.692355	0.0386324	0.138107	0.0810168	0.0498883		34.915		0	0	0	0	0		0.760506		0.75	0.25	0	0	0		15.1106		0	0	0	0	0		146.439
MAL13_ORF-T	3	0.5	0.0862067	0	0.413793	0		6.75595		0.660076	0.323416	0.00553149	0.0109758	0		77.4642		0.69625	0.111114	0.0608717	0.0508934	0.0808706		50.2055		0	0	0	0	0		0.830052		0.5	0.5	0	0	0		28.5329		0	0	0	0	0		146.439
RPC53_ORF-T	3	0.282092	0.597827	0.111801	0.00827917	0		23.2377		0.722129	0.228375	0.028572	0.0209241	0		77.0086		0.620163	0.209015	0.0290644	0.0526468	0.0891107		49.5901		0.2	0.000168541	0.00135276	0.498478	0.300001		41.4316		0.466015	0.0256048	0.256756	0.243244	0.00837971		55.2581		0	0.159453	0.800683	0.0398633	0		439.951
YPL150W_ORF-T	3	0.314015	0.0281254	0.0812499	0.263635	0.312974		35.3751		0.747802	0.0737641	0.153833	0.0151255	0.00947528		76.7136		0.580872	0.231728	0.0933213	0.0794065	0.0146719		68.2335		0	0	0.0999998	0.572727	0.327273		4.63258		0.777732	0.167314	0.0439788	0.0109756	0		52.6379		0.7	0	0	0.3	0		205.649
NGL2_ORF-T	3	0.575312	0.126582	0.227848	0	0.0702582		20.4734		0.847372	0.0697565	0.060599	0.0222722	0		76.5127		0.413168	0.149495	0.332231	0.020274	0.0848318		34.3521		0.0758927	0.456664	0.169642	0	0.297801		38.5952		0.478279	0.517962	0.00375974	0	0		45.9048		0.0493562	0.300429	0	0	0.150215		103.618
YPL272C_ORF-T	3	0.703028	0	0.292873	0	0.00409902		34.8351		0.925977	0	0.0553404	0.0186825	0		75.7716		0.749936	0.110418	0.0392943	0.0529688	0.0473826		73.443		0.625333	0	0.27027	0	0.104396		4.3559		0.697985	0.184787	0.117228	0	0		10.2673		0.906433	0.0935673	0	0	0		118.103
LEU3_ORF-T	3	0.58379	0.0118884	0.0112285	0	0.393093		23.0905		0.794789	0.181867	0	0.0124864	0.0108576		75.1317		0.606696	0.118607	0.0380386	0.114351	0.122308		37.301		0.288265	0.134782	0.0739125	0	0.50304		5.18595		0.589238	0.316024	0	0	0.0947373		23.3298		0.131579	0	0	0	0.368421		44.4076
YHR087W_ORF-T	3	1	0	0	0	0		12.5331		0.371046	0.616485	0.0124687	0	0		74.8225		0.240907	0.558221	0.0877633	0.0797386	0.0333699		24.3055		0	0	0	0	0		0		0.5	0.5	0	0	0		8.27487		0	0	0	0	0		0
MAL31_ORF-T	3	0.545695	0.246154	0	0.0653847	0.142766		12.4595		0.823343	0.126471	0	0	0.050186		73.4178		0.632651	0.206979	0.099086	0.0103276	0.0509571		34.0673		0	0	0	0	0		0.553368		0.439728	0.0161288	0.5	0.0288624	0.0152804		1.27292		0	0	0	0	0		0
GDH2_ORF-T	3	0.390993	0.0590969	0.47157	0.0258618	0.0524779		24.2165		0.912191	0.0633461	0.0124422	0.00487243	0.00714871		73.2928		0.567391	0.185347	0.115712	0.103178	0.0283717		79.395		0.352597	0.163636	0.172728	0.309056	0.00198319		28.2898		0.458609	0.226588	0.271739	0.0430634	0		30.3256		0.220126	0.279874	0.416667	0.0833333	0		293.829
UTP9_ORF-T	3	0.322222	0.0948019	0.0188885	0.517421	0.0466667		21.4521		0.907326	0.0688992	0.00169812	0.0179523	0.00412492		72.8253		0.674171	0.1149	0.0431152	0.109521	0.0582921		96.7846		0.496519	0	0.0895491	0.412815	0.00111677		48.2806		0.492187	0	0.345455	0	0.162358		61.1507		0	0	0	0.485714	0.514286		58.8928
ADE16_ORF-T	3	0.403703	0	0.0298666	0.127145	0.439285		17.0065		0.892368	0.067785	0.00490734	0.0062891	0.0286509		72.8158		0.518464	0.163827	0.0391416	0.11624	0.162328		58.0778		0	0	0	0	0		21.5814		0.805124	0	0	0	0.194876		44.6071		0.132075	0	0.487062	0.380863	0		147.708
FES1_ORF-T	3	0.772727	0.0606067	0	0.10101	0.0656569		7.25299		0.881683	0.0812789	0.0185188	0.0185188	0		72.4971		0.460545	0.312771	0.0561013	0.128106	0.0424765		57.6334		0.772165	0	0	0	0.227835		32.8544		0.511437	0.488563	0	0	0		31.5703		0	0.833333	0.166667	0	0		102.666
CIT1_ORF-T	3	0.726462	0.143766	0.0483463	0.0814251	0		18.2644		0.789685	0.194256	0.0104996	0.0055587	0		72.3555		0.410947	0.187311	0.107611	0.169312	0.12482		83.0142		0.483302	0.000549845	0.120686	0.00197852	0.393484		82.3613		0.544059	0	0	0.455941	0		39.3722		0.5	0	0	0	0		14.8025
RNA15_ORF-T	3	0.565295	0	0.261628	0	0.173077		4.06523		0.958833	0.0122577	0.0249774	0.00231326	0.00161863		71.4301		0.498065	0.198287	0.233298	0.0634707	0.00687919		41.6739		0	0	0	0	0		74.9814		1	0	0	0	0		75.7009		0	0	0	0	0		0
YLR278C_ORF-T	3	0	0	0	0	0		4.81078		0.908457	0	0.0218907	0.0472638	0.0223884		70.7926		0.690552	0.136252	0.0687468	0.04656	0.0578892		71.2151		0	0.452918	0.0112726	0.434524	0.101285		88.0401		0.543919	0.163636	0.119718	0	0.172728		59.8195		0.5	0	0	0	0.5		131.953
ADE13_ORF-T	3	0.275341	0.291873	0.0703364	0.0642202	0.298229		35.7555		0.462562	0.406056	0.112304	0.0131832	0.00589535		70.6392		0.396662	0.178648	0.271971	0.100604	0.0521152		61.002		0.622453	0.0108603	0.00100979	0.0419692	0.323707		105.406		1	0	0	0	0		85.1913		0.141618	0.156069	0.385714	0.316598	0		192.116
YPL158C_ORF-T	3	0.737142	0.0453611	0.0249344	0.105952	0.0866099		36.1943		0.67399	0.188129	0.0916321	0.00334231	0.0429062		70.356		0.601943	0.176056	0.0668737	0.0572577	0.0978695		107.291		0.00201816	0.811788	0.00762204	0	0.178572		40.7406		0.899446	0.067307	0	0.011011	0.022236		49.972		0	0	0	0	0		0
CYC1_ORF-T	3	0.708676	0	0.116884	0.0340902	0.14035		12.4442		0.415934	0.17999	0.404077	0	0		70.3299		0.630024	0.13256	0.129728	0.0938974	0.0137906		62.2416		0	0	0	0.5	0.5		22.549		0.851571	0.144637	0	0	0.00379138		51.609		0.0882353	0.411765	0.5	0	0		176.361
YGL157W_ORF-T	3	0.239152	0.588269	0	0.17258	0		27.303		0.842556	0.0553318	0.0824953	0.00452656	0.0150904		69.7256		0.562443	0.30058	0.0536438	0.0190753	0.0642585		42.8491		0	0	0	0	0		0.553368		0.468045	0.151673	0	0.12676	0.253521		23.2193		0	0	0	0	0		117.151
YJL132W_ORF-T	3	0.162983	0.143646	0.599448	0.0939226	0		7.31129		0.889433	0.0350504	0.0713388	0	0.00417805		69.5816		0.703637	0.152516	0.088815	0.0299214	0.0251111		43.2544		0	0	0	0	0		0.276684		0.992142	0	0.00785756	0	0		35.5348		0	0	0	0	0		0
MTO1_ORF-T	3	0.992595	0.00740454	0	0	0		23.0628		0.952682	0.0473176	0	0	0		69.0858		0.750517	0.0182333	0.0210957	0.146623	0.0635309		35.5363		0	0	0	0	0		0		0.98725	0	0.00867676	0.00407333	0		19.428		0	0	0	0	0		117.151
LYS9_ORF-T	3	0.360643	0.0949678	0.0357137	0.492075	0.0166011		28.8953		0.96047	0.00979309	0.00730027	0.00641099	0.0160259		68.9679		0.413986	0.228001	0.153769	0.120577	0.0836665		70.5241		0	0	0	0	0		105.417		0.930542	0.00763631	0.0465477	0.0152742	0		117.289		0.513024	0	0.153105	0.333871	0		485.628
YML081W_ORF-T	3	0.893377	0	0.0958461	0.00568835	0.00508901		36.136		0.935537	0.00858994	0	0.0425531	0.0133201		68.9536		0.53343	0.115585	0.182589	0.103506	0.0648902		42.6067		0.00368755	0.493463	0	0.160377	0.342472		33.2701		0.891893	0	0.0284489	0	0.0796583		44.6601		0.5	0	0.290419	0	0.209581		191.164
PNS1_ORF-T	3	1	0	0	0	0		7.69172		0.97453	0.0020518	0.0234187	0	0		68.8192		0.842045	0.0532615	0.028962	0.016644	0.0590877		69.2452		0	0	0	0	0		7.74715		0.5	0	0	0	0.5		8.10693		1	0	0	0	0		44.0903
FCY1_ORF-T	3	0.412713	0.0561504	0.0481283	0	0.483008		12.7663		0.703898	0.0585582	0	0	0.237544		68.7789		0.456349	0.0625605	0.0921878	0.13969	0.249213		35.8196		0	0	0	0	0		13.5575		0.493103	0	0	0.00689707	0.5		31.5464		0	0.839623	0	0.160377	0		161.876
CBF2_ORF-T	3	0.62238	0.0983612	0	0.194435	0.084824		13.966		0.708131	0.164701	0	0.0520236	0.0751442		68.7647		0.401263	0.265048	0.113376	0.214286	0.0060271		21.1187		0.39693	0.505499	0	0.0975709	0		49.8016		0.495855	0.317241	0	0.186903	0		77.7004		1	0	0	0	0		44.0903
HST3_ORF-T	3	0.139319	0.174922	0.142415	0.305638	0.237706		24.7288		0.873277	0.0647385	0.030533	0.027548	0.0039031		68.3399		0.500494	0.184603	0.136017	0.126892	0.0519937		74.9291		0	0	0	0	0		2.76684		0.848362	0.145735	0	0.00213847	0.00376416		51.3367		0.334829	0.340232	0	0.184211	0.140728		398.399
RAD52_ORF-T	3	0.25	0.350614	0	0	0.399386		16.2179		0.831239	0.157572	0	0	0.0111894		67.9998		0.465419	0.168116	0.109774	0.0371094	0.219582		23.2072		0	0	0	0	0		0.830052		0.485013	0.296237	0	0	0.21875		1.90938		0.326512	0.584947	0	0.0885417	0		191.164
MET2_ORF-T	3	0.583924	0.0482374	0.325167	0.0269009	0.0157703		25.2689		0.973754	0.0124671	0	0	0.0137794		67.1005		0.727326	0.109297	0.147084	0.00713512	0.00915872		52.1652		0.431363	0	0	0.00429002	0.564347		18.3277		0.666667	0	0	0.175926	0.157407		14.0835		0.585366	0	0	0	0.414634		176.678
DAL7_ORF-T	3	0	0	0	0	0		4.12353		0.971176	0.0237219	0.00510174	0	0		66.2953		0.680956	0.0982305	0.162617	0.0118979	0.0462989		16.4064		0.308406	0.0701223	0.56518	0	0.0562914		50.5591		0.5	0	0	0.5	0		41.0323		0.0857988	0	0	0.414201	0		74.0127
RSP5_ORF-T	3	0.395005	0.088319	0.372104	0.0773989	0.0671729		27.6681		0.724743	0.0392188	0.0223177	0.0763406	0.13738		65.9955		0.584448	0.118548	0.100529	0.127285	0.0691897		79.1044		0.762491	0.0253665	0	0.0760683	0.136074		126.129		0.90984	0	0	0.0823938	0.00776631		53.8721		0.158972	0	0.319277	0.278172	0.243579		484.675
UFD1_ORF-T	3	0.347974	0.581159	0	0.0708663	0		10.1339		0.754452	0.162213	0.0508912	0.0127232	0.0197206		65.9861		0.553705	0.209492	0.15371	0.0620085	0.021084		37.3792		0	0.19575	0.115248	0.388889	0.300113		22.6186		0.5	0	0.447368	0.0526317	0		22.5776		0	0.336842	0.663158	0	0		118.103
RTF1_ORF-T	3	0.854085	0.0350198	0	0.110895	0		21.5994		0.487832	0.358742	0.137056	0.00796423	0.00840698		65.8397		0.454631	0.282849	0.0803726	0.0819328	0.100214		33.7058		0	0	0	0	0		38.1824		0.393635	0.0301508	0.0159125	0.226968	0.333333		47.8964		0.832215	0.167785	0	0	0		235.254
KAP122_ORF-T	3	0.591043	0.0835384	0.129187	0.0957532	0.100479		28.3706		0.584067	0.0703459	0.286604	0	0.0589831		65.7005		0.548372	0.157795	0.183526	0.0155148	0.0947929		57.3105		0	0	0	0	0		16.601		0.423581	0.355947	0	0	0.220472		19.1195		0.941558	0.0584416	0	0	0		191.164
NUP84_ORF-T	3	0.41782	0.469308	0.0792082	0	0.033664		26.9655		0.772081	0.106391	0	0	0.121528		65.6792		0.695202	0.170461	0.0796164	0.038507	0.0162135		42.6522		0	0	0	0	0		12.4508		0.988088	0.00452061	0	0	0.00739145		37.9949		0.954545	0	0	0.0454545	0		294.781
YBR030W_ORF-T	3	0.13315	0.483733	0	0.357143	0.025974		14.2145		0.932559	0	0	0.0674407	0		65.5163		0.262341	0.307377	0.189199	0.067168	0.173916		23.4174		0.314815	0.685185	0	0	0		2.07438		0.580014	0.166666	0	0.25332	0		10.6271		0.181818	0.318182	0	0	0		162.828
LOC1_ORF-T	3	0.30444	0.0323738	0.127698	0.388007	0.147482		9.81179		0.394508	0.390295	0.0350882	0.149013	0.031096		65.2307		0.547559	0.096777	0.0950282	0.239397	0.0212388		21.8612		0	0	0	0	0		0.276684		0.974861	0	0	0.0251391	0		4.95378		0	0	0	0	0		0
ADE2_ORF-T	3	0.915234	0.0239434	0.0488499	0	0.0119725		13.7757		0.646499	0.308819	0.0182512	0.020767	0.00566417		64.6098		0.599842	0.14774	0.0372921	0.0991884	0.115938		54.9577		0.011857	0.0046929	0	0.483449	0.500001		17.8454		0.462886	0.0185568	0	0	0.518557		24.959		0.343137	0.55048	0.106383	0	0		265.176
MGS1_ORF-T	3	0.553615	0.127546	0.0144924	0	0.304347		17.9729		0.893074	0.0218712	0	0.0145813	0.0704739		63.3609		0.579323	0.188254	0.0300671	0.0259801	0.176376		75.3736		0.293663	0.21608	0.00753781	0.482719	0		26.1429		0.471977	0.0117995	0.0497926	0	0.466431		31.4898		0.5	0	0	0	0.5		102.666
URA5_ORF-T	3	0.192765	0.179315	0.217131	0.323139	0.0876491		33.6355		0.378536	0.0582902	0.274833	0.010732	0.277609		62.74		0.343831	0.155435	0.151882	0.245315	0.103538		60.6439		0.19244	0.387077	0.00113854	0.299116	0.120228		132.669		0.5	0	0	0	0.5		135.106		0	0	0.5	0	0		14.8025
FOL1_ORF-T	3	0.933085	0	0.0669148	0	0		15.7056		0.950132	0.0229553	0.0224279	0.00448521	0		62.6055		0.85038	0.0437216	0.0332205	0.0152667	0.0574115		128.131		0	0.5	0	0.5	0		1.03719		0.545506	0.0209359	0.199026	0	0.234533		28.3393		1	0	0	0	0		58.8928
SWI1_ORF-T	3	0.468279	0.224425	0.214902	0.0244258	0.0679678		29.8894		0.723683	0.199204	0.0493961	0	0.0277166		62.4497		0.76187	0.0978623	0.0411437	0.0276146	0.0715091		115.677		0.517955	0.283817	0.00394773	0.19428	0		220.906		0.563885	0.0346445	0.168908	0.155713	0.07685		44.6884		0	0.430233	0.0697674	0	0		59.2101
SLM2_ORF-T	3	0.207484	0.465779	0.193877	0	0.13286		11.6404		0.704829	0.0271789	0.262145	0	0.00584735		62.1144		0.565892	0.176216	0.149229	0.0246375	0.0840261		33.6943		0	0	0	0	0		0.276684		0.395049	0	0.59604	0	0.00891089		20.0644		0	0	0	0	0		29.2877
STV1_ORF-T	3	0.572677	0.244485	0.174843	0	0.00799606		23.5445		0.878188	0.0793839	0.0262786	0.00616241	0.00998706		61.9894		0.387755	0.215541	0.218858	0.0631533	0.114694		79.9528		0.921804	0.00273866	0.00616241	0.0692954	0		21.719		0.655394	0.344606	0	0	0		49.3399		1	0	0	0	0		250.374
YET2_ORF-T	3	0.520237	0.0736931	0.123614	0	0.282456		19.8138		0.444032	0.51313	0.00436256	0.0045815	0.0338936		61.8359		0.524133	0.286291	0.0594946	0.0630746	0.0670074		42.5215		0	0	0	0	0		1.52101		0.75	0	0	0	0.25		0.719554		0	0	0	0	0		0
YAL049C_ORF-T	3	0	0	0	0.5	0.5		1.12599		0.75	0.0833328	0.0871209	0.079546	0		61.1748		0.125	0.541429	0.227857	0.0185718	0.0871426		9.80242		0	0	0	0	0		20.1979		0.5	0.333333	0	0.166667	0		20.5577		0.387931	0.112069	0	0	0		74.0127
QNS1_ORF-T	3	0	0	0	0	0		3.43627		0.936544	0.0177283	0.0391614	0.00656648	0		60.1172		0.61919	0.104869	0.0272061	0.15224	0.0964947		42.3513		0.0312505	0.497414	0.00258634	0	0.468749		38.317		0.97239	0.0168063	0.0108039	0	0		45.103		0.450581	0	0.0494186	0	0		162.828
PPQ1_ORF-T	3	0.651522	0.116903	0.155993	0.0755817	0		31.7333		0.510754	0.337884	0.141245	0.0101169	0		36.8848		0.673349	0.119805	0.124569	0.0727423	0.00953428		145.426		0.443876	0	0.00693881	0.0561232	0.493062		75.3732		0.537277	0.426274	0	0.00838408	0.0280654		62.7604		0	0.0829268	0.417073	0	0		88.8152
SCW4_ORF-T	3	0.229748	0.10446	0.0604456	0.305389	0.299958		35.7679		0.351669	0.159766	0.375643	0.0936912	0.0192313		58.4317		0.463953	0.164075	0.104071	0.166651	0.10125		119.945		0.301159	0.110696	0.481751	0.0329403	0.0734534		138.571		0.482072	0.4827	0.00508838	0.00712347	0.0230165		50.5801		0.94713	0	0	0.0528701	0		206.601
BUD4_ORF-T	3	0.21201	0.122575	0.448985	0.13453	0.081899		31.8929		0.72765	0.100315	0.0234371	0.0379929	0.110605		38.1219		0.54568	0.275772	0.0467304	0.0807205	0.0510976		96.1622		0.233116	0.352539	0.101401	0.199132	0.113812		165.522		0.934431	0	0.0559883	0.0095809	0		184.5		0.616048	0.383952	0	0	0		176.678
PMR1_ORF-T	3	0.414938	0.143145	0.209851	0	0.232066		29.6286		0.480986	0.433901	0.0433348	0.00464178	0.0371358		58.8802		0.745547	0.161784	0.0429115	0.0230564	0.0267019		93.8964		0.645797	0	0.00129695	0.000543012	0.352363		152.633		0.51595	0.345519	0.106501	0	0.0320303		120.142		0.0696721	0.215164	0.679355	0	0.035809		367.842
KRS1_ORF-T	3	0.470347	0.115939	0.271326	0.0603674	0.0820213		34.5836		0.886256	0.0168889	0	0.0401126	0.0567424		53.6133		0.589991	0.11185	0.081117	0.0923519	0.12469		92.2408		0.467959	0.151569	0.00430133	0.00413225	0.372039		68.4786		0.642145	0.016833	0.00561049	0	0.335412		67.3173		0.438331	0.126531	0.409332	0.0258065	0		471.46
NTH2_ORF-T	3	0.943475	0.0225258	0	0.0339994	0		31.5001		0.903522	0.0563376	0.029225	0	0.0109158		52.551		0.654534	0.174089	0.0964765	0.0474502	0.0274498		91.3897		0	0	0	0	0		0.276684		0.607885	0	0	0	0.392115		16.1069		0.110092	0.889908	0	0	0		279.344
KRE6_ORF-T	3	0.64914	0	0.262186	0	0.088674		25.3578		0.824034	0.12939	0	0	0.0465759		48.1859		0.706909	0.0806312	0.108701	0.0325524	0.0712062		90.9724		0.369487	0	0.084822	0.545691	0		10.9933		0.484935	0	0.00483152	0	0.510234		20.5347		0.44462	0	0.0553797	0.5	0		250.374
YOR006C_ORF-T	3	1	0	0	0	0		11.5238		0.827634	0.0642955	0.0656629	0.0424072	0		46.9393		0.724885	0.0625652	0.0947548	0.0870853	0.03071		86.6471		0.1	0	0.4	0.5	0		22.617		0.5	0.5	0	0	0		19.5341		0	0	0	0	0		58.5754
SUR1_ORF-T	3	0.409281	0.0605772	0	0.0608696	0.469272		19.3168		0.577355	0.317325	0.0340424	0	0.0712772		11.7803		0.53619	0.190889	0.0489971	0.0442076	0.179716		84.6374		0.495775	0	0	0.504225	0		36.3832		0.447059	0.0244339	0	0.0169014	0.511606		36.3013		0	1	0	0	0		251.008
UBP1_ORF-T	3	0.0742586	0.420035	0.260688	0.212297	0.0327221		31.2363		0.79109	0.108507	0	0.0286441	0.0717588		39.6777		0.28837	0.344516	0.156979	0.152488	0.0576464		84.5727		0.027048	0.0859071	0.440445	0.441718	0.00488201		100.544		0.752353	0.229168	0.0113394	0.00713949	0		39.6215		0.26087	0.23913	0	0	0		29.6051
ILV2_ORF-T	3	0.340361	0.0376508	0.106927	0.01506	0.500001		20.3998		0	0	0	0	0		19.9982		0.671213	0.123734	0.0819338	0.0383887	0.0847307		84.5362		0.704781	0.00114107	0.0289105	0.030062	0.235106		347.744		0.888799	0	0.0964761	0.0107606	0.00396473		266.949		0	0.390265	0	0.590265	0.019469		295.733
BLM10_ORF-T	3	0.390268	0.134667	0.345731	0.129334	0		21.8326		0.46503	0.19848	0.277838	0.0174213	0.0412311		18.6006		0.379073	0.223615	0.116187	0.215097	0.0660272		82.9847		0.00793564	0.312711	0.00506995	0.501323	0.172961		45.7905		0.884113	0.00669619	0.00881275	0.0171611	0.0832171		64.7767		0.537037	0	0.185185	0.0925926	0.185185		192.116
BUD9_ORF-T	3	0.450882	0.133587	0	0.213608	0.201923		17.8993		0.760541	0.163965	0.0180804	0.0262425	0.0311716		29.132		0.584619	0.190846	0.13504	0.0570324	0.0324634		81.7113		0	0	0	0	0		0.760506		0.445014	0	0.527126	0.00293308	0.0249265		12.952		0.5	0.5	0	0	0		88.4979
ARO3_ORF-T	3	0.609832	0.225836	0.0603174	0.0936514	0.0103629		28.2387		0.403076	0.145988	0	0.39323	0.0577054		54.8456		0.467456	0.114699	0.054412	0.168579	0.194854		80.936		0.130582	0.484681	0	0.0153188	0.369418		161.422		0.711064	0	0	0.27907	0.00986603		134.418		0.330769	0.5	0.0346154	0	0.134615		206.283
SAP155_ORF-T	3	0.626096	0.242587	0	0.0241731	0.107143		24.5233		0.871456	0.0935726	0.0170129	0.0179581	0		13.1755		0.455728	0.311934	0.144242	0.0564194	0.031676		79.4407		0	0	0	0	0		57.5503		0.736559	0	0.0833333	0.0833333	0.0967742		59.3492		0.25731	0	0.425021	0.238722	0.0789474		413.202
SCP160_ORF-T	3	0.66051	0.125468	0.037453	0.0838249	0.0927439		26.5851		0.198517	0.230371	0.0154371	0.0428451	0.51283		33.3106		0.548744	0.0979353	0.0801209	0.118815	0.154385		78.7931		0	0	0	0	0		123.401		0.516062	0.144042	0.0944442	0.245452	0		127.359		0.698925	0.188172	0	0	0.112903		250.691
YJR111C_ORF-T	3	0.172988	0.102223	0.564789	0	0.16		14.0826		0.756402	0.223875	0.0197227	0	0		34.0991		0.41614	0.26437	0.201337	0.0441977	0.0739558		77.3315		0	0	0	0	0		48.9731		0.780564	0.210767	0	0	0.00866878		53.2904		0	0	0.5	0.19962	0.30038		307.68
MSN2_ORF-T	3	0.312302	0.120725	0.135815	0.431159	0		17.5035		0.870906	0	0	0	0.129094		19.0657		0.548194	0.147832	0.138924	0.0490399	0.116011		77.291		0.51331	0	0.443896	0	0.0427935		74.7382		0.478333	0.10625	0.236042	0.179375	0		5.72815		0.439068	0	0	0.0609319	0		118.42
GPD1_ORF-T	3	0.306817	0.271961	0.239404	0	0.181818		26.4685		0.849327	0.0326488	0.0167907	0	0.101233		57.4968		0.473167	0.241566	0.0482208	0.145021	0.0920242		75.3885		0.5	0.000812007	0.0146084	0.00166887	0.482911		84.0424		0.727273	0	0	0	0.272727		96.9534		0	0.5	0.5	0	0		103.3
PRS1_ORF-T	3	0.873484	0.0280744	0.0441179	0	0.0543234		24.8454		0	0	0	0	0		27.9045		0.636968	0.161543	0.0607976	0.0517922	0.0888985		75.3417		0.34415	0.224079	0.0972218	0	0.33455		166.562		0.435424	0.0055344	0.0590406	0.490417	0.00958321		168.917		0.441624	0.0583756	0	0.5	0		118.103
SIZ1_ORF-T	3	0.834951	0.165049	0	0	0		5.87848		0.747519	0.12088	0.00614265	0.0164842	0.108975		59.3263		0.649226	0.166914	0.0659139	0.11582	0.00212567		74.8921		0.308198	0.212299	0.462981	0	0.0165219		12.3782		0.720238	0.0535713	0.0535713	0	0.172619		8.77167		0.75	0	0.0833333	0	0.166667		293.829
KGD2_ORF-T	3	0.228599	0.379441	0	0	0.39196		28.7634		0.826757	0.173243	0	0	0		34.0968		0.610004	0.163061	0.0446015	0.130857	0.0514767		72.6938		0.357194	0.413639	0.0937503	0.135417	0		65.7497		0.929033	0.0516125	0	0.0193547	0		8.66205		0	0	0	0	0		58.5754
NRG1_ORF-T	3	0.258743	0.220506	0	0.450028	0.0707239		15.4571		0.62449	0.15	0.0938774	0.0306119	0.10102		22.4746		0.458224	0.227367	0.155375	0.0919509	0.0670834		70.6614		0	0	0	0	0		1.52101		0.48913	0.264706	0.235294	0	0.0108691		13.6715		0	0.5	0	0	0		29.6051
WHI2_ORF-T	3	0.748506	0.0602839	0	0.0328181	0.158392		17.1384		0.45287	0.357824	0.0310692	0.0325143	0.125722		55.9339		0.519371	0.177163	0.212815	0.0491859	0.0414656		70.4745		0.285487	0.503064	0	0.211449	0		39.4963		0.472822	0	0.0916192	0.435559	0		91.9828		0	0.321429	0.107143	0	0.0714286		207.235
YGR054W_ORF-T	3	0.648812	0.0431515	0.223214	0	0.0848218		20.9857		0.315171	0.0213671	0	0.212413	0.451049		12.3988		0.480927	0.282875	0.0602503	0.121845	0.0541026		69.7032		0.399247	0.568617	0.0136075	0.0185285	0		21.5118		0.976439	0	0	0	0.0235608		26.148		0	0	0.5	0	0		44.4076
WTM1_ORF-T	3	0.831354	0	0.0985744	0.0403801	0.0296915		20.8385		0.608499	0.0223362	0.33768	0.0314848	0		42.3147		0.620508	0.0881712	0.0534511	0.0840292	0.153841		67.9885		0.285097	0.0044088	0.00363376	0.15546	0.551401		152.217		0.903812	0.0961883	0	0	0		95.5391		0.313901	0	0.117713	0.0235426	0.544843		412.25
HKR1_ORF-T	3	0.237341	0	0.0319323	0.598427	0.1323		30.8405		0.623131	0	0	0.284201	0.0926676		39.2126		0.5768	0.0892112	0.0916311	0.220729	0.0216292		67.4761		0.180285	0	0.146551	0.673163	0		14.1789		0.956576	0	0.00818224	0.0352415	0		25.9287		0	0	0	0	0		0
NUT1_ORF-T	3	0.715927	0.133674	0.0179288	0	0.13247		27.5208		0.279447	0.0375493	0.19921	0.206522	0.277272		16.7379		0.453357	0.199761	0.179839	0.0388229	0.128219		67.1528		0	0	0	0	0		63.914		0.49464	0.00536042	0.5	0	0		67.8716		0.528713	0.228863	0	0	0.242424		250.691
GCD6_ORF-T	3	0.753065	0.0499996	0	0.0333336	0.163601		30.4171		0.743664	0.178036	0.0741911	0.00410873	0		59.0431		0.631189	0.11756	0.114236	0.0785999	0.0584151		67.0971		0	0	0	0	0		7.19379		0.42803	0.5	0.0719702	0	0		11.1513		0.885621	0	0.114379	0	0		278.392
HEM15_ORF-T	3	0.911256	0.0476185	0	0.0411259	0		13.6868		0.638974	0.0638699	0.00953317	0.0114398	0.276183		36.7267		0.185501	0.191278	0.207162	0.345561	0.070498		66.6398		0.180181	0.0851944	0.726595	0.00215422	0.00587602		27.3872		0.517321	0.0810816	0.162162	0.239436	0		18.9807		0.219061	0	0.383212	0.397727	0		176.361
MOT3_ORF-T	3	0.900255	0.0252871	0	0.014241	0.0602168		30.7086		0.714398	0.146393	0.0876941	0.0515151	0		18.4424		0.682597	0.133589	0.0300225	0.0952175	0.0585739		66.5243		0.993845	0.00615452	0	0	0		61.3999		0.934446	0	0.0218512	0.0437024	0		20.2828		0	0	0.5	0	0		14.8025
SWE1_ORF-T	3	0.635473	0.00766511	0.173255	0.183607	0		27.303		0.626961	0	0.0331391	0.3399	0		21.0747		0.478863	0.173581	0.0855361	0.106328	0.155691		66.313		0.0571424	0.185715	0.396059	0.361084	0		5.39309		0.56046	0	0.00979134	0.429748	0		14.5016		0.553368	0	0.110094	0.336538	0		397.764
SEC7_ORF-T	3	0.236005	0.0302497	0.288325	0.411612	0.0338084		11.8153		0.405359	0.36114	0.0259128	0.0803802	0.127208		56.0803		0.573486	0.11494	0.116073	0.100254	0.0952474		66.0981		0.143642	0	0.487431	0.230475	0.138452		154.44		0.762417	0.0067463	0.00185212	0.211207	0.0177778		169.98		0.339744	0.216346	0.44391	0	0		295.416
TSL1_ORF-T	3	0.428475	0.107884	0.180332	0.0570772	0.226231		29.4966		0.44178	0.173803	0.0504352	0.14905	0.184932		30.3785		0.432251	0.220627	0.143304	0.117181	0.086636		65.8007		0.0878427	0	0.344647	0.305956	0.261555		31.6781		0.784223	0.193736	0	0	0.0220415		40.067		0.126437	0.751437	0.122126	0	0		206.918
SRP1_ORF-T	3	0.841976	0.0641977	0	0	0.0938265		24.1582		0.813821	0.0179856	0.00359648	0.0070133	0.157584		54.5292		0.636671	0.117048	0.102171	0.0717913	0.0723192		64.5164		0.475076	0.265247	0.0140679	0	0.245609		30.5728		0.420737	0.142857	0	0.0967741	0.339632		30.8507		0.232673	0	0.267327	0	0		88.8152
IST2_ORF-T	3	0.554636	0.0189457	0.0420096	0.246022	0.138386		22.3726		0.391789	0.157352	0.0343935	0.00773913	0.408726		26.9696		0.348021	0.197488	0.201137	0.145915	0.107438		63.8155		0.279024	0.063749	0.29513	0.136083	0.226013		35.8253		0.577476	0.147906	0	0.071918	0.2027		31.2945		0.177453	0.212944	0	0.5	0.109603		251.326
YCF1_ORF-T	3	0.746474	0	0.232539	0	0.0209873		29.7881		0.642244	0.031949	0.0335466	0.0633128	0.228947		32.8526		0.636682	0.0940574	0.173407	0.0656063	0.0302468		63.6173		0.0383877	0.077735	0.576591	0.239148	0.0681384		14.9364		0.501559	0	0.498441	0	0		48.264		0.0377155	0.173491	0.172414	0.116379	0.5		546.107
PCL9_ORF-T	3	0.686441	0	0.125423	0.152543	0.0355927		19.4057		0.908654	0.0685097	0.0228366	0	0		9.14567		0.289867	0.391068	0.139639	0.055024	0.124402		62.7689		0.483599	0.00843426	0.49335	0.00796552	0.00665108		55.5244		0.5	0.5	0	0	0		19.1752		0	0	0	0	0		58.5754
SAP190_ORF-T	3	0.298971	0.047457	0.531538	0.116949	0.00508463		14.0089		0.46381	0.0171428	0.44364	0.0410627	0.0343449		32.6873		0.550891	0.128896	0.0947923	0.135074	0.0903477		62.7284		0.469206	0	0.0886735	0.376171	0.0659489		186.622		0.5	0.461585	0.0171075	0.00510158	0.0162061		65.9118		0	0	0	0	0		29.2877
BRE1_ORF-T	3	0.316667	0	0.595833	0	0.0875005		9.57859		0.827608	0.137903	0.0194581	0.0150314	0		49.2789		0.240781	0.347886	0.174349	0.156424	0.08056		62.6862		0	0	0	0	0		83.2819		0.500001	0	0.00622493	0.493774	0		89.7579		0.5	0.0642857	0.185714	0	0.25		161.241
YPR091C_ORF-T	3	0.821453	0.0619475	0.0176986	0	0.0989012		9.88541		0.875416	0	0	0.112075	0.0125087		34.2549		0.622445	0.102914	0.189665	0.0600667	0.0249093		62.667		0.481971	0.159978	0	0	0.358052		62.5911		0.681532	0	0.00616065	0.306146	0.00616065		81.0772		0	0	0	0	0		29.2877
RHO1_ORF-T	3	0.589683	0	0	0.261123	0.149194		4.75248		0	0	0	0	0		13.0221		0.522388	0.163796	0.0333509	0.0898643	0.190601		62.6124		0.909532	0	0.0904681	0	0		212.211		0.502218	0.198148	0.299635	0	0		216.592		0.336493	0.413507	0	0.25	0		205.966
SAP185_ORF-T	3	0.662503	0.0850992	0.204986	0.0474117	0		33.2397		0.665649	0.0349353	0.200588	0	0.098828		47.5602		0.485455	0.194463	0.168915	0.140304	0.0108643		60.7605		0.142971	0.00549185	0.326338	0.385751	0.139449		222.102		0.558926	0.178112	0.0972975	0.0459456	0.119718		73.5988		0.538498	0.333765	0.127737	0	0		117.786
GND1_ORF-T	3	0.158808	0.295011	0.293251	0	0.25293		25.7229		0.880369	0.0442298	0.024432	0.0324351	0.0185339		47.8766		0.40974	0.133958	0.181275	0.0621644	0.212863		58.9155		0.610978	0.00982208	0.0107042	0.00721067	0.361285		206.189		0.496949	0	0.503051	0	0		47.2025		0.343658	0.202683	0.035248	0.277419	0.140992		426.417
ARO2_ORF-T	3	0.327189	0.210675	0	0.462136	0		15.3988		0.643244	0.245045	0	0.111711	0		30.5201		0.553972	0.11483	0.124106	0.0780848	0.129008		56.7809		0.540459	0.00139471	0.000681174	0.0177826	0.439682		204.675		0.467515	0	0.500001	0.0245826	0.00790191		203.391		0	0	0	0	0		0
TIF3_ORF-T	3	0.258755	0.321428	0	0.241245	0.178572		8.87601		0.650697	0	0.0126671	0.0481284	0.288507		21.0771		0.468669	0.169393	0.0891597	0.127292	0.145486		55.9336		0.549443	0.00238131	0.0013727	0.13509	0.311713		202.281		0.795775	0.204225	0	0	0		124.013		0.587379	0.110032	0.145631	0.079288	0.0776699		733.78
RFC4_ORF-T	3	0.761197	0.037848	0.0239047	0.17705	0		19.0253		0	0	0	0	0		5.58089		0.424019	0.209772	0.178813	0.110905	0.0764916		34.1395		0.182057	0.0062619	0.0025189	0.283152	0.52601		186.628		0.9923	0	0	0	0.00769954		77.7261		0	0	1	0	0		88.1805
TOM70_ORF-T	3	0.303618	0.244396	0.0355652	0.308778	0.107643		32.5678		0.178571	0.00947531	0.0335275	0.697522	0.0809041		19.3726		0.38658	0.095237	0.129255	0.192884	0.196044		43.1872		0.284201	0.378236	0.00142919	0.153334	0.1828		183.528		0.615687	0.116072	0.0591402	0.209101	0		79.6576		0	0.841584	0	0	0.158416		132.271
MMR1_ORF-T	3	0.282622	0.234605	0.0226412	0.373988	0.0861438		29.9047		0.680504	0.139701	0.111302	0.0684934	0		14.1033		0.411212	0.215198	0.126434	0.238152	0.00900389		52.0422		0.137444	0.296601	0.00196114	0.37556	0.188434		180.971		0.467941	0.269384	0.0369132	0.165359	0.0604028		84.2233		0.5	0.239726	0.231164	0.0291096	0		191.798
PRE3_ORF-T	3	0.263399	0.349591	0.276276	0.0963546	0.0143791		19.5376		0.870445	0.0607286	0	0.0688262	0		9.29675		0.322844	0.365457	0.126666	0.137385	0.0476486		54.9199		0.205207	0.48	0.0566913	0.098177	0.159925		164.119		0.847317	0.147275	0.00540716	0	0		136.355		0	0.0967742	0	0.5	0.403226		88.4979
TRF5_ORF-T	3	0.928572	0	0.0714283	0	0		5.62996		0.172942	0.142353	0.121176	0	0.563529		9.14567		0.24666	0.422696	0.202397	0.113598	0.0146486		35.5494		0	0	0	0	0		159.647		0.389565	0	0.610435	0	0		163.244		0.0178571	0.0688775	0.5	0.0867347	0.326531		147.391
GIN4_ORF-T	3	0.613919	0.103846	0.0982644	0.0751881	0.108782		14.7545		0.214127	0.152416	0.460411	0.141075	0.0319701		29.1415		0.522544	0.123602	0.0813392	0.160493	0.112022		39.4548		0.501702	0.0224592	0.103698	0	0.372141		149.175		0.439542	0.455278	0.0175954	0.0435095	0.0440749		101.296		0.045082	0.105245	0.408876	0.304079	0.136719		339.189
PRP5_ORF-T	3	0.476981	0.0273562	0.0341939	0.101805	0.359664		30.7669		0.513467	0.0957452	0.128478	0.0312179	0.231091		40.1238		0.468491	0.209549	0.0315181	0.136194	0.154248		60.0933		0.238047	0.261423	0.444498	0.0019322	0.0540989		145.547		0.537987	0.251257	0	0.0261624	0.184594		56.4506		0	0	0	0	0		117.151
SXM1_ORF-T	3	0.167567	0.5	0.151351	0.0878377	0.093244		11.4348		0.906672	0.0386895	0.0273193	0.0165186	0.0108007		37.9613		0.495312	0.34069	0.0818504	0.0440385	0.0381083		47.7213		0.13065	0.52274	0.000468351	0.200643	0.145499		142.423		0.986337	0.00446618	0.00210253	0.00709434	0		142.022		0	0.495926	0.100575	0.272903	0.130597		309.266
CBF5_ORF-T	3	0.237936	0.451226	0.0316971	0.170756	0.108384		31.9235		0.536569	0.125493	0.101421	0.0351228	0.201394		24.6466		0.479644	0.123039	0.0855202	0.172706	0.139092		59.8599		0.184164	0.00443562	0.0109555	0.559389	0.241055		141.272		0.9955	0	0	0	0.00450009		81.4352		0.203791	0.123223	0.507109	0.165877	0		293.829
MLC1_ORF-T	3	0	0	0	0	0		0.687255		0	0	0	0	0		3.72059		0.275904	0.0889584	0.14105	0.460166	0.0339216		31.5829		0.369863	0.18625	0.255647	0.18824	0		137.118		0.85187	0.143579	0.00126423	0.00328654	0		60.2393		0.437908	0.562092	0	0	0		382.962
VMA5_ORF-T	3	0.86047	0.0404814	0	0.099049	0		24.2748		0.57769	0.397545	0.0157521	0.0090133	0		52.9853		0.637634	0.0795741	0.0614815	0.164079	0.0572309		47.6521		0.268682	0.385044	0	0.0823198	0.263954		136.918		0.519665	0	0.0230359	0.457299	0		57.6617		0.397059	0.179554	0	0.423387	0		117.786
ATG2_ORF-T	3	0.461415	0	0.241402	0	0.297183		19.5376		0.569426	0.0699029	0.218935	0.0532544	0.0884812		20.7559		0.245612	0.287503	0.105	0.0685847	0.2933		18.6501		0.439974	0.051352	0.0946018	0.414072	0		134.818		0.978935	0	0.021065	0	0		21.9181		0.5	0.5	0	0	0		161.558
SWI6_ORF-T	3	0.227509	0.0200452	0.233853	0.420378	0.0982148		18.7767		0.807557	0.125596	0.0390241	0.011129	0.0166935		54.8361		0.504411	0.111595	0.137842	0.158862	0.0872903		36.766		0.55434	0.021596	0	0.0510685	0.372995		125.544		0.601064	0	0	0.0957443	0.303192		122.82		0.307692	0.5	0	0.192308	0		132.271
GRX1_ORF-T	3	0.475309	0.302469	0	0.135802	0.0864199		2.93924		0.760439	0.105495	0.102198	0	0.0318676		34.5453		0.300533	0.196026	0.060745	0.304436	0.13826		23.1772		0.439471	0	0.0701068	0.0342108	0.456211		115.007		0.78303	0.21697	0	0	0		87.8803		0	0	0	0	0		0
AQR1_ORF-T	3	0.640496	0.208678	0	0.0516526	0.0991731		7.31129		0.894047	0.0723022	0	0.033651	0		57.7942		0.6408	0.196652	0.0760642	0.0551479	0.0313359		34.5908		0.417636	0	0	0.3125	0.269864		112.627		1	0	0	0	0		29.9428		0	0.217742	0	0	0.782258		220.451
RGA1_ORF-T	3	0.264463	0	0.544422	0	0.191115		19.3751		0.356322	0.459051	0.158046	0.0265809	0		17.203		0.363353	0.187681	0.199439	0.0600573	0.189469		34.4465		0.498544	0	0	0.5	0.00145623		111.741		0.680871	0	0.07265	0.119719	0.12676		34.0878		0	0	0.5	0	0		29.6051
BUR6_ORF-T	3	0.416207	0.0922853	0.1759	0.245107	0.0705012		29.466		0.736105	0.0752549	0.131372	0.0572685	0		23.2466		0.531336	0.232259	0.0795698	0.109772	0.0470624		44.0916		0.553614	0.149477	0	0.0686987	0.228211		108.321		0.996268	0.00373189	0	0	0		111.117		0	0	0	0	0		29.2877
SCY1_ORF-T	3	0	0.509494	0.159381	0.172185	0.15894		9.44667		0.875576	0	0.124424	0	0		45.6905		0.349316	0.221566	0.237316	0.0433658	0.148437		27.403		0	0	0	0	0		107.992		0.490967	0	0.00903254	0.5	0		10.0738		0	0	0.5	0	0		29.6051
SAC7_ORF-T	3	0.313164	0.182873	0.0850785	0.40621	0.0126744		26.4102		0.495692	0.0584683	0.133064	0.254191	0.0585849		14.7171		0.500396	0.176402	0.159161	0.116888	0.0471519		56.4732		0.426538	0.00358984	0.321667	0.0023539	0.245852		104.773		0.489298	0.500001	0.0107012	0	0		80.1323		0	0	0	0	0		58.5754
GCD7_ORF-T	3	0	0	0	0	0		0.438737		0	0	0	0	0		9.30149		0.299713	0.232129	0.281651	0.10177	0.0847372		35.6756		0	0.441336	0.0600317	0.353681	0.144952		104.266		0.75	0.25	0	0	0		16.4075		1	0	0	0	0		58.8928
PSH1_ORF-T	3	0.316794	0.378571	0.183206	0.121429	0		7.25299		0.866417	0.0942567	0.028714	0	0.0106123		22.3212		0.553851	0.265021	0.0437339	0.106652	0.0307419		34.2446		0.5	0	0	0	0.5		102.54		0.444566	0	0	0.425	0.130434		21.0837		0	0	0	0	0		0
DLD1_ORF-T	3	0.894089	0	0.0640396	0	0.0418713		13.3953		0.45292	0.0470804	0	0	0.5		15.5009		0.490516	0.145049	0.121962	0.0570257	0.185447		32.1504		0.5	0	0.00680537	0	0.493195		102.538		1	0	0	0	0		30.9921		0.5	0	0	0	0		44.4076
SED4_ORF-T	3	0.248685	0.541231	0.210084	0	0		19.5959		0.89772	0.0402068	0.026239	0	0.035834		44.9185		0.800348	0.0466942	0.0301975	0.0820454	0.0407153		60.0897		0.211164	0.717713	0.0676016	0	0.00352193		101.581		0.661866	0.0856084	0	0.247747	0.00477866		69.0401		0.5	0	0.302326	0.197674	0		161.876
UFD2_ORF-T	3	0.334302	0.0944062	0.0157813	0.251748	0.303763		32.6844		0.96373	0	0.0299784	0	0.0062918		31.9272		0.623705	0.16505	0.0574816	0.0724886	0.0812751		62.2512		0.660942	0.185317	0.016256	0.121519	0.015966		100.686		0.5	0	0	0	0.5		90.5419		0	0	0.5	0.5	0		102.983
PWP2_ORF-T	3	0.167112	0.128342	0.534759	0	0.169787		15.5737		0.617739	0.0619468	0	0.027439	0.292875		30.5272		0.401175	0.305295	0.0907669	0.0999742	0.102789		54.257		0.495536	0.00119526	0.503268	0	0		100.281		0.467054	0	0.333334	0.199612	0		70.6941		0.284585	0	0.215415	0	0		103.618
CHS5_ORF-T	3	0.307669	0.0306118	0.415971	0	0.245749		22.5045		0.881356	0	0.0282481	0.0225995	0.0677968		16.8843		0.362225	0.185466	0.203995	0.174082	0.0742317		58.004		0.0385372	0	0.133519	0.600353	0.227591		99.248		1	0	0	0	0		76.6698		0.541371	0.0827423	0.241135	0.134752	0		236.523
FIG2_ORF-T	3	0	0	0	0	0		3.43627		0	0	0	0	0		17.2077		0.705941	0.138346	0.0869432	0.0455768	0.0231934		23.8106		0.501733	0.302875	0.18768	0	0.00771196		94.673		0.496185	0.474042	0	0.00924027	0.0205335		60.9562		0.5	0.169811	0	0	0.330189		132.905
ASE1_ORF-T	3	0.508625	0.0969699	0	0.394405	0		11.1863		0.706496	0.188544	0	0.10496	0		26.9648		0.430226	0.36867	0.148093	0.0423742	0.0106362		41.3013		0.307075	0.0975063	0.405669	0.0677419	0.122007		93.4482		0.453358	0	0.0203974	0.0653842	0.46086		91.4445		0.165441	0.5	0	0.0625	0.272059		206.283
NAN1_ORF-T	3	0.410643	0.249215	0.234357	0.085366	0.0204191		21.4828		0.480811	0	0	0	0.519189		15.966		0.70329	0.0793496	0.0970956	0.061798	0.0584665		38.7476		0.759179	0.0465869	0.0718694	0.12073	0.00163421		93.1715		1	0	0	0	0		101.242		1	0	0	0	0		58.8928
ARX1_ORF-T	3	0.625817	0.0294113	0.205883	0.0787041	0.0601845		12.254		0.248979	0	0.25102	0	0.500001		19.8282		0.593162	0.11447	0.188574	0.00470187	0.0990918		35.5722		0.243237	0.000658294	0.000570953	0.575093	0.18044		92.6196		0.981519	0	0.0105602	0.00792054	0		107.33		0.5	0	0	0.5	0		103.3
STE5_ORF-T	3	0.390821	0.444765	0.0435529	0.0264893	0.0943716		28.0485		0.764804	0.171871	0.0124976	0.0334902	0.017337		48.4975		0.232348	0.422503	0.108489	0.123899	0.11276		58.376		0.0207393	0.979261	0	0	0		92.3084		0.75943	0.122325	0	0.0999371	0.0183079		23.3802		0	0.202128	0.5	0.297872	0		132.905
DBP9_ORF-T	3	0.202829	0.210692	0.0283021	0.0283021	0.529874		11.3765		0.847	0.0969996	0.0560004	0	0		9.92001		0.349835	0.152609	0.435327	0.0463641	0.0158655		56.76		0.376793	0.25	0.0411286	0	0.332078		90.89		1	0	0	0	0		105.919		0.15	0.115512	0.280528	0.0561056	0.397855		338.237
YML082W_ORF-T	3	0.666666	0	0	0.166667	0.166667		4.75248		0.694808	0.084233	0	0.220959	0		42.1328		0.481468	0.372359	0.0490414	0.0926165	0.00451571		31.0836		0.00875023	0.408842	0.0841887	0.0159629	0.482256		90.5092		0.935445	0.0115409	0.0122776	0.0407369	0		32.6522		0.690848	0.0379464	0	0.206473	0.0647321		309.584
SSE2_ORF-T	3	0.451968	0	0.162162	0.288043	0.0978259		4.9427		0.777569	0	0.0186275	0.0909231	0.112881		13.1732		0.620341	0.0944244	0.0036081	0.0908326	0.190794		26.0258		0.458636	0.526911	0	0.0144532	0		89.9529		0.485941	0.119718	0.25686	0.0107203	0.126761		49.3973		0	0.5	0	0	0		14.8025
ISY1_ORF-T	3	0.487924	0.512076	0	0	0		9.94371		0.34567	0.103149	0.0511807	0.5	0		13.7964		0.533865	0.300083	0.106088	0.0375152	0.0224477		21.3574		0.00600981	0.00918228	0.00300578	0.981802	0		89.2559		0.91528	0.076064	0.00865587	0	0		19.7046		0	0.5	0	0.5	0		132.905
SPE1_ORF-T	3	0.637673	0.155251	0.0616435	0.145433	0		35.053		0.73703	0.221049	0.0144812	0	0.0274395		41.2192		0.686629	0.127506	0.0535477	0.0286856	0.103632		36.5367		0.331317	0.00278798	0.000833609	0.0615269	0.603535		88.8836		1	0	0	0	0		106.75		0.5	0.5	0	0	0		73.6953
PNO1_ORF-T	3	0.69461	0.133234	0.128743	0.0434133	0		9.37305		0	0	0	0	0		11.1618		0.38079	0.27656	0.19509	0.0164767	0.131084		31.353		0	0	0	0	0		88.5389		0.499999	0.0152934	0.00892133	0	0.475786		105.089		0	0.103139	0.00448431	0.892377	0		162.193
CDC4_ORF-T	3	0.0579269	0.521341	0.382114	0.0203251	0.0182933		19.4334		0.489232	0	0.358957	0.116884	0.0349268		22.6281		0.463176	0.104091	0.262689	0.104752	0.0652907		30.5846		0.761908	0	0.126067	0.00136933	0.110655		88.5314		0.597561	0.0691054	0	0	0.333333		74.4006		0	0	0.602273	0.397727	0		162.511
YLL032C_ORF-T	3	0.722973	0.225676	0	0.0513514	0		12.751		0.245971	0.471144	0	0.282885	0		12.8592		0.685142	0.0626723	0.0860511	0.112303	0.0538313		26.2173		0.0110372	0	0.488962	0	0.500001		88.2927		0.811112	0.094444	0	0	0.094444		11.7595		0	0	0	0	0		29.2877
TIF35_ORF-T	3	0.24845	0.141167	0.0695797	0	0.540803		13.3217		0.803602	0.136289	0.0478146	0.012295	0		14.2615		0.499007	0.0946974	0.0515251	0.253026	0.101744		47.2425		0	0	0	0	0		86.6021		0.906983	0.0315267	0.0614901	0	0		91.2792		0.5	0	0	0	0		74.0127
ORC3_ORF-T	3	0.670436	0.14974	0.179824	0	0		25.9991		0.368631	0.0907644	0.0406046	0	0.5		15.1916		0.658396	0.207836	0.0931907	0.00595624	0.0346205		22.7878		0.88566	0.00139132	0	0	0.112948		86.5296		0.659648	0.0310214	0	0.0310214	0.278309		80.7644		0	0.5	0.189655	0	0.310345		117.468
PMU1_ORF-T	3	0.736264	0.263736	0	0	0		12.5178		0.775707	0	0	0.161954	0.062339		16.1218		0.419019	0.136532	0.142608	0.19495	0.106892		32.2921		0.500704	0.0379656	0.256649	0.204682	0		86.2559		0.5	0	0	0.5	0		85.8552		0	0	0.5	0	0		14.8025
MRM1_ORF-T	3	0	0	0	0	0		5.49804		0.421675	0.0184247	0.111182	0.448718	0		44.614		0.5537	0.163301	0.0513413	0.115295	0.116363		36.4705		0.500001	0.36037	0.0361065	0	0.103523		85.7025		0.5	0	0	0	0.5		85.3018		0	0.5	0.5	0	0		44.0903
UTP8_ORF-T	3	0.558735	0.0112546	0.0176843	0.0606651	0.351661		16.5094		0	0	0	0	0		10.6967		0.612144	0.180336	0.0338895	0.0890523	0.0845783		34.1464		0.500911	0.0172746	0.00676835	0.473608	0.00143807		82.8451		0.38578	0	0	0	0.61422		44.1324		0.826733	0	0.173267	0	0		102.666
KGD1_ORF-T	3	0.327102	0.329889	0.20147	0.0307691	0.11077		20.3261		0.941132	0.0147166	0.0205263	0.0166532	0.00697174		35.6454		0.548961	0.124365	0.122562	0.0668368	0.137275		57.5724		0.082411	0	0.755608	0.000947127	0.161034		82.3823		0.491401	0	0.0797705	0.169812	0.259016		110.404		0.0944882	0.5	0.308399	0.0971129	0		354.943
YLR057W_ORF-T	3	0.669173	0.159775	0.135338	0	0.0357138		19.2738		0.168173	0	0.224231	0	0.607596		18.5959		0.398502	0.0665949	0.327152	0.104066	0.103685		30.1862		0.0057494	0.47924	0.39659	0	0.118421		82.2042		0.473968	0.0944448	0	0.0944448	0.337143		7.66581		0.5	0.5	0	0	0		88.4979
TIM50_ORF-T	3	0.586985	0.100453	0.0539778	0.0700755	0.188509		32.172		0	0	0	0	0		13.0221		0.380407	0.181206	0.0195596	0.191269	0.227559		31.0838		0.81706	0.0050813	0	0.00226816	0.17559		81.6748		0.348933	0.261083	0.00656831	0.0221677	0.361248		49.6926		0	0	0.5	0	0		14.8025
SLY41_ORF-T	3	0	0	0	0	0		2.06176		0.473228	0	0	0.334332	0.19244		12.2454		0.507347	0.192483	0.159238	0.110521	0.0304106		17.4017		0.0998109	0	0.735049	0.160346	0.0047939		81.3907		0.891026	0.108974	0	0	0		34.9179		0	0.5	0	0	0		118.42
SWI4_ORF-T	3	0.555081	0.0547941	0.263413	0	0.126712		19.4487		0.210515	0.00953369	0.0510367	0.670397	0.0585176		48.0277		0.422747	0.137677	0.114826	0.103004	0.221747		44.5662		0.491339	0.00569947	0.41944	0.0805668	0.00295486		80.7798		0.531818	0.102272	0.36591	0	0		57.5229		0.906593	0	0	0.0934066	0		103.3
ABP1_ORF-T	3	0	0.275511	0	0.132653	0.591837		4.75248		0.597233	0.246827	0.00577502	0.150165	0		37.9637		0.494823	0.182575	0.0547199	0.16155	0.106332		42.7806		0	0	0	0	0		75.8114		0.871576	0	0	0.122483	0.00594095		114.308		0.5	0.5	0	0	0		44.0903
FPR3_ORF-T	3	0.215545	0.0620577	0.558052	0.0167138	0.147631		21.0287		0.567588	0	0.27227	0.0355866	0.124555		29.276		0.501121	0.145238	0.173222	0.0648802	0.115539		41.5589		0.327264	0.000935151	0.524098	0	0.147703		76.2953		0.926673	0.0435138	0.0145041	0.0153096	0		94.2432		0.220721	0.653153	0.126126	0	0		324.704
ERB1_ORF-T	3	0.355429	0.460402	0.117004	0.0671648	0		7.88194		0.365559	0.403053	0	0.039244	0.192145		38.7286		0.611128	0.0950441	0.0815685	0.074525	0.137734		36.5611		0.0035099	0.157696	0.00360021	0.50072	0.334474		44.7533		0.824331	0.133946	0.0417235	0	0		93.2822		0.5	0.380137	0	0	0.119863		147.073
SRY1_ORF-T	3	0.87086	0.0258782	0	0.0724644	0.0307972		30.635		0.959711	0.0273388	0	0.0129498	0		16.8961		0.868575	0.103782	0.0276426	0	0		35.9145		0.918774	0.00108078	0.069341	0	0.0108039		73.3848		0.489679	0.0103209	0	0.5	0		88.9605		0	0	0.5	0	0		14.8025
SNF6_ORF-T	3	0	0	0	0	0		4.81078		0.603572	0.199186	0.0266408	0.085837	0.0847645		35.3196		0.615305	0.25937	0.0250241	0.0660697	0.0342305		27.5716		0	0	0	0	0		71.1078		0.500001	0.0675673	0.432432	0	0		88.7369		0.5	0	0	0	0		74.0127
NUP188_ORF-T	3	0.842644	0.1158	0.0229109	0.0186453	0		29.9784		0.835329	0.0164927	0.0694444	0.0312496	0.0474838		23.0884		0.52561	0.202684	0.168428	0.0585825	0.0446953		59.6119		0.478311	0.13097	0.0965914	0.294127	0		69.7909		0.732651	0	0.0243043	0.0160678	0.226977		87.4931		0	0.254587	0	0.0848624	0.16055		103.618
PRE7_ORF-T	3	0.582116	0	0.255247	0.120787	0.0418504		10.3241		0	0	0	0	0		22.7886		0.287013	0.33776	0.234555	0.0499773	0.0906953		40.248		0	0	0	0	0		67.5109		0.873007	0.126993	0	0	0		85.8595		0	0.0722433	0	0.427757	0		118.42
UPF3_ORF-T	3	0.604446	0.20616	0	0	0.189394		19.5959		0.661215	0.0221969	0.0233649	0.0210276	0.272196		8.98986		0.470637	0.176933	0.130247	0.19901	0.0231738		30.6168		0	0	0	0	0		36.799		0.849137	0.128303	0.00231894	0.00231894	0.0179215		85.7286		0.5	0	0	0	0		118.42
QCR7_ORF-T	3	0.499999	0.0909093	0	0.318182	0.0909093		11.3335		0	0	0	0	0		1.39522		0.0520739	0.506989	0.100001	0.255949	0.0849877		32.6762		0	0	0	0	0		66.9576		1	0	0	0	0		85.666		0.0594059	0.440594	0	0	0		44.4076
PDC2_ORF-T	3	0.702312	0.0520232	0.245665	0	0		6.62403		0.60187	0.272292	0.0620801	0	0.0637579		15.3451		0.605086	0.203278	0.0933277	0.0593662	0.0389418		35.0766		0	0	0	0	0		51.4632		0.559204	0.00339207	0.286997	0	0.150407		80.6052		1	0	0	0	0		88.1805
IRC7_ORF-T	3	0.148872	0.0557029	0.0888595	0.0729162	0.633649		14.7545		0.238732	0.37026	0.0140843	0.351571	0.0253528		18.1355		0.626265	0.065769	0.156426	0.0583116	0.0932276		25.6692		0	0	0	0	0		61.7006		0.730762	0.161549	0	0.0943437	0.0133452		80.0492		0	0.5	0.5	0	0		44.0903
ASG1_ORF-T	3	0.225201	0.579851	0.0978548	0.0509384	0.0461547		24.9037		0.882613	0.0114746	0	0.0834066	0.022506		22.1678		0.44716	0.328879	0.113257	0.0625987	0.0481048		50.2682		0	0	0	0	0		58.3803		0.480326	0	0.40341	0.0965904	0.0196738		79.2474		0	0	0	0	0		87.8632
HAS1_ORF-T	3	0.238763	0.761237	0	0	0		8.32068		0.341895	0.626406	0	0.0156493	0.0160506		27.5928		0.555044	0.214384	0.0756702	0.0682736	0.0866287		40.5714		0.057012	0.0732474	0.574639	0.268876	0.0262247		73.3198		0.916102	0	0.0384438	0	0.0454542		77.4733		0	0	0	0.068	0.432		59.2101
PET111_ORF-T	3	0.264132	0.136452	0.198795	0.320698	0.0799217		12.1527		0.753191	0	0	0.22766	0.0191495		9.14567		0.511878	0.0920056	0.213293	0.118033	0.0647907		55.7509		0.778453	0.101008	0	0	0.120539		57.0635		0.533057	0	0.165662	0.283133	0.0181482		76.9243		0	0	0	0	0		0
IZH1_ORF-T	3	0.563205	0.406594	0	0	0.0302011		8.94963		0.812805	0.0762195	0.0658532	0	0.045122		17.0519		0.347661	0.473875	0.0327877	0.104853	0.0408238		30.829		0	0	0	0	0		66.6809		0.914427	0.0184055	0.0671671	0	0		76.7546		0	0	0	0	0		29.2877
CLB3_ORF-T	3	0.747474	0	0.252526	0	0		3.18776		0.596745	0.0656738	0.290296	0.0166377	0.0306476		42.6002		0.641982	0.12702	0.1225	0.0530394	0.0554589		20.9761		0	0	0	0	0		62.2539		0.514589	0.473475	0.0119361	0	0		76.2852		0.0703422	0.408181	0.29334	0.228137	0		382.01
RPB5_ORF-T	3	0.334951	0.0621655	0.110278	0.400193	0.0924122		35.8568		0.303171	0.159152	0.448745	0.0548966	0.0340357		47.402		0.515434	0.132341	0.133437	0.0858017	0.132986		56.4255		0	0	0	0	0		61.4239		0.500001	0.25	0	0.25	0		73.6563		0.571203	0.269665	0.0361664	0.122966	0		353.991
MDL2_ORF-T	3	0.314758	0.174603	0.330084	0.0714283	0.109127		20.3998		0	0	0	0	0		8.37134		0.512588	0.148633	0.0680596	0.0988261	0.171893		29.2562		0.591308	0.404431	0.00207033	0.00219084	0		59.0653		0.980206	0.00807758	0	0.00406318	0.0076529		73.079		0.325	0.354487	0.0512821	0	0.269231		353.357
DUG2_ORF-T	3	0	0	0	0	0		7.5598		0.830579	0.064049	0	0.105372	0		6.19941		0.415977	0.302552	0.15496	0.0526317	0.0738786		21.8994		0.499999	0.154659	0	0	0.345342		49.7336		0.75	0.25	0	0	0		73.0781		0.5	0.20751	0.166008	0.126482	0		293.512
NOP2_ORF-T	3	0.304523	0.141129	0.0621117	0	0.492236		20.7219		0.364294	0.572853	0	0.0256019	0.0372519		36.1081		0.613334	0.193049	0.0389017	0.0791178	0.0755975		53.9983		0.184842	0.136093	0.535945	0	0.14312		74.1498		0.5	0	0	0.5	0		72.1871		0.5	0.333333	0	0.166667	0		190.529
RIM4_ORF-T	3	0.987032	0	0	0.0129676	0		16.3499		0.85065	0.0911911	0.0093162	0	0.0488423		33.1737		0.736659	0.100576	0.1111	0.0275838	0.0240811		22.1951		0.574763	0.160077	0.118102	0.147058	0		50.7012		0.525685	0	0.0310351	0.00557271	0.437707		72.165		0.5	0	0	0	0		14.8025
PMI40_ORF-T	3	0	0	0	0	0		10.9961		0.848366	0.0484167	0	0.103217	0		40.8957		0.316859	0.111054	0.188542	0.296544	0.0870002		23.5669		0	0	0	0	0		67.5109		0.418919	0.538289	0.0427924	0	0		71.8282		0	0.376344	0.0609319	0.557348	0.00537635		147.708
YJL123C_ORF-T	3	0.614766	0	0.0888321	0.0583756	0.238026		33.0801		0	0	0	0	0		13.9522		0.590917	0.136921	0.143495	0.054965	0.073702		33.7415		0.658094	0.00297133	0.00148633	0.00120233	0.336246		64.3948		0.493029	0	0.269748	0.237224	0		69.7827		0.352291	0.26659	0.199301	0.181818	0		456.022
VIP1_ORF-T	3	0.191283	0	0.72519	0.0730864	0.0104412		19.7278		0.887373	0.014808	0.0455539	0.0348434	0.0174217		31.7595		0.622503	0.206889	0.0556987	0.102615	0.0122943		54.7568		0.130117	0.00150926	0.259732	0.107048	0.501594		64.67		0.833256	0	0.0114711	0.155273	0		68.8148		0	0	0	0	0		117.151
ZRC1_ORF-T	3	0.0516527	0.0929754	0	0.650826	0.204546		9.06623		0	0	0	0	0		14.4173		0.398387	0.296072	0.120088	0.103255	0.0821976		32.3714		0	0	0	0	0		68.341		0.995217	0	0	0.00478253	0		68.7008		0.114094	0.561536	0.0546218	0.123529	0.146218		574.125
ALG6_ORF-T	3	0.262857	0.427344	0.0342858	0.275513	0		22.17		0.409407	0.0341459	0.412195	0.144252	0		16.5798		0.48193	0.184621	0.0545763	0.248999	0.0298739		26.7422		0.430046	0.0441563	0.455668	0.0701295	0		69.5113		0.74359	0.25641	0	0	0		68.1774		0	0	0.5	0.5	0		264.859
BEM3_ORF-T	3	0.827119	0.0679726	0	0.0324088	0.0724993		31.1626		0.904787	0.046902	0.0257552	0	0.0225555		51.1274		0.471059	0.0786094	0.243995	0.156417	0.0499199		46.1733		0.0827963	0.0867236	0.00141424	0.00447844	0.824587		50.8403		0.957808	0.00824419	0.0339474	0	0		67.7089		0.5	0	0.416667	0.0833333	0		118.103
SLH1_ORF-T	3	0.0742578	0.53145	0	0.216075	0.178218		17.6937		0.722222	0.141415	0	0.132323	0.00404058		16.4287		0.477105	0.174843	0.111634	0.150506	0.0859116		39.3625		0.449057	0.000869837	0.00154733	0.501836	0.0466899		64.605		0.521786	0	0.0586207	0.124138	0.295455		65.9622		0.234568	0.0555556	0.209877	0	0		133.223
YOL036W_ORF-T	3	0.823419	0.124256	0	0.0261627	0.0261627		33.8104		0.467869	0.134146	0.0314692	0	0.366516		20.6096		0.565266	0.136184	0.10952	0.0752247	0.113805		56.0614		0.875055	0.023812	0	0	0.101133		69.3056		0.872694	0	0.117546	0	0.0097609		64.5788		0	0	0	0	0		29.2877
NAT1_ORF-T	3	0.790004	0.0724233	0	0.111111	0.026462		14.506		0	0	0	0	0		13.0221		0.372552	0.175627	0.0730236	0.284488	0.0943096		24.6948		0.645573	0.129586	0.00294681	0.154707	0.0671867		63.5678		0.39198	0.125	0.0210767	0.440867	0.0210767		64.2464		0.172881	0	0.827119	0	0		278.392
RPL18A_ORF-T	4	0.506361	0.205945	0.102806	0.0760037	0.108884		334.312		0.54797	0.103409	0.167533	0.0796774	0.10141		460.843		0.598278	0.0711369	0.087473	0.114946	0.128166		555.032		0.483482	0	0.0189889	0.210387	0.287142		458.739		0.341835	0.271708	0.0693176	0.215242	0.101897		586.132		0.479406	0.0841163	0	0.400763	0.0357143		397.13
BAP2_ORF-T	4	0.573987	0.213578	0.164925	0.0199781	0.0275322		311.945		0.59255	0.211285	0.141632	0.0298737	0.0246595		614.687		0.568108	0.143697	0.161211	0.0787454	0.0482388		320.424		0.701333	0.119243	0.01234	0.0735443	0.0935401		212.802		0.331172	0.573099	0.0930809	0	0.00264755		275.666		0.65966	0.275271	0.0507991	0.0142694	0		1590.74
CIT2_ORF-T	4	0.559118	0.0938623	0.220547	0.0819165	0.0445558		298.375		0.745941	0.135761	0.077015	0.0337697	0.00751343		567.885		0.631044	0.173364	0.0948152	0.0634389	0.0373379		353.954		0.575183	0.000292574	0.000324245	0.000812874	0.423387		376.774		0.371586	0.178077	0	0.436951	0.013386		406.955		0.473637	0.387774	0.0149378	0.123651	0		869.859
ALD6_ORF-T	4	0.597436	0.27338	0.0653077	0.0107013	0.0531756		283.878		0.772008	0.110809	0.0637326	0.0414384	0.0120118		434.447		0.475807	0.311616	0.0502944	0.0645024	0.097781		721.49		0.254322	0.0552969	0.00216801	0.385553	0.30266		716.58		0.287959	0.326227	0.331905	0.0478122	0.00609787		468.09		0.354774	0.299121	0.0518427	0.221606	0.0726572		1238.02
RPL9B_ORF-T	4	0.306983	0.166357	0.156694	0.227438	0.142527		271.051		0.500623	0.123629	0.0780799	0.0805173	0.21715		549.282		0.534005	0.162381	0.0999478	0.0972436	0.106423		543.134		0.470866	0.120669	0.359697	0.0216145	0.0271534		245.138		0.264492	0.210562	0.0457518	0.257977	0.221218		345.445		0.174279	0.119074	0.0536278	0.649865	0.00315458		367.525
PSA1_ORF-T	4	0.513363	0.316017	0.0366918	0.0143246	0.119603		228.012		0.647967	0.192177	0.0127448	0.113998	0.0331133		290.85		0.421697	0.339776	0.0615496	0.0660004	0.110977		261.037		0.202494	0.246446	0.0142395	0.135951	0.400869		514.242		0.0825391	0.31565	0.451995	0.099631	0.0501852		326.941		0	0.125598	0.498405	0.295044	0.0809524		382.644
RPL3_ORF-T	4	0.440545	0.268031	0.17695	0.0541188	0.0603553		184.389		0.765618	0.18011	0.0308566	0.0177104	0.00570554		359.167		0.395701	0.190634	0.171527	0.145416	0.0967231		375.306		0.288243	0.0245405	0.0497698	0.248774	0.388673		251.979		0.160046	0.65963	0.11483	0.0305548	0.0349388		253.67		0.244948	0.304445	0.0987322	0.132829	0.219045		1792.9
PDR16_ORF-T	4	0.292431	0.427107	0.221293	0.040886	0.018283		175.768		0.451416	0.0986587	0.0373567	0.381199	0.0313697		136.984		0.440611	0.292681	0.0788828	0.0771181	0.110706		149.402		0.387111	0.0517618	0.437398	0.0835142	0.0402155		99.4672		0.399451	0.111833	0	0.482914	0.00580221		120.972		0.0236542	0.152247	0.625893	0	0.198206		412.884
HSP150_ORF-T	4	0.303617	0.287262	0.0788949	0.0888856	0.24134		155.804		0.554011	0.231293	0.151866	0.00813567	0.0546949		225.114		0.44107	0.214552	0.0929321	0.101354	0.150093		223.688		0.329591	0.367685	0.021081	0.0445837	0.237059		347.506		0.328432	0	0.0835558	0.583556	0.00445657		356.237		0.0486111	0.265008	0.116667	0.266605	0.303109		515.867
HTA1_ORF-T	4	0.334951	0.230734	0.175126	0.135365	0.123824		149.895		0.665375	0.192044	0.111108	0.0158186	0.0156545		406.269		0.335028	0.262641	0.214112	0.0751557	0.113063		131.907		0.0652073	0.0032054	0.503538	0.114566	0.313483		151.759		0.149884	0.0384609	0.350116	0	0.461539		159.428		0	0.075	0.425	0	0		14.8025
KTR2_ORF-T	4	0.830213	0.158816	0	0	0.0109707		144.332		0.703354	0.277122	0.0143635	0.00229631	0.00286416		172.625		0.520823	0.419222	0.0347545	0.0133347	0.0118661		156.827		0.97102	0.0220251	0	0.00695482	0		46.2548		0.455824	0.531575	0.0102106	0.00179255	0.00059811		22.056		0	0	0	0.5	0		74.0127
HHF2_ORF-T	4	0.40308	0.116208	0.300294	0.0897484	0.0906703		139.012		0.549781	0.124684	0.262468	0.0630679	0		361.331		0.295514	0.245026	0.20081	0.122965	0.135685		145.096		0	0	0	0	0		300.479		0.19661	0.175145	0	0.267803	0.360441		319.187		0	0.0910931	0.625506	0	0.283401		278.709
RPL22B_ORF-T	4	0.176396	0.241751	0.248039	0.178759	0.155054		131.087		0.728026	0.0950274	0.0869308	0.0826913	0.00732492		131.739		0.407994	0.200943	0.181736	0.122661	0.086666		241.035		0.674451	0	0.217033	0.0746054	0.033911		67.9917		0.359832	0.167587	0.0610843	0.131696	0.279801		137.42		0.278561	0	0.0521862	0.669252	0		501.065
ARG4_ORF-T	4	0.612031	0.206993	0.0846293	0.0479519	0.0483942		116.388		0.783353	0.148097	0.0371821	0.0164954	0.0148725		162.525		0.595473	0.187855	0.107677	0.0767613	0.0322337		152.763		0.0978746	0.583521	0.0906189	0.0884145	0.139571		319.185		0.135715	0.240919	0.258956	0.310079	0.0543314		301.573		0.346357	0.021059	0.405464	0.0926594	0.13446		838.667
YSP1_ORF-T	4	0.330932	0.60914	0.0370474	0.0228804	0		114.372		0.818497	0.0647694	0.10614	0.00514598	0.00544744		81.4964		0.547045	0.275264	0.107025	0.0509311	0.0197356		64.0798		0	0.566007	0.0249301	0.141275	0.267788		6.50133		0.315665	0.361799	0.306537	0	0.0159985		21.8898		0.0885246	0.5	0.183607	0.227869	0		162.511
IRR1_ORF-T	4	0.0148495	0.00368278	0.100987	0.730079	0.150402		113.228		0.735267	0.109554	0.0084584	0.146721	0		50.8158		0.297966	0.143153	0.133019	0.320682	0.105181		55.0639		0.344787	0.118994	0.494196	0.0402897	0.00173384		184.215		0.122024	0.185119	0	0.214286	0.478571		89.1249		0.5	0	0.5	0	0		73.378
ERG25_ORF-T	4	0.311572	0.025164	0.0201703	0.643094	0		95.0097		0.670678	0.227519	0.0150371	0.0840192	0.00274736		186.686		0.443042	0.148002	0.0342023	0.342543	0.0322109		140.906		0.564082	0.0218176	0	0.189064	0.225036		58.7011		0.354681	0.0490998	0.252969	0.343251	0		28.2544		0.441379	0	0	0	0.0586207		133.223
ERG3_ORF-T	4	0.785502	0.0901067	0.0158435	0	0.108548		93.9296		0.935463	0.0407938	0.0103551	0.00266284	0.010725		258.616		0.689867	0.129024	0.0253441	0.0720492	0.0837161		120.814		0.142857	0.272957	0.00165421	0.0641051	0.518427		51.6674		0.250001	0.692292	0	0	0.0577075		65.6899		0.0751073	0.349785	0	0.575107	0		249.104
DSE4_ORF-T	4	0.65279	0.0355408	0.199801	0.0767998	0.0350684		90.4934		0.603391	0.201602	0.123968	0.0241567	0.0468821		160.219		0.513214	0.220383	0.132473	0.090198	0.0437329		79.2797		0.332777	0.00531679	0.504553	0.15638	0.000973137		151.451		0.312264	0.183164	0.504572	0	0		109.269		0	0.892857	0.107143	0	0		147.073
YOR342C_ORF-T	4	0.663457	0.00669255	0.00787332	0.0859405	0.236036		89.6712		0.826825	0.00367401	0	0	0.169501		76.2509		0.51869	0.106266	0.13645	0.0591656	0.179428		93.0644		0.481896	0.319955	0.085185	0.0458169	0.0671464		130.978		0.360762	0.117137	0	0.0237971	0.498305		112.345		0.166667	0	0.171569	0.661765	0		309.584
RPS17B_ORF-T	4	0.277736	0.450041	0.0756229	0.1544	0.0421993		85.5783		0.544471	0.184874	0.129578	0.067486	0.0735902		107.85		0.357795	0.282224	0.210687	0.0834744	0.0658192		190.975		0.488794	0.0374741	0.10143	0.138872	0.23343		258.641		0.257204	0.375464	0.189759	0.0118847	0.165688		172.742		0.582705	0.0988701	0.039548	0.132926	0.145951		542.616
ECM38_ORF-T	4	0.77551	0.14898	0	0	0.0755104		78.8253		0.951065	0.0460163	0	0.00291894	0		97.3161		0.752885	0.106417	0.0956841	0.0125835	0.0324304		70.9628		0.166667	0.499999	0.035624	0	0.29771		95.8268		0	0	0	0	0		20.4781		0	0	0	0	0		0
HXT1_ORF-T	4	0.648018	0.171945	0.00561749	0.055526	0.118894		78.7364		0.756504	0.164835	0.0598829	0	0.0187785		144.581		0.490602	0.25572	0.169429	0.0538406	0.0304084		117.035		0.469328	0.000576152	0.001084	0.09956	0.429452		188.929		0.294115	0.201271	0.504614	0	0		209.035		0	0	0	0	0		58.5754
YLR257W_ORF-T	4	0.523064	0.322612	0.0447469	0.109577	0		76.0151		0.570683	0.339697	0.043001	0.0384364	0.00818267		103.05		0.536645	0.253797	0.128645	0.0446177	0.0362953		183.028		0.557623	0.00196432	0.0643604	0.376053	0		125.346		0	0.646441	0.353559	0	0		2.46275		0.5	0.5	0	0	0		44.0903
PFK1_ORF-T	4	0.555326	0.0767402	0.245469	0	0.122464		71.9039		0.930232	0.044829	0	0.00275355	0.0221855		203.716		0.553688	0.175585	0.0912963	0.0534847	0.125946		170.956		0.782833	0.0123756	0.0474256	0.0139426	0.143423		297.912		0.200618	0.437723	0.361659	0	0		312.882		0.613438	0.386562	0	0	0		88.1805
INO1_ORF-T	4	0.30108	0.691331	0.00758875	0	0		70.557		0.736025	0.210979	0.0173863	0.0356103	0		88.4702		0.528122	0.229945	0.130628	0.0702727	0.0410318		44.3772		0.5	0.0580645	0.0580645	0	0.383871		22.0622		0.37909	0.100285	0	0.282609	0.238016		18.0958		0.5	0	0	0	0		44.4076
SFG1_ORF-T	4	0.398272	0.148041	0.0541481	0.349423	0.0501151		68.1025		0.672995	0.218091	0	0.0983651	0.0105483		48.8233		0.470732	0.262865	0.111358	0.123253	0.0317918		73.2144		0.180449	0.440378	0.0784225	0.161344	0.139406		146.705		0.218074	0.426795	0.317162	0.0031526	0.0348161		142.689		0	0	0	0.5	0.5		161.876
NSR1_ORF-T	4	0.385925	0.344777	0.148255	0.0183892	0.102654		67.6054		0.870552	0.0776625	0.0427669	0	0.00901848		94.3864		0.459034	0.225854	0.137445	0.0700204	0.107647		104.124		0	0	0	0	0		58.657		0	0.344551	0.265696	0.349385	0.0403676		62.9744		0	0	1	0	0		73.378
TYS1_ORF-T	4	0.31808	0.223225	0.111422	0.164285	0.182987		67.271		0.771	0.150804	0.0524293	0.0257665	0		82.2921		0.341693	0.336223	0.0560658	0.109077	0.156941		99.7699		0.497651	0.000697108	0.00627553	0.0320763	0.4633		248.502		0.0249309	0.0586208	0.916448	0	0		191.3		0.232824	0.394483	0.0767091	0.184989	0.110994		661.671
KEM1_ORF-T	4	0.633894	0.189577	0.00383847	0.070725	0.101966		67.0778		0.678734	0.10922	0.0597831	0.107853	0.0444095		90.7932		0.320672	0.191567	0.0842504	0.220619	0.182892		123.481		0.506097	0.00107867	0.221586	0.185788	0.0854501		191.178		0.260181	0.253916	0.1445	0.158293	0.18311		172.762		0.520027	0.247121	0.0631769	0.169675	0		426.1
PRM4_ORF-T	4	0.328822	0.221741	0.0295492	0.371824	0.0480649		66.0714		0.883019	0.0810055	0	0	0.0359759		251.399		0.824213	0.130488	0.00914391	0.0324974	0.00365725		105.107		0.452236	0.330653	0	0.206896	0.0102153		17.3601		0.285341	0.473668	0	0.240991	0		14.9966		0	0	0	0	0		0
SPF1_ORF-T	4	0.837109	0.0810541	0.0517575	0.00468828	0.0253907		65.9548		0.658248	0.120618	0.035052	0.165464	0.0206187		41.2145		0.36933	0.21957	0.10531	0.206672	0.0991187		43.796		0.125	0	0.384875	0.399085	0.0910399		25.7301		0.00811861	0.474351	0.0343841	0.0924283	0.390718		40.6769		0.759875	0.178794	0.0613306	0	0		236.523
RPL33A_ORF-T	4	0.276994	0.177792	0.102903	0.216699	0.225612		65.5867		0.538156	0.300322	0.032444	0.111792	0.0172852		115.444		0.309954	0.140301	0.125175	0.188028	0.236542		200.304		0.536634	0.0880797	0.0231219	0.0591683	0.292996		315.172		0.313243	0.337551	0.00976851	0.339438	0		248.909		0	0.253521	0.416667	0.329812	0		440.268
ATP1_ORF-T	4	0.477366	0.0440876	0.0126805	0.00616795	0.459697		65.2922		0.791633	0.0306118	0.0472506	0.0318872	0.0986171		72.6482		0.496903	0.0732904	0.067347	0.0463026	0.316157		146.007		0.75136	0.0012257	0.000303426	0.108356	0.138755		315.936		0.0332723	0	0	0.0175593	0.949168		241.324		0	0.762295	0.237705	0	0		117.468
TIF1_ORF-T	4	0.194277	0.223354	0.258498	0.0679749	0.255896		64.1079		0.705662	0.066929	0.0839526	0.00721808	0.136239		77.1715		0.361798	0.18046	0.115053	0.112794	0.229894		82.0935		0.207283	0.415553	0.0867897	0.0577152	0.232659		247.997		0	0	0	0	0		146.809		0	0.404952	0.595048	0	0		265.494
PMA2_ORF-T	4	0.938908	0.013908	0.0106119	0.0284085	0.00816366		62.9819		0.901493	0.0143473	0.0579017	0.00723579	0.0190225		180.614		0.737336	0.100966	0.0559062	0.0763026	0.0294896		65.295		0.500133	0.213793	0	0.144695	0.141379		6.98365		0.167789	0.0691963	0.410794	0.0436633	0.308558		13.5327		0.169014	0.248826	0.58216	0	0		147.708
ASN1_ORF-T	4	0.607465	0.216673	0.0255173	0.017242	0.133103		62.6044		0.55308	0.150724	0.00280021	0.285721	0.00767476		118.568		0.529982	0.198215	0.0857145	0.125309	0.0607797		154.302		0.599777	0.111754	0.00117904	0.0675536	0.219736		179.771		0.342074	0.129065	0.18618	0.334433	0.00824775		171.683		0.311519	0.437702	0.166667	0.0249221	0.05919		502.334
FUN12_ORF-T	4	0.505755	0.218552	0.0464711	0.106158	0.123064		61.5521		0.570595	0.248895	0.123288	0.0356466	0.0215756		25.4209		0.455198	0.204609	0.0804015	0.0981752	0.161616		93.6269		0.40256	0.57951	0.00199191	0.00114735	0.0147906		61.2848		0.211111	0.398269	0.333477	0.0571434	0		71.9962		0.29661	0.313699	0	0.186301	0.20339		221.403
YER088C-A_and_PTC2_ORF-T	4	0.503863	0.341141	0	0.100752	0.0542444		61.0521		0.836576	0.0909661	0.0285441	0	0.0439141		92.9864		0.644356	0.217464	0.063402	0.0235029	0.0512751		147.984		0.70257	0.00264308	0.0038604	0.000899062	0.290028		75.3957		0.378133	0.489543	0.0347706	0.0792018	0.018352		97.2602		0	0.145228	0.572614	0	0.282158		132.905
SST2_ORF-T	4	0.437182	0.391146	0.124128	0	0.0475439		60.9814		0.613092	0.051742	0.0322071	0	0.302959		21.5469		0.490932	0.351487	0.0606055	0.0378556	0.0591202		99.6743		0.232746	0.104316	0.161722	0.253124	0.248092		52.7061		0.28641	0.509994	0.195503	0	0.00809407		74.047		0.4592	0.535031	0.00576923	0	0		514.915
RPS28B_ORF-T	4	0.651467	0.205573	0.0457182	0.0130617	0.0841803		58.7877		0.33046	0.304288	0.0528334	0	0.312419		93.5765		0.399428	0.366592	0.124024	0.0148401	0.0951157		142.968		0.989261	0.0107395	0	0	0		138.713		0.212464	0.157443	0.349993	0	0.2801		71.2793		0.395028	0.143441	0.461531	0	0		838.35
NCE102_ORF-T	4	0.406892	0.071566	0.0687816	0.200137	0.252624		58.5086		0.507035	0.214239	0.144643	0.0880203	0.0460628		199.847		0.461409	0.181402	0.130455	0.148573	0.0781598		190.957		0.427289	0.010798	0.000488716	0.187621	0.373803		235.976		0.0112546	0	0.376287	0.48382	0.128638		189.95		0	0	0.802326	0.197674	0		103.3
AVT1_ORF-T	4	0.466136	0.311739	0.143881	0.0419844	0.03626		58.4532		0.844478	0.11194	0.0286566	0.00417883	0.0107459		45.2514		0.554548	0.0754951	0.178376	0.111949	0.0796321		41.606		0	0	0	0	0		12.1741		0	0	0	0	0		20.449		0.5	0	0.294118	0.205882	0		191.798
MKC7_ORF-T	4	0.747866	0	0	0	0.252134		57.7077		0	0	0	0	0		19.5331		0.61326	0.169645	0.0727193	0.0406207	0.103755		47.799		0.214285	0.285714	0	0.500001	0		1.31387		0	0.353449	0	0.146551	0.5		1.6327		0	0	0	0	0		29.2877
YOR1_ORF-T	4	0.417846	0.148968	0.359066	0.0712378	0.00288218		57.6924		0.773401	0.180967	0.014431	0.01365	0.0175506		59.1847		0.573134	0.226605	0.146824	0.0121352	0.0413017		76.0641		0.383415	0.0182114	0.00325265	0.439755	0.155366		27.0455		0.217115	0.225039	0.0285258	0.0687734	0.460546		31.6816		0	0	0	0	0		58.5754
GEA2_ORF-T	4	0.484319	0.287124	0	0.12046	0.108097		56.683		0.780798	0.147192	0	0.0195396	0.05247		39.9774		0.385226	0.323223	0.0277215	0.0819762	0.181853		58.1631		0.494035	0.172021	0.0848215	0	0.249122		78.9911		0.320086	0.664103	0	0	0.0158115		90.9778		0.669643	0	0.0982143	0.107143	0.125		117.786
SPE2_ORF-T	4	0.686841	0.0209047	0	0.292254	0		56.2289		0.940918	0.00403096	0.017354	0.0318823	0.00581513		218.301		0.848422	0.0301408	0.0296885	0.0617814	0.0299669		143.776		0	0	0	0	0		90.4757		0	0	0	0	0		137.606		0.951087	0.048913	0	0	0		236.206
NUP192_ORF-T	4	0.23672	0.236624	0.0218868	0.029669	0.4751		56.2136		0.711196	0.0830832	0.0203681	0.0291066	0.156246		81.9449		0.560568	0.0781698	0.0993624	0.074822	0.187078		53.874		0.7078	0.0161591	0	0.000367586	0.275673		67.4279		0.103261	0.0978261	0.103261	0.195652	0.5		41.088		0.108247	0	0.108247	0.143299	0.640206		236.523
YEL007W_ORF-T	4	0.300803	0.374715	0.222672	0.0977615	0.00404916		56.054		0.854974	0.0877962	0.0270314	0.0301989	0		39.8311		0.409408	0.294995	0.146821	0.100711	0.0480644		92.9991		0.656183	0.000482731	0.0654139	0.178362	0.0995584		164.757		0.00439483	0.622558	0.00463848	0.368409	0		157.74		0.114754	0.784836	0	0.10041	0		309.901
TCB3_ORF-T	4	0.466307	0.0297251	0.058944	0.330487	0.114537		56.0357		0.638287	0.0234371	0.00781237	0.324349	0.00611415		32.2388		0.319343	0.158454	0.196868	0.259156	0.066179		86.3767		0.76749	0.202821	0.0156511	0.0140378	0		116.93		0.169752	0.196087	0.148936	0.273181	0.212044		42.9974		0.664573	0.25288	0	0.0825472	0		440.268
CHO1_ORF-T	4	0.102653	0.179905	0.24303	0.207839	0.266573		55.7319		0.798535	0.0106838	0.0671549	0.0601339	0.0634921		45.098		0.460805	0.110939	0.113128	0.0819994	0.233129		89.9256		0.429053	0.000784883	0.0775479	0	0.492614		147.887		0	0	0	0	0		158.598		0	0.179739	0.201149	0.514537	0.104575		220.134
YLR143W_ORF-T	4	0.861323	0.0415022	0.00387329	0.0645937	0.0287082		55.6583		0.474785	0	0.0122473	0	0.512968		14.4149		0.698016	0.136066	0.0527276	0.0506493	0.0625419		31.3176		0	0	0	0	0		5.32354		0	0	0	0	0		0		0.5	0	0	0	0		88.8152
ICY2_ORF-T	4	0.28997	0.299983	0.359696	0.0503515	0		55.5387		0.685457	0.142823	0.141632	0.0256634	0.00442449		166.227		0.378112	0.202456	0.2976	0.0826408	0.0391917		127.969		0.14196	0	0.388889	0.111111	0.35804		113.421		0	0.5	0	0.464	0.036		77.8322		0.321782	0.0229358	0.477064	0.178218	0		176.361
PTI1_ORF-T	4	0.619592	0.363459	0	0	0.0169492		54.2255		0.857017	0.130833	0.00176576	0	0.0103837		169.669		0.636032	0.271575	0.0347054	0.0319126	0.0257749		138.117		0	0	0	0	0		4.56304		0.338673	0.661327	0	0	0		49.2894		0	0.5	0	0	0		14.8025
NUP100_ORF-T	4	0.698498	0.00693988	0	0.129137	0.165425		53.9616		0.979873	0	0	0	0.0201273		42.6121		0.630172	0.138063	0.0596403	0.0616025	0.110523		77.4744		0.150474	0.468102	0	0	0.381424		97.9387		0.175533	0	0.36	0	0.464467		83.4481		0.336538	0.332101	0.0207101	0.258876	0.0517751		235.889
RPL26A_ORF-T	4	0.540322	0.22061	0.141969	0.0613841	0.0357139		53.9587		0.715835	0.130231	0.140342	0.0135921	0		59.6522		0.237834	0.255223	0.172963	0.201758	0.132223		210.797		0.0979494	0.573021	0.0851813	0.148354	0.0954941		173.528		0.375026	0.06529	0.505879	0.0538054	0		152.403		0.48336	0.399756	0.101732	0.0151515	0		250.056
RPO21_ORF-T	4	0.76028	0.0715579	0.0124679	0.0583987	0.097295		53.8297		0.740498	0.15863	0.0465821	0.0542894	0		120.362		0.506191	0.136273	0.09232	0.119435	0.145781		160.002		0.294869	0.384711	0.0919374	0.0898906	0.138592		258		0.336539	0	0.169811	0.323838	0.169811		242.348		0.163014	0.350746	0.48624	0	0		235.254
ECM40_ORF-T	4	0.130702	0.432561	0.36382	0.0729172	0		53.802		0.828815	0.158405	0.00367959	0	0.00910112		54.874		0.355978	0.328314	0.167278	0.0571434	0.0912871		125.759		0.610369	0.003942	0.00416141	0.003942	0.377585		224.845		0.421299	0.358784	0	0	0.219917		44.9386		0.252698	0.625	0	0	0.122302		353.991
TFC8_ORF-T	4	0.502684	0	0.152994	0.043689	0.300633		53.4216		0.76396	0.0626698	0.0572206	0.0504093	0.06574		67.8393		0.424385	0.336248	0.150234	0.0628436	0.0262906		20.6743		0	0	0	0	0		9.40726		0	0	0.5	0	0.5		9.76704		0	0	0	0	0		87.8632
TRA1_ORF-T	4	0.441462	0.222296	0.151008	0.112003	0.0732316		52.7927		0.555755	0.264688	0.0951681	0	0.0843882		35.6407		0.487232	0.159767	0.154516	0.101936	0.0965493		96.8396		0.801024	0.000346406	0.0515938	0.11827	0.0287654		222.492		0.0588874	0.227626	0.264407	0.31893	0.130149		166.566		0.5	0	0	0.375	0.125		235.571
BMS1_ORF-T	4	0.262125	0.373326	0.0815673	0.0594455	0.223536		52.4705		0.668971	0.0336699	0.172075	0.0268334	0.0984509		41.2168		0.390498	0.274464	0.165156	0.0919104	0.0779712		45.2841		0.357936	0.406345	0.0511947	0.0865706	0.0979544		245.882		0	0	0	0	0		64.7998		0.0358607	0	0.464139	0	0		207.235
ADE17_ORF-T	4	0.907816	0.0336631	0	0.0168064	0.0417148		52.3539		0.921488	0.0338573	0	0	0.0446542		88.017		0.582469	0.136834	0.0935971	0.0609937	0.126107		126.258		0.232324	0.0770084	0.133056	0.0572542	0.500357		156.359		0.019781	0.474725	0.0633489	0.417797	0.0243476		91.502		0	0.422535	0.0774648	0	0		88.8152
MSK1_ORF-T	4	0.468878	0	0.00903283	0.00903283	0.513056		52.2773		0.677476	0.13505	0.0994693	0.0653261	0.0226788		43.5327		0.289684	0.380538	0.101433	0.15931	0.0690345		33.2138		0	0	0	0	0		46.3909		0	0	0.0186337	0.263889	0.717478		0.719554		0.8	0	0.2	0	0		190.846
IRC20_ORF-T	4	0.691183	0.0388321	0.0941783	0.0274526	0.148354		51.725		0.915295	0.00626354	0.0132643	0.0456802	0.019497		72.1973		0.530841	0.147908	0.107108	0.0549081	0.159235		66.6007		0.5416	0.00670312	0.0172267	0.229566	0.204905		135.953		0.0649103	0.450965	0.242717	0.126344	0.115063		66.101		0	0	0	0.5	0		14.8025
BAT1_ORF-T	4	0.511792	0.302491	0.044379	0	0.141338		51.053		0.955168	0.0262501	0.0185817	0	0		73.4225		0.343754	0.34427	0.0944373	0.130589	0.08695		76.3141		0.484057	0.00332936	0	0.357633	0.15498		133.289		0.314381	0.0251921	0.24359	0.416837	0		127.164		0.125698	0	0.130354	0.221601	0.0223464		251.643
RPB2_ORF-T	4	0.790078	0.0705043	0.0529688	0	0.0864491		51.0224		0.761416	0.107628	0.0579877	0.0545049	0.0184639		63.5286		0.590712	0.261	0.0247975	0.0282049	0.0952857		128.415		0.122364	0.311282	0.0671965	0.00060611	0.498551		228.628		0.0214848	0.142174	0.082758	0.0379315	0.715651		126.556		0.209402	0	0.528694	0.261905	0		234.619
RSC2_ORF-T	4	0.619837	0.0681804	0.0715985	0.00334754	0.237036		50.3505		0.440047	0.141079	0.0177242	0	0.40115		30.0527		0.487341	0.269011	0.0379061	0.05611	0.149632		55.3095		0.138382	0.5	0.0398965	0	0.321722		127.963		0	0	0	0	0		120.358		0	0	0	0	0		292.877
MUP1_ORF-T	4	0.579833	0.280945	0.129591	0.00963087	0		49.5866		0.540543	0.120709	0.0386707	0	0.300077		75.6158		0.672865	0.178926	0.0458035	0.0615601	0.0408453		136.745		0.0503333	0.125098	0.527846	0.000822006	0.2959		99.7394		0.189842	0.581975	0.00561995	0.0173554	0.205207		169.682		0.166776	0.122378	0.173531	0.160839	0.376476		470.19
MSS116_ORF-T	4	0.521869	0.120758	0.144316	0.0249502	0.188106		49.2828		0.432835	0.527008	0.0234545	0.00923921	0.00746336		49.1207		0.335077	0.390223	0.094794	0.0598511	0.120055		72.9476		0.371257	0.0389218	0.5	0	0.0898208		4.91077		0.277777	0.111111	0.611111	0	0		5.58937		0.603929	0.0835714	0	0.3125	0		471.142
PLB2_ORF-T	4	0.796264	0.106742	0	0.0295782	0.0674153		48.6108		0.897731	0.0068887	0.0894316	0.00594868	0		56.0969		0.528504	0.218869	0.141531	0.0541243	0.0569717		39.3026		0.473933	0.5	0	0.0112568	0.01481		10.4444		0	1	0	0	0		14.0013		0	0.372263	0.127737	0	0		59.2101
TEN1_ORF-T	4	0.0613026	0.440821	0.253101	0	0.244775		48.304		0.601697	0.21057	0.018992	0.159245	0.00949602		65.6863		0.367066	0.347596	0.0464529	0.172391	0.0664946		21.7958		0	0	0	0	0		0		0	0	0	0.485772	0.514228		0.359777		0	0	0	0	0		0
PIR1_ORF-T	4	0.365551	0.262404	0.301081	0.0175779	0.0533856		48.1261		0.789201	0.0980547	0.023265	0.0236592	0.0658197		101.983		0.419356	0.34755	0.0834631	0.068526	0.081105		125.483		0.378499	0.415517	0.194492	0.00813152	0.00336097		73.0296		0.394978	0.151867	0.393052	0.0601034	0		82.9044		0	0.5	0	0	0.5		190.529
CTS2_ORF-T	4	0.374739	0.0931625	0.0941425	0.403769	0.0341876		48.0678		0.813478	0.119171	0.034772	0.00759438	0.0249844		32.2365		0.579179	0.230502	0.141628	0.00936396	0.039326		45.5145		0	0	0	0	0		0		0.108819	0.351352	0	0.5	0.0398287		12.952		0	0.314286	0.685714	0	0		102.983
TPS1_ORF-T	4	0.62705	0.293208	0.0620684	0	0.017673		46.5031		0.888045	0.0913193	0.00349695	0.0110183	0.00612052		104.434		0.509625	0.272486	0.117731	0.0429283	0.0572299		137.527		0.831758	0.00732291	0	0	0.160919		21.3637		0.388399	0.611601	0	0	0		5.14738		0.658713	0.2929	0.0483871	0	0		471.142
SEC53_ORF-T	4	0.523467	0.307415	0.00538164	0.021978	0.141759		46.2116		0.875001	0.0247696	0.0357137	0.00489566	0.0596205		66.0074		0.315099	0.179381	0.199633	0.093828	0.21206		73.5447		0	0	0	0	0		171.267		0.139946	0.686301	0.173753	0	0		204.367		0.141129	0.0780669	0.531868	0.248936	0		235.571
DAP1_ORF-T	4	0.609697	0.0827239	0	0.198153	0.109427		46.1839		0.749838	0.234114	0	0.0137275	0.00231992		129.987		0.440479	0.0882224	0.0513787	0.232684	0.187235		26.5781		0	0.333334	0.166667	0.499999	0		1.03719		0	0	0	0	0		13.2287		0.5	0	0	0	0		103.618
ISC1_ORF-T	4	0.406743	0	0.0529261	0.218297	0.322034		45.7299		0.241875	0.0241461	0.0241461	0.0106007	0.699232		59.0194		0.503666	0.108268	0.146889	0.161449	0.0797269		21.7743		0	0	0	0	0		23.5181		0	0	0	0	0		23.5181		0.292683	0.207317	0	0	0		88.8152
SGS1_ORF-T	4	0.513981	0.42411	0.00993813	0.0170364	0.0349346		45.5397		0.536377	0.268452	0.0231548	0.0549923	0.117024		25.5696		0.30354	0.298636	0.129041	0.169879	0.0989034		45.3785		0.499999	0.00850695	0	0.00803457	0.483459		32.8424		0	0.182389	0.134615	0.61417	0.0688261		7.22207		0	0	0	0	0		0
GCV2_ORF-T	4	0.638896	0.0106886	0.111554	0.119062	0.1198		45.1439		0.429431	0.0505051	0.00642765	0.482071	0.0315654		56.0874		0.472819	0.0809975	0.161996	0.0868523	0.197335		56.8372		0	0	0	0	0		91.8591		0	0	0	0	0		101.213		0.171429	0.0785714	0	0.368421	0.381579		176.996
RPG1_ORF-T	4	0.753216	0	0.104357	0.0574606	0.0849665		45.1133		0.535513	0	0.193127	0.0906766	0.180684		26.9625		0.474983	0.169199	0.127645	0.0985522	0.129621		67.2306		0.302876	0.128694	0.00827072	0.088624	0.471536		100.198		0.078513	0.0764464	0.078513	0.157025	0.609503		37.7952		0.607955	0.198864	0	0.0994318	0.09375		177.313
MAK21_ORF-T	4	0.261678	0.387788	0.0821504	0	0.268384		45.0856		0.440953	0.00758451	0.335466	0	0.215996		94.6435		0.454337	0.163689	0.127947	0.115413	0.138613		49.5871		0.364573	0	0.635427	0	0		56.374		0.084	0.263513	0.208	0.136	0.308486		57.0526		0	0	0.5	0	0.5		190.846
AKR1_ORF-T	4	0.349972	0.413476	0	0.0448719	0.19168		44.8524		0.313649	0.0571029	0.0980068	0.355238	0.176004		68.9584		0.532381	0.158431	0.157586	0.0608216	0.0907807		77.4811		0.272782	0.137797	0.501004	0.00130445	0.0871134		68.5436		0	0	0	0	0		58.657		0.273537	0	0	0	0.226463		162.828
EPL1_ORF-T	4	0.406062	0.334386	0.0283171	0.0840751	0.147159		44.8371		0.631638	0.0531917	0.22914	0.0582789	0.0277514		27.1254		0.465025	0.128589	0.162944	0.0584164	0.185025		76.9453		0.59022	0.0142223	0.0768538	0.0111995	0.307505		158.286		0.0822373	0.0140493	0.662274	0.00953353	0.231906		67.6223		0.480678	0.168317	0.293729	0	0.0572755		411.615
STE20_ORF-T	4	0.6276	0.215196	0.0452299	0.0461143	0.0658603		44.7052		0.939161	0.0573281	0	0.00351084	0		85.5381		0.550933	0.27635	0.0801437	0.0401969	0.0523758		105.491		0.0221912	0.0502813	0.104038	0.823489	0		25.1072		0.260586	0	0.56026	0.120522	0.0586321		22.7438		0	1	0	0	0		73.6953
YMR304C-A_and_SCW10_ORF-T	4	0.614278	0	0.227241	0.0189729	0.139509		44.7052		0.781353	0.075493	0	0.143154	0		34.8664		0.350677	0.362454	0.18078	0.0667748	0.0393146		40.3269		0.505534	0.152792	0.00553419	0.00625558	0.329884		38.7963		0	0	0.196202	0.0569616	0.746836		23.8231		0	0	0	0.15	0.35		148.025
TEL1_ORF-T	4	0.388066	0.147287	0.377194	0.0577578	0.029695		44.3094		0.429404	0.0123056	0.474988	0.0515618	0.0317407		36.5637		0.492791	0.0920961	0.146705	0.163155	0.105253		47.3916		0.627557	0.349683	0	0.02276	0		66.188		0.0630204	0.698405	0.0635995	0.13469	0.0402849		58.7702		0.3	0.194118	0.3	0.205882	0		235.889
PUS9_ORF-T	4	0.600615	0.0243269	0.375058	0	0		43.7664		0.402005	0.0442937	0.0568281	0.0480476	0.448826		83.8052		0.678589	0.0677706	0.0891562	0.0379521	0.126532		56.2471		0.653846	0	0	0	0.346154		4.42544		0.185938	0.400118	0.0117971	0.398063	0.00408332		16.4941		0	0	0	0	0		29.2877
NUP159_ORF-T	4	0.53866	0.123654	0.00333445	0	0.334352		43.5209		0.564978	0.171783	0	0.0198287	0.24341		60.7239		0.442517	0.174061	0.0777057	0.179205	0.126511		40.3596		0.577541	0.18957	0.00139162	0.00333939	0.228158		27.2466		0	0	0	0	0		13.5575		0.214286	0	0.5	0.285714	0		147.708
ADE3_ORF-T	4	0.275591	0.171065	0.263038	0.243447	0.046859		43.3307		0.827816	0.10453	0.00522578	0.034553	0.0278752		64.3053		0.45888	0.117634	0.167405	0.0873286	0.168752		65.8732		0.480028	0.000843567	0.022149	0.150254	0.346725		278.527		0.25	0	0	0.638889	0.111111		230.174		1	0	0	0	0		338.237
SAD1_ORF-T	4	0.512012	0	0.0616334	0.0562168	0.370138		43.3154		0.540787	0.146351	0.00659891	0	0.306263		26.5069		0.174409	0.233339	0.091063	0.0067704	0.494419		23.7077		0.438856	0.010309	0.484168	0	0.0666667		27.8		0.0989585	0	0.0989585	0.5	0.302083		20.2271		0	0	0	0	0		0
TRP5_ORF-T	4	0.134862	0	0.495017	0.00877158	0.361349		42.6404		0.57902	0.0288911	0.187325	0	0.204763		24.6466		0.330176	0.236857	0.149386	0.11522	0.168361		63.8254		0.225343	0.232282	0.259457	0.0191609	0.263757		125.82		0	0	0	0	0		123.097		0.683908	0.0172414	0.298851	0	0		234.936
YLR222C-A_and_IFH1_ORF-T	4	0.654835	0.0645306	0.065634	0.141439	0.0735604		42.2323		0.704591	0.208987	0.00659285	0.0798293	0		83.1938		0.56705	0.182544	0.129199	0.0930928	0.0281138		65.1079		0.277214	0.544131	0.00212191	0.0849056	0.0916274		33.8916		0.401931	0.44437	0.0240268	0.0824949	0.0471772		54.5129		0	0	0	0	0		117.151
FIP1_ORF-T	4	0.098567	0.846473	0.0211859	0.0196504	0.0141239		42.0268		0.95132	0.00703775	0.0416425	0	0		66.9304		0.576935	0.196886	0.138298	0.0358824	0.051999		44.0409		0	0	0	0	0		13.8342		0	0	0	0	0		13.8342		0.451692	0.142857	0.0858158	0	0.319635		397.447
CLN2_ORF-T	4	0.437815	0.253693	0.153025	0.0103523	0.145114		41.7783		0.61171	0.219165	0.163347	0	0.00577733		132.459		0.445807	0.327902	0.125909	0.0594323	0.0409492		147.027		0	0	0	0	0		33.4788		0.110514	0.526234	0.351896	0	0.0113557		86.7258		0	0	0	0	0.5		14.8025
ROM2_ORF-T	4	0.429274	0.16	0.0268093	0.205865	0.178051		41.634		0.396947	0.280494	0.0394974	0.172203	0.110859		26.495		0.386086	0.163027	0.168077	0.229875	0.0529343		51.9011		0.432454	0.175203	0.00730271	0.365047	0.0199933		110.29		0	0.465948	0	0.325471	0.208581		37.7961		0.652235	0.347765	0	0	0		191.164
KIC1_ORF-T	4	0.779395	0.210141	0.0104636	0	0		41.4008		0	0	0	0	0		6.97611		0.478826	0.233094	0.0600161	0.128442	0.0996215		59.0429		0.360294	0.139706	0	0	0.5		57.868		0	0	0	0	0		6.22671		0.196911	0.262548	0	0	0.0405405		118.42
YEL047C_ORF-T	4	0.188873	0.206372	0.499477	0.105278	0		40.8732		0.855934	0.0295741	0.0644105	0.0500811	0		108.135		0.729726	0.123934	0.0536294	0.05897	0.033741		42.6733		0.829887	0.00131889	0.167337	0.00145728	0		53.3955		0.443144	0.479012	0.0284287	0	0.0494158		50.0259		0.12963	0.0740741	0.796296	0	0		162.193
PPR1_ORF-T	4	0.854943	0.022427	0.022427	0.0963055	0.00389735		40.6982		0.352984	0.103348	0.0833336	0.447234	0.0131001		16.7379		0.584249	0.0746025	0.218291	0.113217	0.00963992		16.8946		0	0	0	0	0		3.04353		0.14754	0	0.241803	0.573771	0.0368854		3.76308		0	0	0	0	0		0
LST8_ORF-T	4	0.619738	0.235471	0.0197916	0.0374996	0.0874995		40.5663		0.815918	0.133189	0.0297783	0.013536	0.00757942		77.1621		0.475704	0.300488	0.140754	0.0398775	0.0431771		50.4139		0	0.00313471	0.000448477	0.948387	0.0480302		26.4226		0	0	0	0	0		33.5362		0	0	0	0	0		58.5754
NTH1_ORF-T	4	0.477515	0.199578	0.0221369	0.274784	0.025986		40.1982		0.612542	0.375393	0.0120643	0	0		48.9673		0.489331	0.17147	0.226106	0.0410144	0.0720787		77.5659		0.97663	0.0145229	0.00426887	0.00403208	0.000545784		157.755		0.148821	0.809585	0.0242697	0.017324	0		126.034		0	0	1	0	0		264.542
SUR7_ORF-T	4	0.366572	0.419887	0.023437	0.190104	0		39.7042		0.907666	0.0494343	0	0.0235186	0.0193812		52.8556		0.285842	0.123691	0.218752	0.110692	0.261023		52.4405		0	0	0	0	0		10.7907		0	0	0	0	0		10.7907		0.166229	0.0285714	0.0651558	0.1151	0.624943		573.808
TOM1_ORF-T	4	0.275537	0.124596	0.129083	0.127	0.343784		39.6735		0.631227	0.0882828	0.0585574	0.141553	0.0803799		74.5251		0.5575	0.129471	0.0991798	0.0794534	0.134396		79.1015		0.129029	0.374595	0.372053	0.117941	0.0063814		144.458		0.164234	0.413961	0.19708	0	0.224725		68.4806		0.542373	0.235876	0.0480226	0.173729	0		221.403
GSH1_ORF-T	4	0.738643	0	0	0.0967309	0.164626		39.6306		0.892707	0.0283953	0.0107439	0.0414428	0.0267109		92.1979		0.641844	0.0771384	0.0517086	0.104001	0.125308		74.6659		0	0	0	0.502733	0.497267		44.1304		0	0.319612	0	0	0.680388		44.768		0.5	0	0	0.5	0		118.103
VAC8_ORF-T	4	0.711713	0.165447	0.12284	0	0		39.5723		0.628167	0.0288699	0.256757	0.0773854	0.00882144		35.1827		0.463421	0.183253	0.08005	0.0711678	0.202109		67.3866		0.0192509	0.0937689	0.77872	0.10826	0		123.583		0.021845	0.753639	0	0.0206318	0.203884		78.6631		0.5	0	0.5	0	0		58.8928
TID3_ORF-T	4	0.439836	0.15303	0.0404279	0.147874	0.218833		39.3667		0.661532	0.243619	0.0433601	0	0.0514891		38.5775		0.571392	0.0863513	0.198741	0.0602231	0.0832927		65.1288		0.193722	0.619008	0.18727	0	0		143.01		0	0	0	0	0		82.953		0	0	0.352041	0.647959	0		102.666
IQG1_ORF-T	4	0.626264	0.105469	0.0735785	0.0520833	0.142605		39.1335		0.638995	0.0177027	0.120146	0.0354164	0.18774		30.2204		0.570274	0.0771003	0.0837797	0.0810187	0.187827		48.6006		0.316387	0.376696	0.199643	0.0163044	0.0909694		45.6409		0.124963	0.442482	0	0.165547	0.267008		34.9762		0.167197	0.0541401	0.278662	0	0		133.223
MNT2_ORF-T	4	0.694821	0.262308	0	0.0417834	0.0010877		39.0446		0.97056	0.00916947	0	0	0.0202702		19.8424		0.595682	0.197611	0.15364	0.0337101	0.0193566		64.8135		0.493562	0.50322	0	0.00321871	0		28.3579		0	0.603512	0	0.373165	0.0233232		24.5144		0	0	0.5	0	0		14.8025
ERG9_ORF-T	4	0.601831	0.282784	0	0.0562126	0.0591723		39.0322		0.835207	0.0961294	0.0112362	0.0436949	0.0137328		18.1355		0.384975	0.341173	0.145172	0.0425401	0.0861397		36.2856		0.724669	0.136806	0	0	0.138525		47.4446		0	0.5	0	0	0.5		34.1152		0.253623	0	0.197101	0.0492754	0		148.025
RPL1B_ORF-T	4	0.0673505	0.387244	0.100794	0.116231	0.328381		38.3573		0.78254	0.128859	0.0234004	0.0390639	0.0261365		117.336		0.509802	0.136535	0.141322	0.11183	0.100511		114.36		0.257146	0.0185396	0.0574747	0.413758	0.253082		413.691		0.266082	0.111156	0.611727	0.0110346	0		397.767		0.360032	0.229395	0.182539	0.0883531	0.139681		985.106
COX18_ORF-T	4	0.735492	0	0.219727	0.0143829	0.0303982		38.1671		0.818584	0.0988199	0.0412978	0.0412978	0		8.6806		0.459172	0.293607	0.158616	0.0613317	0.0272728		19.1046		0.605418	0	0	0	0.394582		43.3699		0.175116	0.494527	0.330357	0	0		60.2384		0	0	0	0	0		0
IMH1_ORF-T	4	0.575725	0.156551	0.207312	0.0473868	0.0130252		38.1671		0.542859	0.138787	0.104937	0.159472	0.0539436		70.4834		0.462246	0.30175	0.0703608	0.121918	0.0437256		50.3794		0.423586	0.0600734	0.00138725	0	0.514953		98.3454		0.174761	0.244646	0.0424526	0.473282	0.0648581		72.8802		0	0	0	0	0		117.151
ASH1_ORF-T	4	0.503792	0.114188	0.170422	0.197174	0.0144236		37.9033		0.588694	0.314174	0.0569128	0.0161486	0.0240701		169.32		0.611472	0.160667	0.0968671	0.0843475	0.0466467		134.713		0.607238	0.144895	0.00291854	0.00648501	0.238463		99.7108		0.324381	0.495101	0.0237461	0.0217682	0.135004		55.3704		0	0.836449	0	0.163551	0		176.361
OPI1_ORF-T	4	0.72127	0.0619833	0.143595	0.073152	0		37.8756		0.816533	0.168683	0	0	0.0147845		17.2054		0.489757	0.278723	0.0795109	0.0106304	0.141378		30.9334		0	0	0	0	0		33.7555		0	0	0	0	0		33.7555		0.696439	0.0817308	0	0.126202	0.0956284		324.069
SRC1_ORF-T	4	0.462631	0.537369	0	0	0		37.5841		0.944478	0.0278766	0	0	0.0276454		76.3854		0.516926	0.243011	0.0751487	0.0740184	0.0908962		88.1302		0.00742859	0.237568	0.75496	0	4.31393e-05		60.1085		0.0757578	0.758988	0.165255	0	0		59.9856		1	0	0	0	0		73.6953
TIF2_ORF-T	4	0.250801	0.136062	0.285709	0.14515	0.182279		37.4216		0.468969	0.0556161	0.360688	0.00872371	0.106004		43.3983		0.301325	0.221638	0.154525	0.127477	0.195035		95.4		0.443692	0.0952057	0.100103	0.038804	0.322196		228.308		0	0	0	0	0		177.355		0.10056	0.248521	0.650919	0	0		323.752
RPM2_ORF-T	4	0.786603	0.1248	0	0.044142	0.0444545		37.2896		0.338178	0.0348843	0.0542633	0.5	0.0726739		12.8663		0.583151	0.142615	0.0565327	0.0867536	0.130948		34.6251		0.369047	0.00209232	0	0.628861	0		61.3543		0.168225	0	0	0.236772	0.595003		63.1123		0	0	0	0	0.5		14.8025
BUB1_ORF-T	4	0.381741	0.132463	0.273178	0.136194	0.0764238		37.173		0.364443	0.0127757	0.0714287	0.0670692	0.484284		31.9296		0.301699	0.204996	0.158705	0.139672	0.194927		24.789		0.75	0.25	0	0	0		5.1164		0.376713	0.470439	0	0.0295604	0.123288		1.99248		0	0	0	0	0		0
BRL1_ORF-T	4	0.989183	0.0108173	0	0	0		37.1301		0.977065	0.0175753	0	0.00298844	0.0023711		160.344		0.858333	0.101442	0.0206751	0.0195502	0		109.307		0	0	0	0	0		73.598		0	0	0	0	0		79.3544		0.5	0.5	0	0	0		102.983
YOR152C_ORF-T	4	0.804012	0.00611135	0.143957	0.0459188	0		37.0871		0.731199	0.0781197	0.134617	0.00392568	0.0521381		163.925		0.441391	0.309542	0.171982	0.0407048	0.0363806		72.4592		0.5	0.406225	0	0.0937755	0		33.9626		0.26389	0.364467	0.00357738	0.00337813	0.364688		33.9216		0	0	0	0	0		87.8632
HSL1_ORF-T	4	0.480363	0.309836	0.149065	0.0219661	0.0387698		37.0258		0.837809	0.0131971	0.0193502	0.0069657	0.122678		75.2923		0.48885	0.108465	0.162362	0.0892607	0.151063		94.8976		0.631339	0.00918961	0.0165534	0.172439	0.170479		143.41		0.247655	0.0274483	0.606043	0.0230125	0.0958405		46.1797		1	0	0	0	0		528.131
DOG1_ORF-T	4	0.200241	0.761831	0.0327579	0	0.00517005		36.9552		0.949557	0.0238402	0.0227378	0.00386487	0		97.9228		0.644385	0.250608	0.0770929	0.00335008	0.0245641		44.3094		0.5	0	0.5	0	0		34.7866		0	0	0	0	0		21.858		0.5	0	0	0	0		59.2101
MET13_ORF-T	4	0.658139	0.0847345	0.0669861	0.098137	0.0920032		36.8969		0.999345	0.000654782	0	0	0		100.555		0.754647	0.0657175	0.0674521	0.040192	0.0719915		91.9456		0.603905	0.21203	0.137349	0	0.0467162		94.6895		0	0	0	0	0		83.2819		0.196078	0	0.676106	0.127816	0		442.172
EXO1_ORF-T	4	0.45647	0.0615939	0.417047	0.0422701	0.0226193		36.7773		0.936008	0	0.0227773	0.00921851	0.0319958		58.2498		0.460156	0.167952	0.0921585	0.0959263	0.183807		44.3656		0.0714286	0.5	0.428571	0	0		5.94796		0.0564512	0.443549	0	0	0.5		6.58561		0	0	0	0	0		0
FAA3_ORF-T	4	0.584902	0.237317	0	0.0303095	0.147471		36.633		0.783017	0.082377	0.0221313	0.0434639	0.0690112		31.3039		0.605274	0.109622	0.072176	0.109817	0.103111		31.5581		0.0233363	0	0.0542017	0.469071	0.453391		101.506		0	0	0	0	0		25.4549		0.735857	0	0.264143	0	0		397.13
SEC61_ORF-T	4	0.484791	0.149271	0.0333824	0.259855	0.0727004		36.6024		0.695983	0.0198962	0	0.00884322	0.275278		39.9822		0.443524	0.142129	0.126161	0.0692685	0.218918		56.9584		0.255122	0.107719	0.522013	0	0.115147		170.748		0.303314	0.466957	0	0	0.229729		99.2191		0.5	0	0	0.5	0		146.756
ILV6_ORF-T	4	0.380023	0.0618669	0.129376	0.237308	0.191426		36.5441		0.851875	0.118125	0.0168747	0	0.0131256		45.7023		0.219668	0.12108	0.103458	0.16175	0.394044		106.733		0.259963	0.357459	0.00140345	0.00103444	0.380141		151.614		0	0.0137336	0.82525	0.0762707	0.0847459		155.308		0	0.45808	0.188849	0.353071	0		176.996
COT1_ORF-T	4	0.641895	0.15559	0.202514	0	0		36.5317		0.867999	0.0815287	0.0423109	0.00365133	0.00451009		108.452		0.504249	0.247291	0.14386	0.0426303	0.0619695		45.2165		0	0	0	0	0		0.760506		0	0	0	0	0		0		0	0.5	0	0.346535	0.153465		249.739
RPN2_ORF-T	4	0.769175	0.0383509	0	0.0130245	0.179449		36.4122		0.560012	0.247086	0.0398806	0.072303	0.0807187		45.0909		0.501433	0.116677	0.108307	0.119152	0.154431		117.37		0.383554	0.0299749	0.00631382	0	0.580157		30.5683		0	0	0.040767	0	0.959233		27.8363		0.422727	0	0.22013	0.357143	0		220.769
PRY2_ORF-T	4	0.81529	0.163999	0.0207104	0	0		36.2526		0.943142	0.0388251	0.00226669	0.00315291	0.0126134		263.373		0.51927	0.220429	0.0563416	0.0902311	0.113728		142.399		0	0	0	0	0		14.3876		0	0.98933	0	0.00133615	0.00933433		37.7731		0	0	0	0	0		29.2877
ECM12_ORF-T	4	0.247191	0.117977	0	0	0.634831		3.62649		0.496885	0.357358	0.127779	0.0115786	0.00639913		162.492		0.435977	0.374373	0.134931	0.0196619	0.0350568		52.5451		0	0	0	0	0		0.760506		0	0.0847459	0.0762712	0.410959	0.428024		1.07933		0	0	0	0	0		0
SAK1_ORF-T	4	0.466635	0.2308	0.172569	0.100511	0.0294846		25.591		0.861146	0.00436268	0.0342614	0.0117559	0.0884742		158.004		0.520205	0.169773	0.166567	0.106383	0.0370734		64.3876		0.0952535	0.406401	0.0267451	0.416435	0.0551655		103.311		0.133333	0.466667	0	0.316666	0.0833338		43.1079		0.5	0	0.5	0	0		176.678
MDM31_ORF-T	4	0.800095	0.127136	0	0	0.0727695		28.1221		0.972751	0.0127675	0.0144819	0	0		151.822		0.683288	0.0643608	0.100407	0.0254915	0.126453		49.0874		0.5	0.5	0	0	0		1.03719		0	0	0	0	0		13.5884		0	0.303468	0.196532	0	0		148.025
TOS3_ORF-T	4	0.857874	0.0852016	0.0105426	0.0463822	0		27.9319		0.987379	0	0.00274697	0.00987398	0		140.825		0.863354	0.0924937	0.0251884	0.00796242	0.011002		82.6401		0	0	0	0	0		0.760506		0	0	0	0	0		0		0	0.5	0	0	0		74.0127
MRS3_ORF-T	4	0.887219	0	0.0345743	0.0357356	0.0424709		12.6344		0.940833	0.0538516	0.00531555	0	0		137.586		0.687581	0.143671	0.051341	0.0703288	0.0470783		82.5901		0.263699	0	0.467809	0.26428	0.0042128		56.4165		0	0.559441	0.314685	0	0.125874		9.93497		0	0	0	0.248299	0.751701		161.876
CSI2_ORF-T	4	0.420824	0.398415	0.159619	0	0.021142		34.8628		0.699266	0.184447	0.0307353	0	0.0855515		133.221		0.411591	0.331518	0.0688641	0.102625	0.0854024		53.4735		0.50822	0.30839	0	0.137471	0.0459182		21.1656		0	0	0	0	0		20.0043		0.5	0	0	0	0		162.828
ENT2_ORF-T	4	0.501426	0.419438	0	0.0791363	0		32.3929		0.882917	0.0934009	0.0191585	0	0.00452336		128.575		0.51321	0.36799	0.018432	0.03519	0.0651781		56.8429		0.483951	0.016049	0	0	0.5		30.1496		0	0	0	0	0		11.8974		0.145833	0	0.354167	0	0		88.8152
GDH3_ORF-T	4	0.61117	0.374735	0	0	0.0140952		22.0964		0.349291	0.562444	0.0185036	0	0.0697606		123.927		0.645349	0.22066	0	0.114882	0.019109		28.4711		0.497408	0.502592	0	0	0		70.1101		0	0	0	0	0		45.3293		0	0	0	0	0		0
YBR284W_ORF-T	4	0.73662	0	0	0	0.26338		20.4581		0.673223	0.216008	0.0273664	0	0.0834028		120.978		0.494637	0.434885	0.0252221	0.00420392	0.0410523		30.0043		0	0	0	0	0		0		0	0.538	0.108	0	0.354		5.03688		0	0	0	0	0		58.5754
TRR1_ORF-T	4	0.286606	0.0580883	0.0985296	0.383247	0.173529		20.9981		0.490889	0.351033	0.145511	0.00957466	0.0029922		115.718		0.33702	0.222012	0.131441	0.180339	0.129187		71.543		0	0	0	0	0		68.6177		0	0	0	0	0		68.6177		0.0252747	0.580495	0.0384615	0.138187	0.217582		309.584
PET18_and_MAK31_ORF-T	4	0.641304	0.321739	0	0	0.0369566		7.94024		0.694924	0.249414	0.0318528	0.00546977	0.0183396		114.942		0.537495	0.225488	0.169783	0.0459808	0.0212533		49.0565		0	0	0	0	0		1.10674		0.105578	0.566809	0.287698	0.037698	0.00221593		5.78384		0	0	0	0	0		0
ALD4_ORF-T	4	0.219698	0.0359843	0.0499897	0.469411	0.224917		24.2318		0.93236	0.0340907	0	0.00919874	0.0243505		113.865		0.366941	0.176959	0.105567	0.135449	0.215084		54.9122		0.501496	0.00265473	0	0.00193071	0.493919		89.7697		0	0.500001	0.0413789	0.45862	0		69.5052		0	0	0.5	0.5	0		58.8928
VID24_ORF-T	4	0.445701	0.0542983	0	0.500001	0		8.5692		0.886266	0.0796374	0.0159746	0.0181217	0		110.77		0.465294	0.33346	0.0417875	0.0521827	0.107276		23.6822		0	0	0	0	0		56.4436		0	0	0	0	0		75.8715		0	0	1	0	0		249.422
MSG5_ORF-T	4	0.78714	0	0	0.21286	0		23.6611		0.902288	0.0778672	0.0173225	0.00252284	0		109.703		0.852419	0.0891546	0.0481655	0.010261	0		72.0355		0.499999	0.387943	0	0	0.112058		43.9883		0.394657	0.573599	0	0.031744	0		73.3583		0	0	0.5	0.5	0		161.558
PKC1_ORF-T	4	0.330253	0.310032	0.00856903	0.0927424	0.258403		23.4279		0.747377	0.110317	0.0227837	0.0271257	0.0923973		109.663		0.600586	0.175946	0.0835815	0.0840675	0.0558199		71.5303		0.703771	0	0.28893	0.00729883	0		18.6754		0.0113774	0.453856	0.0240205	0.0250001	0.485746		24.35		1	0	0	0	0		265.494
YER158C_ORF-T	4	0	0	0	0	0		0.438737		0.973839	0.00832417	0	0	0.0178366		108.131		0.757759	0.130024	0.0812578	0.0180227	0.0129366		48.5618		0.389713	0	0	0.477691	0.132596		34.5825		0	0.5	0	0.5	0		28.8582		0.157143	0.342857	0	0	0		29.6051
MET1_ORF-T	4	0.497674	0.11039	0.391936	0	0		12.4442		0.835282	0.139535	0.0251832	0	0		104.863		0.464959	0.183284	0.0820623	0.0733876	0.196307		49.6687		0.5	0.5	0	0	0		4.83972		0.242857	0.408929	0	0.348214	0		0.996238		0.236111	0	0.263889	0	0		44.4076
ERF2_ORF-T	4	0.166831	0.707593	0.070313	0.0315796	0.0236834		14.96		0.622196	0.0220908	0.0603829	0.178475	0.116855		103.015		0.742336	0.149873	0.0267813	0.0513525	0.0296568		31.0719		0	0.933962	0.0660382	0	0		1.03719		0	0	0	0.5	0.5		13.2287		0.655738	0	0	0.344262	0		176.678
ULA1_ORF-T	4	0.622396	0.251812	0.0790118	0.00242476	0.0443554		26.5421		0.449856	0.530551	0.0195926	0	0		102.715		0.580218	0.21517	0.080369	0.0777601	0.0464826		50.9677		0	0	0	0	0		0.276684		0	0	0	0	0		1.35601		0	0.125	0.375	0.375	0.125		176.361
YCL042W_and_GLK1_ORF-T	4	0.61508	0.047619	0.180556	0.115079	0.0416662		15.2085		0.407117	0.101975	0.0843562	0.0184202	0.388131		100.39		0.402416	0.244284	0.161897	0.102292	0.0891118		98.6696		0	0	0	0	0		55.0601		0	0.493805	0.488028	0.011972	0.00619498		68.3719		0.696662	0.232221	0.0507983	0	0.0203193		662.306
YML119W_ORF-T	4	0.767391	0.128985	0.103624	0	0		20.3568		0.652678	0.20356	0.00331685	0.140445	0		100.069		0.472931	0.269953	0.105551	0.0725799	0.0789848		24.9096		0	1	0	0	0		4.07921		0	0	0	0	0		0.636461		0	0	0	0	0		0
ATP7_ORF-T	4	0.627828	0.0871713	0.285	0	0		19.8597		0.400283	0.540505	0.0483971	0	0.0108148		100.062		0.344982	0.2901	0.00175811	0.213041	0.150119		42.4732		0	0	0	0	0		30.4353		0	0	0	0	0		63.8945		0	0	0	0	0		58.5754
SAN1_ORF-T	4	0.629943	0.320941	0	0	0.0491162		26.8489		0.861228	0.123214	0.0155577	0	0		99.8091		0.657027	0.200806	0.103845	0.02302	0.015303		72.1497		1	0	0	0	0		97.3553		0.317636	0.682364	0	0	0		55.1237		0.258555	0.174905	0.0665399	0	0		133.223
PEX6_and_MDJ2_ORF-T	4	0.591604	0.0906002	0	0.20373	0.114066		19.4487		0.762943	0.150903	0.00473919	0.0565338	0.0248811		99.4619		0.452961	0.259116	0.0729882	0.122396	0.0925383		63.0224		0.0317267	0.480897	0.454215	0.0247941	0.00836722		59.9544		0.21294	0.430699	0.0116587	0.333692	0.0110102		37.964		0.272727	0.227273	0	0.5	0		366.573
SPC2_ORF-T	4	0.28644	0.645378	0	0.0681819	0		28.254		0.558915	0.22181	0.104599	0.10021	0.0144653		98.9921		0.503491	0.182645	0.226253	0.0859227	0.00168892		39.6479		0	0	0	0	0		18.8145		0	0.0151034	0.484897	0.5	0		19.1743		0.5	0.5	0	0	0		44.0903
VPS74_ORF-T	4	0.498704	0.0199273	0	0.481369	0		34.2921		0.900031	0.0838749	0.00603521	0.0100587	0		97.6277		0.438714	0.373525	0.0344035	0.0491099	0.104247		142.968		0.848479	0.151521	0	0	0		87.8465		0	0	0	0	0		99.997		0.0553097	0.94469	0	0	0		263.907
PUP3_ORF-T	4	0.454306	0.0442483	0.210672	0.28303	0.00774309		32.6108		0.603802	0.207614	0.0479688	0.00228265	0.138332		97.3421		0.536811	0.227719	0.0975732	0.0650586	0.0728385		103.505		0.173797	0.5	0.326203	0	0		68.7918		0	0	0	0	0		26.2911		0	0	0	0	0		234.302
YPC1_ORF-T	4	0.860655	0.139345	0	0	0		33.1231		0.776308	0.159119	0.0042719	0.0557788	0.00452226		96.9855		0.617481	0.292127	0.039754	0	0.0506377		98.1752		0.0109892	0.747646	0	0	0.241365		15.9781		0	0	0	0	0		15.2176		0	0	0	1	0		88.4979
YDL109C_ORF-T	4	0.275	0.5975	0	0.0850003	0.0425002		7.06277		0.94331	0.0205443	0.018073	0.018073	0		96.0269		0.592689	0.189223	0.16307	0.0472967	0.0077212		20.0303		0	0.975248	0.0122119	0.0125406	0		10.6516		0	0	0	0	0		9.13058		0	0	0	0	0		0
PHO90_ORF-T	4	0.86646	0.0450315	0	0	0.088509		18.6448		0.835112	0.129971	0	0.034917	0		95.7319		0.669157	0.166327	0.0983415	0.0152989	0.0508753		37.3019		0.495694	0.504306	0	0	0		15.1481		0	0.623188	0	0	0.376812		15.8267		0	0	0	0	0		263.59
RIM2_ORF-T	4	0.330317	0.47678	0.140272	0	0.0526313		9.69519		0.9418	0.0413891	0	0.00412829	0.0126828		90.2997		0.429787	0.454174	0.050522	0.0409089	0.0246081		26.7294		0.5	0	0	0.5	0		18.1221		0.424071	0.182624	0	0	0.393305		16.9608		0	0.104167	0.645833	0.25	0		88.4979
THS1_ORF-T	4	0.173953	0.401025	0.120913	0.0434011	0.260708		36.3385		0.722037	0.151672	0.0136773	0.035605	0.0770085		89.2469		0.40557	0.136692	0.108251	0.071943	0.277544		95.2705		0.621515	0.100837	0.0023214	0.157818	0.117509		126.091		0.060975	0.738306	0.0346149	0.129566	0.0365385		121.633		0.953608	0.0463918	0	0	0		279.344
GID7_ORF-T	4	0.703883	0.165049	0	0.0873782	0.0436897		5.93678		0.571438	0.421066	0	0.00749583	0		89.2327		0.335374	0.329926	0.171072	0.115063	0.0485657		35.5662		0.486465	0	0.0135349	0.138889	0.361111		18.8826		0	0	0	0	0		16.9608		0.102649	0.781457	0	0.115894	0		221.086
PTC4_ORF-T	4	0.520798	0.15432	0.0201346	0.293562	0.0111856		16.715		0.921082	0	0.0198674	0.0132454	0.0458054		88.7581		0.369686	0.31907	0.067864	0.159537	0.0838436		84.6082		0	0	0	0	0		31.8187		0	0.5	0	0.490109	0.00989058		46.5695		0.441379	0.0586207	0	0	0		74.0127
KEL3_ORF-T	4	0.223963	0.463679	0.151258	0.0516663	0.109434		14.3894		0.69442	0.110314	0.195266	0	0		86.9026		0.727583	0.133511	0.0385939	0.0803373	0.0199746		35.9552		0.472299	0	0.414767	0.112933	0		39.9046		0.271129	0.439548	0.00686112	0.276756	0.00570638		65.0304		0	0.5	0	0	0		14.8025
SNF8_ORF-T	4	0	0	0	0	0		2.74902		0.301065	0.376331	0.200629	0.0648597	0.0571156		86.4351		0.363803	0.0545092	0.297863	0.197174	0.0866501		15.0159		0.5	0.5	0	0	0		27.6624		0	0	0	0	0		15.4943		0.477395	0.337093	0.185512	0	0		265.176
YPL066W_ORF-T	4	0.543874	0.24336	0.212765	0	0		12.4595		0.832622	0.0532329	0.0888163	0.01766	0.00766871		85.0825		0.388828	0.243172	0.189021	0.150293	0.0286863		71.3099		0	0	0	0	0		45.3762		0.0473602	0.500495	0.140264	0.0536299	0.258251		57.2488		0	0	0	0.5	0		44.4076
PIC2_ORF-T	4	0.5	0.5	0	0	0		18.1048		0.722363	0.272045	0.005592	0	0		84.9244		0.615206	0.271257	0.0422707	0.0365211	0.0347452		64.2644		0.00389338	0.489618	0.00333696	0.503151	0		24.5553		0.25	0.124999	0.124999	0.500001	0		25.2339		0	0	0	0	0		0
RCK2_ORF-T	4	0.311562	0.180627	0.428973	0.0788384	0		16.5248		0.683814	0.230259	0	0.0138703	0.072057		83.8123		0.61132	0.141816	0.106666	0.0739736	0.0662245		55.4303		0.37446	0.580085	0.0454545	0	0		37.6941		0.240838	0.617802	0.0916224	0	0.0497376		31.4872		0	0.5	0.198276	0.301724	0		73.378
PRC1_ORF-T	4	1	0	0	0	0		22.6088		0.784014	0.106571	0.0954473	0.00931175	0.00465587		83.5102		0.477826	0.208567	0.220237	0.0491295	0.0442404		57.4871		0.885715	0.00257067	0.00457179	0	0.107143		87.5397		0.00473616	0.945821	0	0	0.049443		38.1302		0.652174	0	0.157609	0	0.190217		190.529
GRE3_ORF-T	4	0	0	0	0	0		8.24706		0.8541	0.104895	0.0410044	0	0		83.5007		0.173438	0.439085	0.145478	0.157889	0.0841097		32.8287		0	0	0	0	0		4.70363		0	0	0	0	0		6.14274		0	0	0.5	0	0		14.8025
HSP104_ORF-T	4	0.741041	0.129088	0.0108223	0	0.119048		34.3227		0.8157	0.0622492	0.0281121	0.0939387	0		83.0712		0.455985	0.196705	0.10864	0.0242185	0.214451		97.4269		0.402856	0.0318577	0.521553	0.0109329	0.0328004		84.5022		0.411384	0.5	0	0	0.0886162		46.5412		0.0696721	0	0.127737	0.802591	0		220.769
IDP2_ORF-T	4	0.513284	0.372781	0.0532545	0	0.0606797		8.94963		0.967829	0.0261399	0	0	0.00603142		82.8822		0.888372	0.0309823	0.0276978	0.0271568	0.0257907		28.9609		0	0	0	0	0		60.08		0	0.5	0	0	0.5		0.359777		0	0	0	0	0		0
YMR196W_ORF-T	4	0.572873	0.0792748	0.0749156	0.167431	0.105505		9.69519		0.92833	0	0	0.0357178	0.0359522		82.4076		0.736817	0.0844481	0.0442684	0.0246088	0.109858		36.1323		0	0.172132	0.188524	0.403233	0.236112		2.35106		0	0	0	0	0		0.830052		0.5	0	0	0	0		14.8025
CTT1_ORF-T	4	0	0	0	0	0		10.5297		0.855465	0.0939772	0.0152213	0.0307746	0.00456229		81.9544		0.679567	0.0825531	0.125539	0.0448934	0.0674472		31.4872		0	0	0	0	0		0.760506		0	0	0	0	0		20.1475		0	0	0	0	0		0
YBR238C_ORF-T	4	0.786553	0.0929423	0.00996601	0	0.110538		29.7605		0.978247	0.0090415	0	0	0.0127112		80.8992		0.808311	0.118942	0.034425	0.0168875	0.0214339		107.592		0.489165	0.00758388	0.0021147	0.000603947	0.500532		176.245		0.263889	0.536787	0.0608109	0	0.138513		33.8668		0	0	0	0	0		0
YNL144C_ORF-T	4	0.328742	0.0879828	0.366537	0.169528	0.0472102		7.5015		0.85435	0.00419125	0.00468434	0.0887678	0.048007		80.2333		0.591359	0.159925	0.0525031	0.0963223	0.0998907		43.7668		0	0	0	0	0		19.9213		0	0	0	0	0		19.9213		0.310056	0.335294	0.164706	0.189944	0		191.164
PRP3_ORF-T	4	0.5	0	0	0	0.5		3.12946		0.472529	0.354539	0.0338348	0.139097	0		80.2262		0.145606	0.249878	0.245477	0.302309	0.0567304		28.7932		0.811111	0	0	0	0.188889		1.31387		0	0	0	0	0		3.43158		0	0	0	0	0		58.5754
ORM1_ORF-T	4	0	0	0	0	0		4.81078		0.905211	0.0709795	0.0103324	0.00539036	0.00808692		80.087		0.210242	0.29657	0.193516	0.120446	0.179225		64.6376		0.484899	0.00755037	0.5	0	0.00755037		69.2166		0.244936	0.252363	0	0	0.502701		21.6645		0	0	0	0	0		117.151
GAL11_ORF-T	4	0.591822	0.0500978	0.223102	0.134977	0		31.1626		0.912546	0	0.0156253	0.0438682	0.0279607		79.9383		0.469434	0.14358	0.109052	0.149087	0.128847		67.6384		0.683359	0.00673691	0.129327	0.132055	0.0485219		121.855		0.310041	0	0.0278687	0.601332	0.0607588		77.4176		0	0.5	0.5	0	0		58.8928
ERG20_ORF-T	4	0.273729	0.254732	0.101083	0.296501	0.0739551		23.4126		0.821219	0.0168632	0.00224873	0.0126474	0.147022		79.478		0.509788	0.229497	0.153042	0.0745863	0.0330864		86.0741		0.0835962	0.78389	0.0448571	0.00210866	0.0855482		149.924		0.395353	0.212417	0	0.39223	0		71.9105		0.22293	0.0557325	0	0.5	0.221338		162.511
BRR6_ORF-T	4	0.5	0.405941	0.0420792	0.0519799	0		16.0277		0.700239	0.111442	0.146901	0	0.0414184		78.7036		0.558178	0.222903	0.0987332	0.0903993	0.0297862		41.429		0	0	0	0	0		0.276684		0	0	0	0	0		0.276684		0.1	0	0.4	0	0		74.0127
DPH5_ORF-T	4	0.275266	0.146283	0.43262	0.105938	0.0398935		19.9027		0.589577	0.0787434	0.120741	0.00038791	0.210551		78.3873		0.483841	0.190406	0.126412	0.163807	0.035534		45.3094		0.593449	0.0129356	0.0471774	0.214642	0.131796		67.9012		0	0	0	0	0		18.4273		0.614286	0.385714	0	0	0		44.0903
IMP1_ORF-T	4	0.896131	0	0.0476183	0	0.0562506		10.8795		0.828266	0.0812018	0.090532	0	0		78.1041		0.303556	0.337272	0.177144	0.178664	0.00336438		72.5305		0	0.755458	0.0333746	0	0.211167		25.6621		0	0	0	0	0		24.9016		0	0	0	0	0		0
HES1_ORF-T	4	0.699675	0.155845	0.113636	0	0.0308445		21.2189		0.595328	0.404672	0	0	0		78.0804		0.807233	0.112728	0.054644	0.0167581	0.00863695		23.9164		0	0	0	0	0		0		0	0	0	0	0		0		0	0	0	0	1		44.0903
CKS1_ORF-T	4	0.053121	0.0166005	0.0292161	0.00132778	0.899735		27.3153		0.80043	0.0857784	0.0552037	0	0.0585883		77.8137		0.420493	0.290105	0.091262	0.0442072	0.153933		84.2732		0	0.427145	0.0199769	0.5	0.0528785		69.6914		0	0.481787	0.462487	0	0.055726		23.9937		1	0	0	0	0		192.116
CWP1_ORF-T	4	0.200917	0.167832	0.187399	0.303991	0.13986		18.1325		0.814081	0.116457	0	0.0595388	0.00992263		77.6342		0.428363	0.233436	0.11481	0.0932555	0.130135		115.468		0.634011	0.202262	0.00463621	0.00237465	0.156716		82.8466		0.203931	0.043077	0	0.0250707	0.727921		69.4821		0	0	0	0.721154	0.278846		293.829
GPM2_ORF-T	4	0	0	0	0	0		9.62157		0.658026	0.336398	0	0	0.00557561		77.6224		0.506421	0.274018	0.156821	0.0284635	0.0342761		28.3339		0	0	0	0	0		0.760506		0	0.5	0.5	0	0		0.359777		0	0.5	0	0	0		29.6051
GSC2_ORF-T	4	0.639505	0.0518678	0.129207	0.107843	0.0715772		17.5035		0.869556	0.0272872	0.0772145	0.0045476	0.0213943		77.3155		0.558736	0.148793	0.182007	0.0819216	0.0285425		58.29		0.762077	0.00470235	0.00758091	0.144914	0.0807262		168.441		0.326666	0.3439	0.271015	0.0560397	0.0023796		93.5306		0.5	0.148649	0.252252	0.0990991	0		131.953
SMT3_ORF-T	4	0.169604	0.101322	0.557268	0.132158	0.0396478		7.75002		0.78401	0.116451	0.0890275	0.0105122	0		76.841		0.318352	0.324935	0.0287581	0.255486	0.072469		44.4358		0.250065	0.0738595	0.0074758	0.268372	0.400228		41.1504		0	0	0	0	0		28.2218		0	0.0780347	0.0231214	0.398844	0		148.025
LDB17_ORF-T	4	0.678848	0.032988	0.245148	0.0368701	0.00614553		25.6952		0.18819	0.253211	0.0253867	0.424039	0.109173		75.1294		0.180079	0.352209	0.0840869	0.294724	0.0889007		36.4379		0.979263	0	0	0.0142088	0.00652846		10.4444		0.25892	0.25	0.49108	0	0		21.1968		0.309091	0	0	0.127273	0.0636364		118.42
YHR097C_ORF-T	4	0.265552	0.55197	0	0.00165811	0.18082		18.0312		0.933317	0	0.00505529	0.00722252	0.0544047		74.8414		0.702919	0.106192	0.0703413	0.0770609	0.0434861		111.1		0	0	0	0	0		20.1979		0.0865378	0	0	0.141195	0.772267		20.9175		0	0	0	0.5	0		29.6051
PBP4_ORF-T	4	0.131387	0.208029	0.0442707	0.503745	0.112569		9.19815		0.534905	0.302187	0.0826329	0.0389908	0.0412844		73.89		0.375769	0.187288	0.158345	0.165685	0.112914		53.8655		0.500001	0.103711	0.0138594	0.00739963	0.375029		39.773		0	0	0	0	0		40.4516		0	0.5	0	0.0285714	0.471429		73.6953
YLR426W_ORF-T	4	0.782685	0.217315	0	0	0		29.5549		0.584915	0.319303	0.0957813	0	0		73.5878		0.335803	0.435535	0.140376	0.0285912	0.0596942		52.5563		0.00995159	0	0.660605	0.329444	0		22.6806		0	0	0	0	0		13.5867		0	0	0	0	0		0
YDR387C_ORF-T	4	0.288792	0.0862071	0.125	0	0.5		12.84		0.994487	0	0	0	0.00551278		73.4273		0.472541	0.360336	0.0732595	0	0.093864		22.571		0.00537867	0	0.994621	0	0		74.6021		0.495226	0.5	0	0	0.00477429		25.2657		0	0	0	0	0		0
ERP3_ORF-T	4	0.47543	0.347825	0.0558142	0.12093	0		9.25645		0.808763	0.146036	0.0236436	0.0215581	0		73.2643		0.451496	0.306145	0.0906024	0.08653	0.0652268		22.2386		0.219803	0	0.491735	0.153846	0.134615		26.4106		0	0	0	0	0		18.902		0	0	0	0	0		205.014
YJL049W_ORF-T	4	0.503648	0.206818	0.0727278	0.0406647	0.176141		19.3474		0.848902	0.122692	0	0	0.0284058		72.9646		0.374702	0.364663	0.128798	0.0367764	0.0950599		29.1609		0	0	0	0	0		0.553368		0.257816	0.12037	0.116883	0	0.50493		1.99248		0	0	0	0	0		29.2877
VTS1_ORF-T	4	0.541146	0.336216	0.11194	0.0106979	0		21.5994		0.848161	0.0476316	0.0895136	0.00616923	0.00852473		72.8253		0.622868	0.217344	0.0581206	0.054464	0.0472042		52.6931		0.159064	0.317654	0.0012021	0.0215955	0.500484		98.4075		0	0	0	0.5	0.5		52.3764		0	0	0	0	0		29.2877
VMR1_ORF-T	4	0.0206784	0.244004	0.0757148	0.110835	0.548768		32.9912		0.809608	0.00732942	0.0259136	0.0235921	0.133557		71.9023		0.520965	0.214717	0.07775	0.0120375	0.17453		74.2842		0.49486	0	0.500001	0.00513932	0		13.6256		0.41657	0.124714	0.143059	0.0608108	0.254847		26.0949		0.588962	0	0.144975	0.144152	0.121911		280.931
YOL107W_ORF-T	4	0	0	0	0	0		4.81078		0.370964	0.547892	0	0.0154556	0.0656882		71.5646		0.465554	0.399936	0.0789517	0.0555585	0		40.2773		0.5	0	0	0.5	0		81.167		0	0	0	0	0		0.913145		0	0	0	0	0		29.2877
TRP1_ORF-T	4	0.457325	0.482675	0	0	0.0600004		22.753		0.779333	0.128874	0.0105927	0.0143192	0.0668804		71.1374		0.503358	0.225503	0.163781	0.0818864	0.0254711		107.685		0	0	0	0	0		24.3482		0.422651	0.577349	0	0	0		53.8499		0.5	0	0	0.5	0		58.8928
SPG3_and_PSP1_ORF-T	4	0.496605	0.131256	0.0586729	0.209568	0.103899		35.9304		0.429633	0.459663	0.0217602	0.0432995	0.0456443		70.7997		0.511396	0.113937	0.0641006	0.219079	0.0914864		55.7029		0.625537	0.177943	0.0787424	0	0.117778		107.42		0.0371361	0.438202	0	0.304528	0.220133		112.53		0	0.5	0	0	0		29.6051
RPN1_ORF-T	4	0.311492	0.0604838	0.0937502	0.268482	0.265792		13.1898		0.865058	0.0850251	0.00824944	0.041667	0		70.6605		0.536019	0.108294	0.0689813	0.214675	0.0720301		67.7309		0.507399	0.00115669	0.105319	0.250173	0.135953		46.6871		0.138614	0.272277	0	0.589109	0		43.8001		0.484696	0.0764045	0.119863	0.184206	0.134831		587.976
SAC1_ORF-T	4	0.246818	0.126267	0.329306	0	0.297609		27.5515		0.780839	0.0873414	0.102862	0.0137528	0.0152049		69.8696		0.584534	0.0487006	0.0690402	0.0388698	0.258855		52.9045		0.191337	0.354121	0.000367825	0.000347144	0.453828		152.028		0	0.00557794	0.488517	0	0.505905		149.884		0	0.231788	0.0910596	0.677152	0		191.798
YLR352W_ORF-T	4	0.680491	0.0918039	0.0837973	0.0852456	0.0586624		15.9541		0.883774	0.0942815	0.021945	0	0		68.6183		0.587649	0.173077	0.134209	0.101507	0.00355711		46.7715		0.5	0	0.5	0	0		68.0373		0.0904757	0.042857	0.866667	0	0		17.9579		0.733333	0.266667	0	0	0		117.468
MTR4_ORF-T	4	0.456757	0.183486	0	0	0.359757		12.5025		0.766164	0.0900087	0.137893	0.00593474	0		68.1769		0.562967	0.193499	0.0934	0.0892187	0.0609149		60.0409		0.549573	0	0.00206217	0	0.448365		48.5573		0.339313	0.49279	0.00169949	0.0106091	0.155589		61.4274		0	0	0.0744681	0.644681	0.280851		162.193
CAR1_ORF-T	4	0.535939	0.217391	0.155761	0	0.090909		23.3543		0.404431	0.10423	0.111535	0.293701	0.0861026		67.5395		0.563409	0.179039	0.189921	0.00949201	0.0581395		48.4766		0	0	0	0	0		35.9689		0.223614	0.177824	0.581074	0	0.0174889		61.5131		0.261364	0.238636	0	0	0		118.42
PHO23_ORF-T	4	0.309455	0.263373	0	0	0.427172		23.7348		0.916582	0.0470826	0.0271235	0	0.00921151		67.386		0.707291	0.216138	0.0465261	0.0252282	0.00481728		45.2924		0.712598	0.0748034	0	0.212598	0		5.60023		0	0	0	0	0		0.996238		0	0	0	0	0		0
YLR108C_ORF-T	4	0.735339	0.0559916	0.154507	0	0.0541625		15.3405		0.672775	0.294631	0.0211732	0.0114214	0		67.2539		0.481725	0.356374	0.0231885	0.077421	0.0612913		37.4482		0.405296	0	0.361594	0	0.23311		110.731		0.0138255	0.345161	0.141014	0.5	0		91.113		0.380435	0.43038	0.0696203	0	0.119565		205.649
BEM2_ORF-T	4	0.0748797	0.3383	0.176809	0.233683	0.176328		25.9408		0.631824	0.0239873	0.0351515	0.284198	0.0248391		66.9233		0.232681	0.176502	0.181204	0.275218	0.134395		86.434		0.772336	0.0309526	0.057823	0.0810656	0.057823		12.2406		0.33943	0	0.00697917	0.499469	0.154123		9.79532		0.207829	0.323944	0	0.117057	0.351171		221.086
YGL117W_ORF-T	4	0.239215	0.410588	0.237647	0.0772553	0.0352942		31.5584		0.479152	0.0287587	0.051632	0.334208	0.10625		66.4559		0.495957	0.312991	0.11528	0.059812	0.0159606		39.9396		0	0	0	0	0		104.31		0	0	0	0	0		104.67		0	0	0	0	0		58.5754
MIM1_ORF-T	4	0.5	0	0	0.274193	0.225807		12.5914		0.375092	0.348781	0.211805	0.0180104	0.0463117		66.4511		0.464498	0.311932	0.00719444	0.0863313	0.130044		8.85285		0	0	0	0	0		28.7751		0	0	0	0	0		28.7751		0.5	0	0	0	0		14.8025
PSE1_ORF-T	4	0.850813	0	0.032872	0.054032	0.0622832		19.1572		0.91772	0.0314381	0.00769788	0.011371	0.0317729		66.1561		0.573652	0.180177	0.140663	0.0218173	0.0836906		87.1355		0.13855	0.10307	0.568549	0.0794169	0.110415		186.242		0	0	0	0	0		166.521		0.183948	0.16129	0	0.165155	0.489607		457.609
SAM3_ORF-T	4	0.655354	0.0814484	0.122171	0.0248874	0.116139		24.4497		0.546414	0.404594	0.0156568	0.0333358	0		65.9932		0.420375	0.308941	0.0590267	0.11722	0.094437		59.1876		0.0125677	0.0192207	0.514786	0.00640643	0.447019		25.6621		0.202693	0.471292	0.171332	0.151494	0.00318975		66.9955		0.316066	0.0833333	0.175976	0.177778	0.246847		559.005
NPY1_ORF-T	4	0.5	0.358109	0.141891	0	0		2.5005		0.887573	0.0621306	0.0502962	0	0		65.9766		0.367698	0.135818	0.337631	0.0563409	0.102512		16.8347		0	0	0	0	0		0		0	0	0	0	0		0.359777		0	0	0	0	0		0
HSE1_ORF-T	4	0.602401	0.132597	0	0.234687	0.0303153		29.6132		0.294894	0.119149	0.267423	0.296113	0.0224218		65.8634		0.212152	0.298167	0.182321	0.168069	0.139292		61.6893		0	0	0	0	0		63.3607		0	0	0	0	0		63.3607		0	0	0	0	0		29.2877
DCR2_ORF-T	4	0.58245	0.327273	0	0.0902766	0		23.3696		0.95385	0.0245748	0.0170129	0.00456223	0		65.8303		0.713489	0.168728	0.0108161	0.0676298	0.0393368		25.0931		0.5	0	0.326923	0.173077	0		2.83489		0.432195	0.567805	0	0	0		1.6327		0.948529	0.0514706	0	0	0		205.966
MVP1_ORF-T	4	0.259184	0.568962	0.116038	0.0558162	0		17.4605		0.701554	0.111112	0	0.0573702	0.129964		65.0512		0.457847	0.179282	0.233647	0.106089	0.0231346		31.3768		0	0	0	0	0		12.9286		0.375	0.125	0	0.500001	0		0.359777		0.7213	0.2787	0	0	0		249.739
OST1_ORF-T	4	0.235955	0.273571	0.208696	0.0260865	0.255692		10.8948		0.973501	0.0146438	0	0	0.0118556		64.4398		0.325934	0.218787	0.316339	0.041031	0.0979088		56.6646		0	0	0	0	0		31.542		0.0357137	0.464286	0	0.5	0		31.9018		0.22561	0.77439	0	0	0		220.451
IRC15_ORF-T	4	0	0	0	0	0		0.687255		0.368297	0.603511	0.0281926	0	0		64.2934		0.608155	0.232735	0.0748853	0.0842244	0		38.4694		0	0	0	0	0		0.276684		0	0	0	0	0		0.276684		0	0	0.5	0	0		29.6051
BOP3_ORF-T	4	0.783533	0.216467	0	0	0		33.7674		0.935981	0.0405183	0.0235006	0	0		64.14		0.743994	0.156986	0.0561574	0.0294511	0.0134109		61.0605		0.5	0.00790011	0.4921	0	0		43.6255		0.0502787	0	0.449721	0.5	0		0.636461		0	0	0	0	0		0
DUS3_ORF-T	4	0.320664	0.0535714	0.126498	0.37129	0.127976		31.8222		0.599151	0.0730994	0.275118	0.052632	0		64.1187		0.428584	0.281921	0.124039	0.109001	0.0564546		33.8431		0	0	0	0	0		1.38342		0.342205	0.5	0	0.00401318	0.153781		30.8851		0.375	0.125	0	0	0		14.8025
YER078C_ORF-T	4	0.63511	0.301333	0.0635575	0	0		20.9704		0.973747	0.0262532	0	0	0		63.8497		0.645843	0.220054	0.0925125	0.0120604	0.0295305		50.2534		0.5	0	0.00300188	0.496998	0		60.2356		0	0	0	0	0		56.0059		0	0	0	0	0		58.5754
BRX1_ORF-T	4	0.248538	0	0	0.081871	0.669591		7.69172		0.731328	0.229243	0.0285715	0	0.010857		63.8212		0.26102	0.147106	0.0576037	0.0490977	0.485172		20.4488		0.582656	0.269122	0	0.00567385	0.142549		126.835		0	0	0	0	0		76.6415		0	0	0	0	0		87.8632
BAG7_ORF-T	4	0	0.166667	0.833333	0	0		2.93924		0.925334	0.0455053	0.0156766	0	0.0134837		63.512		0.630554	0.100722	0.0972459	0.0570205	0.114458		10.8237		0	0	0	0	0		0		0	0	0	0	0		4.6771		0	0	0	0	0		0
SIA1_ORF-T	4	0.717391	0.144928	0	0	0.137681		3.81671		0.802504	0.10625	0.0615585	0	0.0296882		63.5025		0.489892	0.374857	0.0332391	0.0602668	0.0417443		41.9412		0.494927	0.00507232	0	0	0.500001		9.06103		0	0	0.293104	0.5	0.206896		10.0994		0	0.550661	0	0	0.449339		191.481
ZIM17_ORF-T	4	0	0	0	0	0		1.37451		0.454545	0.5	0	0.0454545	0		62.7258		0.197408	0.174297	0.234505	0.0753087	0.318482		22.1548		0	0	0	0	0		0		0	0	0	0	0		0		0	0	0	0	0		0
AAD6_ORF-T	4	0.894231	0.105769	0	0	0		5.24952		0.760553	0.0850429	0.128469	0.0259351	0		62.2726		0.788978	0.0772204	0.0315345	0.102267	0		19.8494		1	0	0	0	0		12.6579		0.256756	0.497711	0.243243	0.00228975	0		54.3511		0.5	0	0	0	0		14.8025
YDL133W_ORF-T	4	0.53366	0.330779	0.00198617	0	0.133574		28.3706		0.291855	0.193439	0.514706	0	0		61.5077		0.538377	0.270463	0.141364	0.0425704	0.00722639		35.1994		0	0	0	0	0		16.8777		0	0	0	0	0		16.8777		0	0	0	0	0		58.5754
PTK2_ORF-T	4	0.949008	0.0254959	0	0	0.0254959		12.5025		0.838688	0.0763481	0	0.0509039	0.03406		61.0426		0.577155	0.205743	0.0438772	0.14099	0.0322349		62.6755		0.508768	0	0.491232	0	0		16.1853		0.426389	0.522223	0.0513883	0	0		21.5		0.35533	0.239437	0.14467	0	0.260563		234.619
YER071C_ORF-T	4	0.762594	0.0819997	0.0118342	0.143573	0		29.38		0.885301	0.0400896	0.010022	0.0645877	0		60.8845		0.731642	0.147726	0.0875611	0.033071	0		103.717		0	0	0	0	0		0.760506		0.157408	0	0.842592	0	0		1.07933		0	0	0	0	0.5		74.0127
YNL086W_ORF-T	4	0	0	0	0.4	0.6		3.62649		0.619143	0.0578837	0.0875745	0.0767331	0.158666		60.7121		0.753107	0.133803	0.0422541	0.0331398	0.0376963		17.9167		0	0	0	0	0		0		0	0	0	0	0		2.87822		0	0	0	0	0		0
MUP3_ORF-T	4	0.195822	0.112272	0.0848564	0.5	0.10705		23.4709		0.469856	0.5	0.0301445	0	0		60.4123		0.554329	0.209312	0.0902489	0.0269706	0.119139		22.9888		0	0	0	0	0		0		0	0	0	0	0		1.43911		0.617786	0.0788288	0.250669	0.0527157	0		544.838
SWF1_ORF-T	4	0.236	0.448313	0.171569	0.144118	0		27.8153		0.246027	0.217965	0.162928	0.335688	0.0373922		60.2825		0.448284	0.182919	0.159324	0.108302	0.101171		34.1542		0.997331	0	0.00266913	0	0		28.9823		0	0	0	0	0		28.2218		0	0	0	0	0		0
DFG5_ORF-T	4	0.3	0.262658	0.0454542	0.0636367	0.328251		8.32068		0.481521	0.492548	0	0.0259308	0		60.103		0.592295	0.219911	0.0845152	0.065233	0.0380464		19.4622		0	0	0	0	0		8.85389		0	0	0	0	0		19.6472		0	0	0	0	0		58.5754
VTC3_ORF-T	4	0.210493	0.0272443	0.136357	0.625905	0		17.3286		0.666667	0.146526	0.0357499	0.120846	0.0302112		41.3703		0.448729	0.253951	0.166439	0.0874349	0.043447		103.377		0.56063	0.0756161	0.180217	0.0501836	0.133354		258.788		0	0.579286	0.292135	0.115044	0.0135348		158.679		0.899543	0.100457	0	0	0		219.817
YOX1_ORF-T	4	0.801629	0.0588773	0.0416664	0.065218	0.032609		20.2525		0.831475	0.118253	0.0413772	0	0.00889472		48.0371		0.502706	0.338882	0.0421743	0.0840939	0.0321439		99.1809		0.576331	0.413997	0	0.0096721	0		44.6052		0.314929	0.594487	0.0847398	0.00584435	0		39.1821		0.519278	0.197674	0.0988372	0.184211	0		206.601
FRS1_ORF-T	4	0.356761	0.517975	0.0347229	0.0627633	0.0277775		30.4907		0.930231	0.022855	0.0400966	0	0.00681691		31.4621		0.578662	0.221812	0.111932	0.0408037	0.0467895		97.5257		0.596387	0.00085449	0.00366189	0.319497	0.079599		60.7314		0	0	0	0	0		59.2104		0.741545	0.143491	0.114964	0	0		353.039
SEC31_ORF-T	4	0.829553	0.11557	0.0192309	0	0.035646		24.465		0.706731	0.116762	0.0739173	0	0.10259		34.7082		0.485969	0.236591	0.0665583	0.0582768	0.152604		95.2787		0.162373	0.0412416	0.0267625	0.500001	0.269622		94.4113		0	0	0	0	0		98.3103		0.140515	0.126464	0.733021	0	0		309.901
CTI6_ORF-T	4	0.618589	0.115869	0.225343	0.0175284	0.0226702		24.2165		0.488223	0.0117769	0	0	0.5		41.7009		0.76316	0.114692	0.0340544	0.0496208	0.0384726		92.025		0	0	0.279069	0.720931	0		2.07438		0.256594	0.23945	0	0.5	0.00395574		66.0328		0.5	0	0	0	0		29.6051
YBT1_ORF-T	4	0.547662	0.191667	0.127678	0.0882356	0.0447569		16.3192		0.256915	0.051674	0.513828	0.0385734	0.13901		21.6956		0.497081	0.204355	0.0608338	0.0934173	0.144313		87.4293		0.439724	0.389575	0.0151355	0.00902809	0.146537		15.2161		0.25	0.382184	0.152299	0.0488501	0.166667		13.2534		0.5	0	0	0	0		59.2101
REG1_ORF-T	4	0.437815	0.252314	0.210169	0.0505952	0.0491075		14.1992		0.273219	0.174242	0.197757	0.0550963	0.299685		17.0496		0.461432	0.197182	0.148609	0.109975	0.0828016		86.2826		0.452022	0.0445513	0.250307	0	0.25312		142.452		0	0	0	0	0		60.3171		0.112832	0.11615	0	0	0.271018		192.433
DOT6_ORF-T	4	0.419455	0.0528174	0	0.169014	0.358714		17.709		0.823259	0.0843453	0.0215922	0.0532601	0.0175438		32.6921		0.670769	0.0601978	0.124822	0.0634744	0.0807366		84.3722		0.0699664	0.136519	0.52901	0	0.264505		4.84122		0	0.257143	0	0.390165	0.352693		4.03976		0.5	0.328571	0.171429	0	0		294.464
SIN3_ORF-T	4	0.223656	0.263447	0.124176	0.120669	0.268052		20.0776		0.778142	0	0.132242	0.0589178	0.0306988		31.9177		0.45418	0.0870779	0.191303	0.0650885	0.20235		84.3023		0.23259	0.194826	0.514908	0.00114263	0.0565339		144.463		0.0404262	0	0.52598	0.210938	0.222656		76.8917		0.234663	0.210123	0	0.0552147	0		148.025
OCH1_ORF-T	4	0.758657	0.0844158	0.0606061	0.0714291	0.0248915		20.0776		0.834254	0.0556113	0.110134	0	0		25.1093		0.385425	0.230144	0.211036	0.110262	0.0631346		83.7412		0.102181	0	0.855446	0.0423729	0		73.6315		0.222826	0.250001	0.191176	0.0588233	0.277174		2.10297		0.0465394	0.702864	0.250597	0	0		251.008
DIS3_ORF-T	4	0.452254	0.262443	0	0.0885418	0.196762		26.6893		0.590228	0.149059	0.0159189	0.236111	0.00868306		15.966		0.543067	0.181137	0.0520827	0.0500163	0.173697		82.94		0.618742	0.00217431	0.0203968	0	0.358687		150.423		0.124639	0.480967	0	0.00925964	0.385134		102.429		0.1341	0.330572	0.40142	0.0333333	0.100575		676.156
SMY2_ORF-T	4	0.580766	0	0.292474	0.12676	0		8.6275		0.310151	0.0253762	0.247967	0.398649	0.0178567		15.1869		0.488587	0.123945	0.316732	0.0470961	0.0236396		82.6259		0.947698	0.0137621	0.0302851	0.00391013	0.00434427		76.3333		0	0	0	0	0		12.4508		0	0.5	0.184211	0.315789	0		132.271
GCN1_ORF-T	4	0.443708	0.227681	0.0476038	0.0534596	0.227547		35.2279		0.41501	0.115914	0.0147906	0.248261	0.206023		28.0555		0.522686	0.22169	0.0824723	0.0540512	0.1191		81.0926		0.403805	0.523084	0.0203171	0.0479022	0.00489119		86.8668		0.307876	0.285869	0.0494443	0.0553361	0.301475		67.9273		0.738028	0.0631769	0	0.198795	0		366.89
CDC25_ORF-T	4	0.942014	0	0.0166666	0.0413194	0		30.7822		0.301421	0.0319265	0.175924	0.282306	0.208422		21.2329		0.396997	0.177192	0.189219	0.211087	0.0255035		78.5863		0.316729	0.0370504	0.460709	0.185512	0		61.7686		0.322394	0.105556	0.413044	0.159006	0		65.6033		0.0746528	0	0.182292	0	0.243056		133.223
DHH1_ORF-T	4	0.287443	0.19079	0.0310345	0.446839	0.0438937		26.3519		0.467283	0.103336	0	0.338423	0.0909583		35.7941		0.511738	0.25763	0.0629341	0.0901058	0.0775926		77.937		0.624649	0.0211495	0.00130228	0.199213	0.153686		182.403		0	0	0	0	1		180.841		1	0	0	0	0		44.0903
SEN2_ORF-T	4	0.943397	0.0471694	0.0094333	0	0		19.7278		0.293333	0.0523814	0	0.5	0.154286		11.471		0.742248	0.182934	0.0475353	0	0.027283		77.4958		0	0	0	0	0		0		0.18072	0.421052	0.0837259	0.130972	0.183529		27.7028		0	0	0	0	0		117.151
YNL058C_ORF-T	4	0.46047	0.153846	0	0.360959	0.024725		23.2224		0.414501	0.0146695	0.515926	0.0549034	0		58.7173		0.709865	0.130345	0.0349369	0.0997616	0.0250909		76.8439		0	0	0	0	0		18.5378		0	0	0	0	0		55.2351		0	0	0	0	0		0
YNL040W_ORF-T	4	0.501132	0.402937	0.0542518	0.0372808	0.00439844		21.9645		0.686814	0.206959	0.0828753	0.0233516	0		59.3547		0.655162	0.085714	0.178031	0.042377	0.0387163		76.6254		0	0	0	0	0		36.5223		0	0.300078	0.178571	0.246377	0.274974		37.9614		0.304598	0.195402	0	0	0		74.0127
YDR186C_ORF-T	4	0.426227	0.228037	0.296077	0.00513762	0.0445208		35.6972		0.770594	0.154451	0.00972315	0.0652323	0		42.6168		0.442479	0.156085	0.186307	0.13118	0.0839486		75.8954		0.00414464	0.456975	0.00110681	0.527422	0.0103511		120.743		0	0	0	0	0		61.4239		0	0.119718	0.753521	0	0.126761		147.073
KEX2_ORF-T	4	0.602367	0.0416663	0.333333	0.0226335	0		15.3834		0.693562	0.187125	0.00617349	0.0150792	0.0980603		52.2015		0.537436	0.319134	0.0305244	0.102764	0.0101417		75.7032		0.994833	0	0	0.0051668	0		119.549		0.284711	0.205928	0.246576	0.257845	0.00494075		48.1492		0.916667	0.0833333	0	0	0		118.103
RTG3_ORF-T	4	0.431804	0.404305	0.100817	0.0571072	0.00596765		29.4966		0.185832	0.192435	0.0277211	0.503662	0.0903496		28.1948		0.580127	0.14078	0.140454	0.0757449	0.0628935		75.6236		0.284252	0.215747	0.090531	0.40947	0		163.329		0	0	0	0	0		55.3368		1	0	0	0	0		73.378
DED81_ORF-T	4	0.833942	0	0.0364963	0.0346713	0.0948907		19.4057		0.980746	0.00875163	0	0	0.0105023		51.5877		0.359819	0.114765	0.144054	0.104825	0.276536		75.1163		0.381584	0.00106856	0.066596	0.053912	0.49684		169.588		0.0967735	0.485593	0.403226	0	0.0144066		132.2		0	0	0	0	0		146.439
SPT5_and_YML009W-B_ORF-T	4	0.326696	0.224067	0.354686	0.0750449	0.0195055		27.886		0.850728	0.0519105	0.010254	0	0.0871076		40.5912		0.499257	0.306717	0.0372659	0.0945345	0.0622251		74.8007		0.112883	0.813452	0.044479	0.00288782	0.0262979		146.608		0	0.585185	0.0432104	0	0.371605		77.0013		0	0	0	0	0		0
VAS1_ORF-T	4	0.741335	0.0700541	0.0573767	0.0163937	0.114841		19.9027		0.574669	0.0141789	0.12676	0.190564	0.0938284		26.3511		0.56376	0.162476	0.0889411	0.0496658	0.135157		74.6848		0.433712	0.0230397	0.135374	0.246356	0.161519		344.814		0.146154	0.558464	0.146154	0.0723043	0.0769233		218.143		0.219436	0.702796	0.0213415	0.0564263	0		308.949
GIT1_ORF-T	4	0.494218	0.394932	0.0683961	0	0.0424534		22.9156		0.873433	0.0320201	0.0354334	0.0443353	0.0147779		18.4401		0.917599	0.0117329	0.0306857	0.0157173	0.0242655		74.1878		0	0	0	0	0		0		0	0	0	0.5	0.5		0.719554		0.5	0	0	0	0		59.2101
ARG3_ORF-T	4	0.102966	0	0.0889615	0.0156504	0.792422		23.4403		0.82285	0.10963	0.0235876	0.0378178	0.00611465		55.0085		0.671756	0.121013	0.0324727	0.0654509	0.109308		72.6509		0.655725	0.18842	0	0.0657183	0.0901367		88.9882		0.0259942	0.868	0.0750881	0.0159005	0.0150173		23.298		0	0	0	0.5	0		88.8152
MYO4_ORF-T	4	0.680416	0.115965	0.10181	0.040724	0.0610859		17.4452		0.429452	0	0.327714	0.0874048	0.155429		28.6693		0.455008	0.213594	0.0982856	0.129943	0.103169		71.9996		0.677386	0.0735628	0.0182406	0.111238	0.119572		129.322		0	0.361744	0.407384	0.0372554	0.193617		78.0815		0.571429	0.357143	0.0714286	0	0		132.905
GFA1_ORF-T	4	0.663418	0.238801	0.0188866	0.0268391	0.0520553		34.2338		0.853641	0	0	0.0534915	0.0928676		16.431		0.641615	0.102937	0.0998036	0.0252837	0.13036		71.8936		0.514689	0.312169	0.0119058	0.0871143	0.0741217		290.942		0	0	0	0	0		168.501		0	0.560886	0.439114	0	0		176.996
MRS6_ORF-T	4	0.238845	0.573491	0	0.0367452	0.150918		11.8736		0.867373	0.0635113	0.0105847	0	0.0585308		34.0873		0.41278	0.286531	0.114934	0.0637338	0.122021		71.5553		0.293987	0.478468	0.227545	0	0		50.4216		0.0751976	0.504684	0.420118	0	0		42.4158		0	0	1	0	0		264.542
YKL215C_ORF-T	4	0.691274	0.0337738	0.00440549	0.270546	0		15.589		0.893582	0.0291303	0.077288	0	0		52.3668		0.605833	0.105252	0.0540963	0.150059	0.0847599		71.5382		0.249003	0	0.266667	0	0.48433		16.5995		0	0	0.0161292	0.467742	0.516128		13.9173		0	1	0	0	0		103.3
UGP1_ORF-T	4	0.663697	0.191256	0.0306454	0.0076607	0.106741		26.0021		0.762014	0.144689	0.0289443	0.0200742	0.0442788		49.5763		0.411379	0.208059	0.197574	0.0687933	0.114195		71.229		0.395515	0.365699	0.236253	0.00173637	0.000797581		147.917		0	0	0	0	0		68.7838		0	0.108025	0.283951	0	0.108025		74.0127
FRE1_ORF-T	4	0.972006	0	0.0279944	0	0		23.8084		0.396162	0.420301	0.0101587	0.145161	0.0282164		27.5857		0.708086	0.125217	0.0968831	0.0372554	0.0325583		70.4976		0	0.5	0	0	0.5		32.0258		0.248183	0.721836	0.00459975	0.0166939	0.00868746		54.291		0	0	0	0	0		58.5754
TPO4_ORF-T	4	0.573889	0.0205763	0.0483534	0.26733	0.0898518		19.1419		0.887418	0	0.112582	0	0		24.4718		0.724454	0.0622905	0.03888	0.0893484	0.0850273		69.9632		0.421284	0.00051944	0.00450127	0.246479	0.327216		27.9436		0.312026	0.658893	0	0	0.0290805		66.6357		0.347674	0.544602	0	0.107724	0		427.052
SBP1_ORF-T	4	0.377555	0.220721	0	0.287931	0.113793		18.2797		0	0	0	0	0		15.8125		0.335738	0.177794	0.0792356	0.111133	0.2961		68.7167		0	0	0	0	0		59.4871		0	0	0	0	0		59.4871		0.175837	0.546088	0.278075	0	0		308.632
NNF2_ORF-T	4	0.56734	0.046483	0.0402096	0.261115	0.0848518		32.8746		0.666673	0.0204627	0.159867	0.117274	0.0357226		53.2875		0.449047	0.0991256	0.133635	0.26997	0.0482226		67.2196		0.340885	0	0.0349196	0.09919	0.525005		100.201		0	0	0	0	0		48.5594		0	0.133588	0.183206	0	0.183206		133.223
ARC1_ORF-T	4	0.705036	0.201439	0.0935251	0	0		19.4793		0.705155	0	0.174364	0.0331328	0.0873489		15.6543		0.287434	0.25864	0.0799859	0.0586552	0.315285		67.1319		0.0408771	0.480602	0.00839068	0	0.47013		103.752		0	0.427525	0.399747	0.172728	0		95.3455		0.259478	0.404352	0.23617	0.1	0		353.991
HRK1_ORF-T	4	0.472168	0.252961	0.124161	0.0759964	0.0747143		23.4126		0	0	0	0	0		14.4173		0.531988	0.196184	0.0848585	0.0988798	0.0880901		67.0513		0.605152	0.360083	0	0	0.0347653		127.447		0	0	0.489946	0.0100543	0.5		76.1482		0.85	0.0666667	0	0.0833333	0		118.103
RSC3_ORF-T	4	0.587707	0.208371	0.0705883	0	0.133334		13.7604		0.818658	0.0366167	0.0305149	0.00828206	0.105929		58.8684		0.422483	0.0946967	0.0554365	0.052796	0.374588		66.8515		0	0	0	0	0		36.5223		0	0.0830831	0	0	0.916917		40.1201		0.30663	0.0541401	0	0.44586	0.19337		309.266
YME1_ORF-T	4	0.754485	0.0403587	0.0325108	0.132287	0.0403587		16.5677		0.59947	0.0378957	0.142751	0.121413	0.0984695		31.9296		0.446315	0.0511532	0.186947	0.161898	0.153687		65.8954		0.729084	0.00760272	0.0155685	0.247745	0		18.813		0	0	0	0	0		22.6068		0.577434	0	0.267699	0.154867	0		132.905
SKI2_ORF-T	4	0.358607	0.0608977	0.0758543	0.152578	0.352063		20.3844		0.608368	0.0610855	0.130435	0	0.200112		12.3988		0.470729	0.142672	0.0913333	0.148498	0.146767		65.6057		0.198516	0.5	0	0.00130908	0.300175		109.118		0.195947	0.263159	0	0.47107	0.0698249		42.8312		0.108764	0.013302	0.242567	0.0821596	0.0532081		281.248
SNF2_ORF-T	4	0.186416	0.262209	0.0500634	0.351947	0.149365		19.2738		0.814967	0.112481	0.028302	0.0265665	0.0176833		49.888		0.341634	0.295217	0.0205753	0.157354	0.18522		65.448		0.51971	0.399915	0.00325548	0.0771187	0		83.9609		0.435484	0.351516	0.0107525	0	0.202247		59.9025		0	0	0	0	0		205.014
KAP123_ORF-T	4	0.664969	0.243243	0	0	0.0917871		12.5608		0.82683	0.0126624	0.0263516	0.0308013	0.103354		29.1415		0.372993	0.126379	0.159448	0.095002	0.246178		65.4288		0	0	0	0	0		186.485		0	0.263889	0.374079	0.236111	0.12592		209.511		0.5	0.5	0	0	0		88.4979
PET112_ORF-T	4	0.46361	0.0892861	0.0714285	0.0536278	0.322048		8.89133		0	0	0	0	0		14.4173		0.426729	0.120519	0.0626703	0.0108439	0.379237		64.6532		0	0	0	0	0		3.04202		0	0	0	0	0		0		0.5	0.0247934	0.475207	0	0		263.907
ECM25_ORF-T	4	0.566202	0.181185	0.1777	0	0.0749126		8.43728		0	0	0	0	0		26.0442		0.369032	0.445017	0.0593002	0.0251898	0.101461		64.5229		0	0	0	0	0		7.47047		0	0	0	0	0		7.83025		0.805584	0.194416	0	0	0		279.344
PHO4_ORF-T	4	0.575743	0.105263	0.126888	0.1	0.0921051		14.2728		0.466934	0.46855	0.0645159	0	0		42.4539		0.496902	0.151754	0.0957849	0.251989	0.00356891		64.4911		0.012982	0.327301	0.659717	0	0		82.2767		0	0	0	0	0		25.0164		0.5	0	0	0.107784	0.392216		132.905
SOK1_ORF-T	4	0.643558	0.0683662	0.281461	0	0.00661444		20.2678		0.678738	0.127376	0.10812	0.074934	0.0108317		37.4891		0.555238	0.186382	0.139672	0.0716283	0.0470797		64.1146		0.199372	0.138845	0.618437	0.00157034	0.0417756		57.8935		0.25	0.486842	0.124999	0.111842	0.0263161		53.2895		0.388889	0.111111	0.404762	0.0952381	0		146.756
IDP3_ORF-T	4	0.35797	0	0	0.64203	0		14.9017		0.966615	0.0194098	0	0.013975	0		37.3475		0.74249	0	0.131404	0.0634508	0.0626547		63.9455		0	0	0	1	0		4.90927		0.0952377	0.224868	0.5	0.126984	0.0529103		4.70451		0	0	0	0	0		0
IOC4_ORF-T	4	0.459459	0.0552153	0	0.196319	0.289006		9.38837		0.688536	0.159928	0.0585714	0	0.092965		32.371		0.375932	0.297043	0.164798	0.127935	0.0342918		63.5649		0	0.446236	0.542935	0.0068273	0.0040016		35.337		0	0	0	0	1		16.6841		0	0	0.5	0	0		14.8025
RPC11_ORF-T	4	0.135001	0.08698	0.402899	0.193206	0.181915		28.5026		0.589485	0.410515	0	0	0		10.8502		0.280942	0.365099	0.0904425	0.1632	0.100317		63.1921		0	0	0	0	0		0		0	0	0	0	0		11.8726		0	0	0	0	0		29.2877
MNN9_ORF-T	4	0.323606	0.177594	0.13048	0.239407	0.128913		29.4813		0.827455	0.078558	0.0154492	0.0510294	0.027508		36.415		0.42024	0.188388	0.170829	0.0305913	0.189951		63.1134		0.390143	0.0168215	0.502174	0	0.0908607		83.2124		0.280131	0.338193	0.00593208	0.148349	0.227396		112.313		0.208709	0.262763	0.528529	0	0		177.313
RIB5_ORF-T	4	0.115163	0.218822	0.033378	0.431504	0.201133		26.045		0.709246	0.111679	0.0418492	0	0.137226		51.609		0.424866	0.243707	0.101938	0.19268	0.0368096		62.959		0	0	0	0	0		6.36373		0.19102	0.0880937	0.224315	0.496571	0		66.0867		0.175926	0.0747863	0.0997151	0.5	0.149573		501.065
NIC96_ORF-T	4	0.568447	0.0269	0.022631	0.382022	0		23.9986		0.91817	0.0470364	0.0231951	0.0115984	0		25.4138		0.459564	0.317262	0.118383	0.09888	0.00591073		62.6058		0.234416	0.148042	0.441716	0.00274871	0.173077		58.4484		0.0125529	0.852304	0.0582199	0	0.076923		67.32		0.346797	0	0.122563	0.5	0.0306407		221.403
PDB1_ORF-T	4	0.460074	0.27086	0	0	0.269066		20.1083		0.897436	0.0192309	0.0439566	0.0183149	0.0210616		13.6406		0.509104	0.115912	0.123852	0.126307	0.124825		57.8026		0.181493	0.133439	0.45478	0.154986	0.075302		338.429		0	0	0	0	0		302.945		0	0.5	0.377778	0.122222	0		264.859
TUP1_ORF-T	4	0.790165	0	0	0.0295077	0.180328		10.0603		0.390977	0.39011	0.0977446	0	0.121169		18.4448		0.366351	0.117568	0.140244	0.178068	0.197768		60.4716		0.345668	0.151387	0.295962	0.00151516	0.205468		177.223		0.257143	0.00722827	0.705508	0	0.0301209		52.4595		0	0	0	0	0.5		29.6051
YOS1_ORF-T	4	0.251012	0.379125	0.0907537	0.0428087	0.236301		11.757		0.735017	0.0663927	0.0235023	0.0182143	0.156874		48.6438		0.470048	0.224043	0.197628	0	0.108281		21.89		0.0249265	0.0639259	0.682151	0.0112337	0.217763		177.157		0	0	0	0	0		57.3567		0	0	0.645749	0.354251	0		631.114
YRM1_ORF-T	4	0.595672	0.0351756	0.0100508	0.143216	0.215886		19.2585		0.221663	0.0554157	0.630982	0.0472296	0.0447097		17.0519		0.795263	0.155831	0.0254047	0.00518124	0.01832		33.7015		0	0.317891	0.00164165	0.500001	0.180466		173.262		0	0	0	0	0		23.466		0	0	0	0	0		0
SCH9_ORF-T	4	0.892858	0	0.107142	0	0		7.25299		0.508934	0.0526311	0.438435	0	0		8.05971		0.564645	0.109431	0.26061	0.0158582	0.049456		32.1156		0.644212	0	0	0.35456	0.0012279		173.066		0	0.757143	0.242857	0	0		33.0916		0.225806	0.5	0.274194	0	0		250.374
HOM6_ORF-T	4	0.834979	0.0279506	0.0609826	0.0217393	0.0543483		33.7214		0.704756	0.0305028	0.0865113	0.0586128	0.119617		23.249		0.476354	0.139526	0.069133	0.153521	0.161466		36.648		0.190286	0.0416975	0.0159972	0.478264	0.273755		157.199		0.25	0.635135	0	0.114865	0		103.563		0.353652	0.485082	0	0.161267	0		309.584
CCT8_ORF-T	4	0	0.229412	0.395604	0	0.374984		4.9427		0.735159	0.0600832	0.0946135	0.0145025	0.0956419		21.6956		0.429592	0.241568	0.140971	0.136426	0.0514429		39.2469		0.0970284	0.494715	0	0.124067	0.284189		155.401		0	0	0	0	0		102.926		0.091623	0.544503	0.180628	0.183246	0		381.375
WHI3_ORF-T	4	0.625711	0.133929	0.169707	0	0.0706527		29.7605		0.371493	0.445422	0.0485297	0.0687004	0.065855		41.9912		0.373407	0.215654	0.0799131	0.143885	0.187142		43.5758		0.333515	0.366887	0.0125348	0.0300857	0.256978		142.551		0	0	0	0	0		122.018		0.111111	0.388889	0	0	0		118.42
CAM1_ORF-T	4	0.49522	0.186599	0	0	0.318181		32.0125		0.728327	0.108059	0.150183	0	0.0134305		34.3965		0.421097	0.144318	0.0565828	0.0964553	0.281546		55.4442		0	0	0	0	0		140.279		0	0	0	0	0		140.279		0.715086	0	0.228808	0.029703	0.0264026		752.39
CYS3_ORF-T	4	0.744319	0	0	0.176136	0.0795458		14.5949		0.871606	0.0444439	0.0407401	0	0.0432103		32.9942		0.447369	0.218183	0.0654033	0.132625	0.136419		53.7228		0.0182327	0.000841702	0.237831	0.300799	0.442295		139.234		0	0	0	0	0		124.785		0.543388	0.17562	0	0	0.280992		234.619
SWD3_ORF-T	4	0.238889	0.627778	0	0.133333	0		9.33007		0.767151	0.118909	0.0851608	0.0287795	0		32.5315		0.522474	0.138197	0.137394	0.0457601	0.156175		27.2787		0.5	0.16576	0	0.33424	0		137.168		0	0.53527	0.390042	0.0746881	0		25.4611		0	0	0.827273	0.172727	0		220.451
JSN1_ORF-T	4	0.179641	0.576175	0.215569	0.028615	0		11.4501		0.741504	0.0486491	0.131683	0.0207917	0.057372		17.5099		0.469804	0.323242	0.14857	0.0219509	0.0364333		45.5507		0.269414	0.269107	0.330142	0	0.131337		136.927		0	0	0	0	0		73.0446		0.901887	0.0981132	0	0	0		323.752
RRP9_ORF-T	4	0.282561	0.462968	0	0.0695362	0.184935		15.003		0.680288	0	0.0818182	0.0772723	0.160622		8.05734		0.382933	0.124249	0.198573	0.195402	0.0988432		40.2273		0.350192	0	0.486901	0	0.162906		136.241		0.313636	0.0909088	0.154546	0	0.440909		85.1639		0.413216	0.115398	0.420181	0.0512048	0		367.842
TAO3_ORF-T	4	0.469446	0.297132	0.0225466	0.104774	0.1061		14.3741		0.354454	0.212956	0.104279	0.200564	0.127747		39.1984		0.368351	0.213206	0.204567	0.0920125	0.121864		50.2169		0.403459	0.170751	0.126007	0.146268	0.153514		133.013		0.0956286	0.15847	0.147541	0.17684	0.421521		129.046		0.392857	0.351138	0.107143	0.148862	0		427.369
CPR6_ORF-T	4	0.639706	0.0772056	0.143382	0	0.139706		18.8504		0.830435	0.101086	0.039131	0	0.0293479		10.0758		0.344702	0.163216	0.151232	0.144554	0.196297		37.5621		0.419216	0.270589	0.310196	0	0		131.637		0	0	0	0	0		1.18983		0	0	0	0	0		0
STT4_ORF-T	4	0.616554	0.16984	0	0	0.213606		22.842		0.191954	0.127834	0.482605	0.0177096	0.179897		46.9441		0.537352	0.191069	0.0841911	0.0676449	0.119743		54.8528		0.360305	0.16255	0.0385256	0.200184	0.238435		130.213		0.0343601	0.0402842	0.175926	0.157407	0.592023		57.5229		0.750716	0	0.249284	0	0		265.176
RPO31_ORF-T	4	0.546706	0.147983	0.0582195	0.170458	0.0766335		14.506		0.369121	0.0388547	0.0552142	0.5	0.0368099		12.0896		0.65389	0.0339844	0.0410039	0.21932	0.0518022		45.9265		0.327199	0.194836	0.183099	0.247221	0.0476458		128.181		0	0	0	0	0		2.65634		0.166667	0	0	0.333333	0		133.223
MAK11_and_SPT23_ORF-T	4	0.670707	0.226776	0.102517	0	0		13.834		0	0	0	0	0		11.1618		0.627181	0.0985209	0.107134	0.147608	0.0195555		41.59		0.396843	0.0015967	0	0.500001	0.10156		125.019		0	0	0	0	0		39.8425		0	0	0.246377	0	0.253623		88.8152
CIC1_ORF-T	4	0.336835	0.050314	0.185535	0.0534585	0.373858		14.2145		0	0	0	0	0		5.58089		0.443795	0.336167	0.0634939	0.0834023	0.0731416		24.6707		0.905642	0	0	0.0920814	0.00227688		125		0	0	0.427852	0	0.572148		14.308		0.5	0.5	0	0	0		351.77
RVS167_ORF-T	4	0.239704	0.114201	0.361563	0.127072	0.157459		20.6636		0.503818	0.297631	0.0144927	0.0123189	0.171739		19.6818		0.50842	0.256672	0.0938441	0.0543081	0.0867557		39.6165		0.470742	0.0449174	0.455082	0	0.0292588		124.532		0	0	0	0	0		34.0321		0.708696	0.291304	0	0	0		264.542
PHO8_ORF-T	4	0.287385	0.155779	0.331225	0.165308	0.0603021		23.4862		0.833699	0.0269493	0.139351	0	0		25.1093		0.513973	0.228374	0.0952352	0.0766218	0.0857961		58.2449		0.0373534	0	0.46228	0	0.500367		122.671		0	0	0.400459	0.373947	0.225594		46.5386		0.0611511	0	0.44737	0.491479	0		323.434
YNL247W_ORF-T	4	0.868557	0.0876286	0	0	0.0438143		12.3276		0.40923	0.0500001	0.068898	0.0944441	0.377427		21.6932		0.257768	0.306469	0.156321	0.0995564	0.179886		41.1608		0.117592	0.158851	0.352941	0.190398	0.180218		121.532		0.141733	0.137795	0.0748031	0	0.645669		121.769		0.5	0	0	0	0		88.8152
SEC4_ORF-T	4	0.810601	0.121983	0	0	0.067416		22.4768		0.759696	0.0304275	0.0597133	0.107401	0.0427626		27.4228		0.56179	0.157116	0.0533469	0.197114	0.0306333		37.5842		0	0	0	0	0		121.188		0.25125	0.219472	0.280528	0.24875	0		137.737		0.625	0.25	0	0.0892857	0.0357143		88.4979
NOP14_ORF-T	4	0.779277	0.102212	0.0310217	0	0.0874888		19.0099		0.336657	0.410335	0	0.0772506	0.175758		43.3911		0.546473	0.125975	0.0506137	0.0402692	0.236668		43.5944		0.568344	0.0960067	0.000667911	0.207263	0.127718		120.209		0.172898	0	0.645258	0.088785	0.0930593		111.23		0.5	0	0	0	0.5		44.0903
TIF34_ORF-T	4	0.144737	0.574013	0.0953953	0.044408	0.141447		28.7358		0.729624	0.03605	0.0133223	0.12696	0.0940443		15.3451		0.239753	0.215733	0.243869	0.175163	0.125482		57.7525		0.0769626	0.566986	0.0162388	0.150416	0.189396		119.798		0	0	0	0	0		107.63		0	0.426778	0	0	0.573222		191.481
NOP9_ORF-T	4	0.766918	0.0743808	0.0099413	0.14876	0		15.9694		0.773444	0.169811	0.0117766	0.00642441	0.0385436		10.6943		0.418125	0.238262	0.179363	0.0349404	0.12931		26.4265		0.353062	0.00303542	0	0	0.643902		117.762		0	0	0	0	0		44.3525		0	0	0	0	0		29.2877
ROM1_ORF-T	4	0.399823	0.080972	0.0769231	0.267206	0.175076		14.8864		0.875503	0.0157137	0.00564083	0.0455281	0.0576142		33.7851		0.524846	0.110599	0.13612	0.154241	0.0741948		48.6588		0.0455324	0.526775	0.338362	0.0483825	0.0409477		115.875		0.210118	0.128378	0.194511	0.307701	0.159292		5.47887		0	0	0	0	0		205.014
NPR1_ORF-T	4	0.23765	0.410361	0.193478	0.0202122	0.138298		15.8958		0.906339	0.0286618	0.0308332	0.0191668	0.0149996		24.9464		0.573053	0.0861564	0.110333	0.13577	0.094688		43.392		0.192491	0.476293	0.0788502	0.00969774	0.242668		113.276		0.172727	0.347847	0.163636	0.280702	0.0350881		61.1198		0	0.375887	0.124113	0	0		118.42
[truncated: 632 more rows]
[truncated: 31 more columns]
