# Supplementary material for: Substrate specificity of the TRAMP nuclear surveillance complexes
Source: Nat Commun. 2020 Jun 19;11:3122. doi: 10.1038/s41467-020-16965-4 (PMC7305330; doi:10.1038/s41467-020-16965-4)
Supplement: Supplementary file 12 — Source Data [file 41467_2020_16965_MOESM12_ESM.xlsx]

## Sheet: Fig2
Figure 2A
	AVERAGE	AVERAGE	AVERAGE	AVERAGE	AVERAGE	AVERAGE	Individual replicate	Individual replicate	Individual replicate	Individual replicate	Individual replicate	Individual replicate	Individual replicate	Individual replicate	Individual replicate	Individual replicate	Individual replicate	Individual replicate
#TABLE	Mtr4-arch	Mtr4	Trf5	Trf4	Air2	Air1	Mtr4-arch_1	Mtr4-arch_2	Mtr4_1	Mtr4_2	Trf5-HTP_1	FPH-Trf5_2	Trf4_1	Trf4_2	Air2_1	Air2_2	Air1_1	Air1_2
pre-rRNA (ETS/ITS)	70208.5	411320	67465	198734	62738.5	201723	66455	73962	459469	363170	64146	70784	308242	89227	39854	85623	260235	143211
25S rRNA	73974	125949	282376	373684	76564	127873	76082	71866	163501	88397	176228	388524	526140	221227	62605	90523	152944	102802
18S rRNA	45589.5	74345.5	110858	257376	30979.5	85019	52227	38952	91235	57456	86568	135148	395738	119013	20050	41909	100203	69835
5.8S rRNA	30472	56639	14592	42869	5071.5	12111	44890	49487	64574	48704	12240	16944	67906	17832	3308	6835	14175	10047
5S rRNA	25984	106207	37635.5	127170	46859.5	38643	17301	34667	141146	71268	26440	48831	198194	56146	30144	63575	59253	18033
tRNA	36682	83687	100434	183854	93247	74279	32446	40918	88287	79087	25496	175372	289644	78064	61543	124951	99996	48562
mRNA	193449	207258	541116	838108	261020	206316	105386	117905	210583	203933	182965	899267	1082582	593633	195724	326317	251968	160663
CUTs	13360	37836.5	16114	173260	73342	21965.5	13145	13575	44143	31530	9327	22901	289966	56553	63391	83293	29465	14466
SUTs/XUTs	37253	54618.5	30409	231534	113512	49393	26669	28032	58501	50736	23770	37048	356655	106412	94729	132294	61315	37471
snoRNA	27355	27355	38632	69699	27355	27355	27355	27355	27355	27355	28944	48320	112043	27355	27355	27355	27355	27355
snRNA	6063.5	11626	430.5	36183.5	11016.5	7244	5352	5428	11702	11550	577	284	60790	11577	8732	13301	10697	3791
other ncRNA	133530	207190	238328	609294	286186	251672	124621	142439	217145	197234	123643	353013	974050	244537	210493	361878	270576	232768
Figure 2B
	AVERAGE	AVERAGE	AVERAGE	AVERAGE	AVERAGE	AVERAGE	Individual replicate	Individual replicate	Individual replicate	Individual replicate	Individual replicate	Individual replicate	Individual replicate	Individual replicate	Individual replicate	Individual replicate	Individual replicate	Individual replicate
#TABLE	Mtr4-arch	Mtr4	Trf5	Trf4	Air2	Air1	Mtr4-arch_1	Mtr4-arch_2	Mtr4_2	Mtr4_1	Trf5-HTP_1	FPH-Trf5_2	Trf4_1	Trf4_2	Air2_1	Air2_2	Air1_1	Air1_2
ETS/ITS	#DIV/0!	122252	20455.5	8842.5	27587	107876			125911	118594	27252	13659	11286	6399	18976	36198	147714	68038
25S	#DIV/0!	42192.5	22217	6799	13786	39418.5			33927	50458	31631	12803	8658	4940	8955	18617	46071	32766
18S	#DIV/0!	26563	20322	4422	10674.5	32622.5			23887	29239	28696	11948	4340	4504	7262	14087	39301	25944
5.8S	#DIV/0!	12258	2997.5	929.5	1711	5051			12895	11621	3655	2340	797	1062	1250	2172	6106	3996
5S	#DIV/0!	41894	8978	5352.5	20486	19696			30697	53091	9586	8370	6862	3843	14042	26930	30644	8748
tRNA	12007.5	29197	6351.5	7083.5	41682.5	39269.5	11911	12104	30243	28151	6824	5879	8585	5582	29212	54153	54995	23544
mRNA	29225.5	67826	51158.5	18504.5	90603.5	56672.5	27316	31135	69908	65744	38754	63563	18527	18482	73499	107708	80639	32706
CUTs	4032	13724.5	3520.5	5459	31248.5	8764.5	4023	4041	12154	15295	3057	3984	3931	6987	29353	33144	13140	4389
SUTs/XUTs	6571.5	17197	4388.5	6559	43229.5	14679	6444	6699	15889	18505	5578	3199	5500	7618	39828	46631	22090	7268
snoRNA	13695	9082	1969	1617	8477	6636	14224	13166	9034	9130	2175	1763	1322	1912	7483	9471	9660	3612
snRNA	1538	3542.5	430.5	924.5	4188	2936.5	1320	1756	4004	3081	577	284	715	1134	3880	4496	4494	1379
other ncRNA	33561	62096	28548.5	17413	98844.5	61889	33389	33733	61684	62508	24307	32790	15312	19514	81076	116613	84029	39749

## Sheet: Fig 3A-K
Figure3A-K		# Thu Mar 8 11:49:27 2018	Air1_1	Air1_2	Air2_1	Air1_2	Trf4_1	Trf4_2	Trf5_1	Trf5_2	Mtr4	Mtr4_2	Mtr4-arch_1	Mtr4-arch_2	Mtr4-HTP_dAir1	Mtr4-HTP_dAir1_2	Mtr4-HTP_dAir2	Mtr4-HTP_dAir2_2	Mtr4-HTP_dTrf4	Mtr4-HTP_dTrf5	Mtr4-HTP_dTrf5_2	Rrp44_WT2	Rrp44_WT3	Rrp44_Mtr4-arch_1	Rrp44_Mtr4-arch_2	Rrp6_1	Rrp6_2
RDN37-1	2501	A	404.04	784.929	158.724	169.134	115.52	323.962	1549.56	115.89	12.4735	21.5716	179.852	623.816	215.442	373.602	194.104	279.223	319.418	95.2085	240.609	0	0	1366.74	195.389	287.191	0
RDN37-1	2502	A	397.523	789.467	158.724	166.406	115.52	323.962	1549.56	149.002	12.4735	35.0538	173.65	617.931	215.442	359.662	187.634	277.467	307.732	91.5466	231.602	0	0	780.996	195.389	287.191	0
RDN37-1	2503	G	377.972	821.227	158.724	163.678	115.52	323.962	1530.51	149.002	12.4735	35.0538	173.65	600.275	205.018	352.692	168.224	268.686	307.732	91.5466	226.455	0	0	715.913	195.389	27.3515	0
RDN37-1	2504	A	375.8	812.152	158.724	163.678	115.52	323.962	1530.51	149.002	12.4735	35.0538		629.701	205.018	348.51	161.754	263.418	307.732	87.8847	221.308	0	0	650.83	146.542	13.6758	0
RDN37-1	2505	A	351.905	803.078	126.165	163.678	115.52	323.962	1511.46	149.002	12.4735	35.0538	173.65	629.701	198.068	328.993	135.873	244.101	296.046	73.2373	207.155	0	0	650.83	146.542	13.6758	0
RDN37-1	2506	A	345.389	798.541	113.955	155.494	115.52	323.962	1486.05	149.002	12.4735	35.0538	173.65	629.701	184.168	309.477	129.403	235.32	284.36	69.5754	200.722	0	0	585.747	146.542	13.6758	0
RDN37-1	2507	T	323.666	739.558	109.886	125.486	115.52	225.365	901.793	57.9451	12.4735	35.0538	105.43	582.62	149.42	281.596	97.0522	212.491	237.616	40.2805	187.855	0	0	520.664	146.542	13.6758	0
RDN37-1	2508	T	304.116	617.054	109.886	70.927	115.52	169.024	831.936	41.3894	12.4735	35.0538	68.2196	582.62	128.57	271.838	90.5821	203.71	218.139	40.2805	187.855	0	0	325.415	146.542	13.6758	0
RDN37-1	2509	T	304.116	585.294	109.886	65.4711	115.52	169.024	812.884	41.3894	19.9576	35.0538	68.2196	582.62	118.146	252.321	71.1716	186.149	179.186	40.2805	182.708	0	0	325.415	146.542	13.6758	0
RDN37-1	2510	A	460.518	821.227	301.168	136.398	115.52	197.194	882.741	902.288	256.954	291.217	111.632	712.091	184.168	368.026	161.754	314.346	284.36	80.561	277.922	110.096	0	650.83	341.93	13.6758	0
RDN37-1	2511	A	460.518	825.764	301.168	141.854	115.52	197.194	1530.51	985.067	256.954	291.217	117.834	717.976	170.269	372.208	161.754	309.077	284.36	80.561	290.789	110.096	0	650.83	341.93	13.6758	0
RDN37-1	2512	T	456.174	852.987	301.168	133.67	115.52	126.768	1289.18	985.067	329.3	291.217	117.834	741.517	170.269	372.208	161.754	309.077	280.464	76.8991	290.789	110.096	0	650.83	341.93	13.6758	0
RDN37-1	2513	A	788.529	1737.73	386.635	270.068	539.094	239.45	2140.17	1018.18	1287.26	1011.17	434.125	923.953	552.505	522.765	485.261	463.616	825.812	413.791	488.937	220.192	177.384	1171.49	586.166	574.383	284.945
RDN37-1	2514	A	786.356	1792.18	386.635	275.524	539.094	211.28	2114.77	1018.18	1289.76	1167.56	496.142	947.494	580.304	529.735	485.261	456.591	841.393	413.791	482.504	220.192	177.384	1171.49	488.472	574.383	284.945
RDN37-1	2515	T	773.323	1792.18	386.635	267.34	519.841	197.194	2038.56	1018.18	1357.12	1170.26	477.537	947.494	576.83	515.794	478.791	454.835	833.603	410.129	472.21	220.192	177.384	1106.41	488.472	560.707	284.945
RDN37-1	2516	T	773.323	1783.11	386.635	267.34	519.841	183.109	2032.21	1018.18	1359.61	1159.47	489.941	941.609	587.254	513.006	465.851	449.567	841.393	413.791	470.924	220.192	177.384	1106.41	488.472	560.707	284.945
RDN37-1	2517	T	773.323	1787.64	386.635	264.612	442.827	183.109	2032.21	1018.18	1359.61	1148.69	489.941	935.723	587.254	510.218	478.791	447.811	845.289	421.114	477.357	220.192	177.384	1106.41	488.472	560.707	284.945
RDN37-1	2518	T	773.323	1746.81	386.635	264.612	442.827	197.194	1879.79	1026.46	1367.09	1253.85	496.142	912.183	587.254	514.4	478.791	447.811	860.87	435.762	478.644	220.192	266.075	1106.41	488.472	560.707	284.945
RDN37-1	2519	G	831.974	1842.09	390.704	278.252	442.827	253.535	1879.79	1216.85	1561.68	1588.21	520.95	1012.23	771.423	524.159	556.433	475.909	1036.16	549.28	499.231	220.192	266.075	1106.41	488.472	560.707	284.945
RDN37-1	2520	A	845.007	1846.63	390.704	280.98	442.827	267.621	2146.52	1216.85	1609.08	1590.91	520.95	1076.96	778.372	528.341	569.373	493.47	1055.64	563.927	510.811	220.192	266.075	1106.41	488.472	560.707	284.945
RDN37-1	2521	A	845.007	1860.24	390.704	280.98	442.827	267.621	2146.52	1216.85	1624.05	1739.21	539.555	1118.16	781.847	531.129	569.373	496.982	1055.64	563.927	523.677	220.192	266.075	1106.41	488.472	560.707	284.945
RDN37-1	2522	A	847.18	1896.53	390.704	280.98	442.827	267.621	2146.52	1274.79	1728.83	1739.21	558.16	1118.16	785.322	531.129	569.373	516.299	1067.32	571.251	527.537	220.192	266.075	976.245	439.625	560.707	284.945
RDN37-1	2523	A	847.18	1950.98	390.704	302.804	442.827	267.621	2146.52	1539.68	1741.3	1782.35	589.169	1118.16	809.646	543.675	614.664	539.129	1082.9	589.56	548.124	220.192	266.075	976.245	439.625	560.707	284.945
RDN37-1	2524	T	884.108	1878.39	390.704	308.26	423.574	253.535	2140.17	1622.46	1731.32	1806.62	576.766	1018.11	792.272	529.735	614.664	544.397	1082.9	604.207	544.264	220.192	266.075	976.245	439.625	560.707	284.945
RDN37-1	2525	G	938.414	1923.76	402.914	313.716	442.827	239.45	2330.69	1622.46	1898.47	1995.37	694.599	982.804	927.792	543.675	776.418	593.569	1250.4	754.344	573.858	220.192	443.459	1106.41	879.25	560.707	284.945
RDN37-1	2526	G	886.28	1733.2	423.263	302.804	442.827	253.535	2330.69	1622.46	1903.46	2068.18	682.196	965.149	924.317	533.917	769.947	584.788	1246.51	743.358	567.424	220.192	443.459	1041.33	879.25	560.707	284.945
RDN37-1	2527	A	886.28	1737.73	423.263	302.804	442.827	253.535	2330.69	1622.46	1983.29	2070.87	688.398	988.689	927.792	543.675	769.947	590.056	1254.3	743.358	577.718	220.192	443.459	1041.33	879.25	560.707	284.945
RDN37-1	2528	T	788.529	1646.99	419.193	291.892	442.827	253.535	2330.69	1622.46	2010.73	2092.45	731.81	923.953	913.893	515.794	769.947	583.032	1234.82	739.696	576.431	220.192	443.459	1041.33	879.25	560.707	284.945
RDN37-1	2529	T	742.911	1628.84	419.193	272.796	519.841	253.535	2330.69	1597.63	2010.73	2097.84	731.81	923.953	927.792	497.672	750.537	588.3	1219.24	739.696	568.711	220.192	443.459	780.996	879.25	560.707	284.945
RDN37-1	2530	T	762.462	1588.01	317.447	264.612	712.374	267.621	2330.69	1589.35	2010.73	2124.8	725.608	947.494	924.317	487.914	757.007	586.544	1203.66	739.696	567.424	220.192	443.459	780.996	879.25	560.707	284.945
RDN37-1	2531	T	760.289	1565.32	313.378	250.973	712.374	267.621	2203.68	1589.35	1995.76	2100.53	719.407	947.494	931.267	489.308	769.947	597.081	1211.45	750.682	577.718	220.192	443.459	715.913	879.25	560.707	126.642
RDN37-1	2532	T	747.256	1510.88	313.378	245.517	712.374	253.535	2114.77	1696.96	2063.12	2087.05	719.407	882.758	917.367	486.52	763.477	605.862	1199.76	747.02	575.144	220.192	443.459	650.83	879.25	560.707	0
RDN37-1	2533	T	712.5	1465.5	313.378	234.605	712.374	253.535	2121.12	1696.96	2043.16	2078.96	688.398	782.712	913.893	483.732	763.477	616.398	1156.92	747.02	577.718	220.192	443.459	585.747	879.25	547.031	0
RDN37-1	2534	T	699.466	1406.52	382.565	210.053	673.867	253.535	1981.41	1696.96	1953.35	2062.78	682.196	794.482	910.418	487.914	763.477	612.886	1137.44	728.711	575.144	220.192	443.459	585.747	732.708	437.625	0
RDN37-1	2535	G	712.5	1324.85	382.565	212.781	789.388	253.535	1867.09	1663.85	1903.46	2146.37	682.196	800.367	938.217	511.612	854.059	628.691	1184.18	739.696	604.738	440.383	443.459	585.747	683.861	437.625	0
RDN37-1	2536	T	686.433	1220.5	370.355	207.325	789.388	267.621	1854.39	1663.85	1806.16	2124.8	694.599	788.597	903.468	510.218	854.059	628.691	1184.18	721.387	624.038	440.383	443.459	650.83	683.861	437.625	0
RDN37-1	2537	T	627.782	1093.46	309.308	190.957	789.388	267.621	1771.83	1663.85	1783.71	2119.41	694.599	782.712	899.993	519.977	892.88	633.96	1188.08	710.402	617.605	330.287	443.459	585.747	537.319	437.625	0
RDN37-1	2538	T	623.437	993.639	288.959	185.501	789.388	267.621	1619.42	1614.18	1706.37	2068.18	638.783	765.057	899.993	513.006	886.41	616.398	1160.81	703.078	616.318	330.287	266.075	520.664	488.472	437.625	0
RDN37-1	2539	T	566.959	898.358	240.12	182.773	750.881	267.621	1333.64	1572.8	1639.02	2008.86	632.582	753.287	879.144	510.218	892.88	614.642	1133.54	695.754	608.598	330.287	266.075	455.581	488.472	355.57	0
RDN37-1	2540	G	545.236	893.821	223.841	188.229	750.881	253.535	1136.77	1572.8	1609.08	1882.12	657.389	765.057	879.144	508.824	912.291	614.642	1149.13	703.078	615.031	330.287	266.075	455.581	488.472	300.867	0
RDN37-1	2541	G	532.203	843.912	223.841	180.046	750.881	253.535	1124.07	1572.8	1564.18	1822.8	638.783	735.632	865.244	507.43	912.291	612.886	1137.44	706.74	616.318	330.287	266.075	455.581	488.472	300.867	0
RDN37-1	2542	C	510.48	839.375	223.841	171.862	750.881	253.535	1098.66	1663.85	1466.88	1801.23	632.582	735.632	854.82	506.036	905.821	607.618	1125.75	710.402	616.318	330.287	266.075	455.581	488.472	287.191	0
RDN37-1	2543	A	727.706	1011.79	223.841	204.597	750.881	436.644	1359.04	1663.85	1751.28	1968.41	917.864	1035.77	1094.59	713.748	1294.03	864.011	1476.33	845.89	753.993	1100.96	620.843	325.415	1807.35	328.219	0
RDN37-1	2544	A	725.533	984.565	223.841	212.781	750.881	450.73	1359.04	1647.3	1688.91	1965.71	936.469	1018.11	1094.59	708.172	1294.03	865.767	1472.44	838.567	747.559	990.862	620.843	195.249	1856.19	191.461	0
RDN37-1	2545	G	664.71	871.135	215.701	185.501	654.614	450.73	1301.88	1639.02	1434.45	1752.69	818.635	953.379	1042.46	697.02	1274.62	842.938	1390.64	816.596	723.112	990.862	620.843	195.249	1856.19	191.461	0
RDN37-1	2546	A	664.71	821.227	215.701	171.862	654.614	450.73	1060.56	1639.02	1426.97	1741.91	762.819	941.609	1028.56	684.473	1261.68	841.182	1386.74	816.596	724.399	990.862	709.534	195.249	1856.19	191.461	0
RDN37-1	2547	G	623.437	626.129	166.863	111.846	616.107	394.388	939.897	1597.63	1189.97	1191.83	688.398	717.976	920.842	651.016	1171.1	818.352	1250.4	736.035	680.652	1100.96	709.534	195.249	1807.35	54.7031	0
RDN37-1	2548	C	540.892	508.162	166.863	95.4787	616.107	394.388	927.196	1365.85	1105.15	903.311	657.389	635.586	872.194	634.288	1151.69	788.498	1164.71	721.387	648.485	1100.96	709.534	195.249	1807.35	54.7031	0
RDN37-1	2549	A	608.232	558.071	166.863	109.118	616.107	478.9	920.845	1407.24	1142.57	1035.44	781.424	753.287	931.267	676.109	1255.21	906.158	1273.78	790.963	715.392	1211.05	709.534	260.332	1807.35	54.7031	0
RDN37-1	2550	T	566.959	467.328	166.863	98.2066	596.854	450.73	603.313	1274.79	940.501	657.934	762.819	735.632	844.395	627.318	1158.16	848.206	1160.81	714.063	663.925	1211.05	709.534	260.332	1807.35	41.0273	0
RDN37-1	2551	G	549.581	503.625	166.863	128.214	519.841	577.497	489.001	1167.18	790.82	544.683	880.653	788.597	1004.24	598.043	1287.56	846.45	1301.04	823.919	638.192	1321.15	709.534	260.332	1758.5	273.515	0
RDN37-1	2552	A	586.509	499.088	166.863	128.214	519.841	577.497	489.001	1233.4	768.367	544.683	905.46	818.022	997.29	589.679	1287.56	841.182	1316.62	831.243	630.472	1321.15	709.534	260.332	1758.5	273.515	0
RDN37-1	2553	G	586.509	494.551	166.863	120.03	519.841	577.497	482.65	1490.02	676.063	506.933	911.662	818.022	972.965	556.222	1242.27	807.815	1308.83	820.257	597.018	1211.05	709.534	260.332	1563.11	273.515	0
RDN37-1	2554	A	586.509	494.551	166.863	125.486	519.841	605.668	1003.4	1647.3	676.063	506.933	936.469	923.953	972.965	557.616	1255.21	806.059	1304.94	820.257	606.025	1211.05	709.534	260.332	1563.11	273.515	0
RDN37-1	2555	G	549.581	458.254	166.863	125.486	442.827	591.583	882.741	1696.96	633.653	477.272	905.46	859.218	879.144	490.702	1184.04	718.253	1114.07	739.696	533.971	1100.96	709.534	195.249	1563.11	273.515	0
RDN37-1	2556	C	525.686	440.105	126.165	122.758	404.32	563.412	806.534	1506.57	568.791	453.004	886.855	717.976	806.171	426.576	1061.1	658.545	1024.47	673.783	481.217	1100.96	709.534	130.166	1514.26	273.515	0
RDN37-1	2557	T	464.863	444.642	81.3968	122.758	308.054	535.241	787.482	1506.57	551.328	434.128	886.855	670.896	740.149	393.119	996.403	619.911	981.626	626.179	440.043	1100.96	709.534	65.083	1416.57	273.515	0
RDN37-1	2558	T	458.346	444.642	69.1873	114.574	269.547	535.241	787.482	1324.46	523.887	423.343	880.653	665.011	736.674	384.755	976.992	600.593	958.254	611.531	432.323	1100.96	709.534	65.083	1416.57	273.515	0
RDN37-1	2559	T	458.346	444.642	69.1873	114.574	269.547	535.241	787.482	1324.46	516.403	431.432	855.846	688.551	719.299	383.361	976.992	598.837	954.358	596.884	427.177	1100.96	709.534	65.083	1416.57	273.515	0
RDN37-1	2560	T	458.346	444.642	69.1873	114.574	269.547	535.241	1035.16	1316.18	471.498	369.414	855.846	688.551	708.875	380.573	957.582	591.813	946.568	593.222	413.023	1100.96	709.534	65.083	1416.57	273.515	0
RDN37-1	2561	A	532.203	521.774	264.539	122.758	346.56	690.18	1047.86	1332.74	628.664	463.789	917.864	806.252	865.244	414.03	1067.57	663.814	1242.61	703.078	463.204	1100.96	709.534	260.332	1416.57	273.515	0
RDN37-1	2562	C	503.963	485.477	264.539	117.302	346.56	676.094	1016.11	1158.9	598.728	461.093	911.662	835.678	854.82	408.453	1022.28	648.008	1223.14	666.459	443.903	1100.96	709.534	260.332	1416.57	273.515	0
RDN37-1	2563	T	486.585	476.402	264.539	114.574	346.56	676.094	1016.11	1158.9	561.307	444.914	936.469	829.792	861.769	402.877	1028.75	640.984	1230.93	655.474	445.19	1100.96	709.534	260.332	1123.49	273.515	0
RDN37-1	2564	G	486.585	485.477	264.539	111.846	346.56	690.18	1016.11	1059.57	558.813	444.914	986.083	812.137	879.144	404.271	1054.63	639.228	1242.61	670.121	438.757	1100.96	620.843	260.332	1025.79	273.515	0
RDN37-1	2565	G	475.724	490.014	264.539	111.846	346.56	718.35	1016.11	1059.57	558.813	412.557	936.469	782.712	872.194	398.695	1061.1	635.716	1238.72	670.121	440.043	1100.96	620.843	260.332	1025.79	273.515	0
RDN37-1	2566	G	460.518	485.477	264.539	111.846	346.56	718.35	1016.11	1059.57	556.318	404.467	936.469	800.367	868.719	394.513	1048.16	626.935	1223.14	670.121	436.183	990.862	620.843	260.332	976.944	273.515	0
RDN37-1	2567	C	417.073	453.716	264.539	100.935	211.787	676.094	1016.11	1059.57	493.95	372.11	837.24	723.862	792.272	345.722	983.462	565.471	1145.23	626.179	402.73	990.862	620.843	195.249	781.555	273.515	0
RDN37-1	2568	A	473.552	567.145	427.333	133.67	269.547	732.436	1022.46	1059.57	523.887	372.11	961.276	865.103	844.395	393.119	1061.1	635.716	1180.29	699.416	436.183	990.862	620.843	195.249	781.555	300.867	0
RDN37-1	2569	A	471.379	562.608	431.403	133.67	269.547	704.265	1022.46	960.233	521.392	372.11	930.267	841.563	816.596	380.573	1002.87	616.398	1141.33	673.783	409.163	0	532.151	195.249	48.8472	300.867	0
RDN37-1	2570	G	445.312	535.385	431.403	114.574	231.04	704.265	1022.46	960.233	449.046	334.36	843.442	806.252	736.674	344.328	912.291	554.934	1032.27	622.517	367.99	0	532.151	195.249	48.8472	300.867	0
RDN37-1	2571	A	438.796	530.848	374.425	111.846	154.027	690.18	1022.46	960.233	449.046	334.36	880.653	812.137	726.249	337.357	905.821	535.617	1012.79	615.193	356.409	0	532.151	195.249	48.8472	300.867	0
RDN37-1	2572	A	399.695	530.848	374.425	109.118	134.773	676.094	1022.46	960.233	449.046	334.36	855.846	812.137	719.299	323.417	867	518.056	997.207	604.207	347.403	0	443.459	195.249	48.8472	300.867	0
RDN37-1	2573	G	343.216	471.865	374.425	103.663	134.773	662.009	1016.11	951.955	389.173	242.68	738.012	647.356	684.551	292.748	795.828	446.055	880.347	549.28	329.389	0	443.459	195.249	439.625	287.191	0
RDN37-1	2574	A	338.872	467.328	374.425	100.935	134.773	662.009	1016.11	951.955	359.237	237.288	725.608	629.701	674.126	289.96	795.828	432.006	872.556	556.603	325.529	0	443.459	520.664	439.625	287.191	0
RDN37-1	2575	C	236.776	412.882	374.425	73.655	134.773	619.753	997.053	885.732	254.459	180.662	607.775	506.115	611.578	248.139	724.656	388.103	794.649	530.97	277.922	0	443.459	520.664	439.625	259.84	0
RDN37-1	2576	A	467.035	712.335	406.984	163.678	327.307	971.886	1498.76	918.844	691.032	512.325	1072.91	723.862	820.071	533.917	1022.28	1051.92	1398.43	1241.37	488.937	330.287	709.534	715.913	781.555	1094.06	791.515
RDN37-1	2577	A	460.518	689.649	419.193	160.95	327.307	971.886	1492.4	918.844	688.537	504.236	1085.31	717.976	799.222	526.947	996.403	1039.62	1371.16	1245.03	481.217	330.287	532.151	715.913	781.555	1094.06	791.515
RDN37-1	2578	G	449.657	648.814	419.193	155.494	327.307	957.8	1327.29	894.01	663.59	498.843	1029.5	676.781	767.948	517.189	964.052	1027.33	1347.79	1241.37	465.777	330.287	443.459	715.913	781.555	1025.68	791.515
RDN37-1	2579	A	467.035	648.814	419.193	152.766	327.307	957.8	1301.88	885.732	661.095	493.45	1041.9	700.321	764.473	507.43	944.641	1034.35	1328.31	1237.71	467.064	330.287	443.459	715.913	781.555	1025.68	791.515
RDN37-1	2580	G	447.485	607.98	419.193	152.766	327.307	943.715	1085.96	736.731	661.095	469.182	1004.69	629.701	705.4	489.308	912.291	992.208	1293.25	1212.08	449.05	330.287	443.459	650.83	781.555	984.656	791.515
RDN37-1	2581	A	464.863	612.517	419.193	155.494	327.307	929.63	1079.61	753.286	773.357	485.361	1010.89	629.701	691.5	493.49	892.88	1002.74	1308.83	1204.75	460.63	330.287	443.459	650.83	781.555	984.656	791.515
RDN37-1	2582	T	480.068	576.22	398.844	150.038	308.054	845.118	1079.61	736.731	723.463	590.523	973.68	570.85	615.053	468.397	841.119	990.452	1191.97	1171.8	441.33	440.383	443.459	780.996	781.555	984.656	791.515
RDN37-1	2583	G	482.241	576.22	398.844	155.494	308.054	802.862	1079.61	711.897	715.979	590.523	986.083	564.965	628.953	457.245	789.358	976.403	1203.66	1175.46	440.043	440.383	443.459	780.996	781.555	875.25	1076.46
RDN37-1	2584	G	480.068	576.22	398.844	180.046	308.054	760.606	1079.61	662.23	710.989	590.523	967.478	564.965	604.629	447.487	763.477	974.647	1195.87	1157.15	441.33	440.383	266.075	780.996	781.555	875.25	1076.46
RDN37-1	2585	A	467.035	580.757	398.844	180.046	308.054	746.521	1079.61	662.23	710.989	590.523	967.478	553.195	604.629	451.669	763.477	974.647	1199.76	1157.15	445.19	440.383	266.075	780.996	781.555	875.25	1076.46
RDN37-1	2586	G	445.312	576.22	394.774	180.046	308.054	718.35	1079.61	653.952	643.632	544.683	942.671	523.77	583.779	439.122	737.597	964.11	1172.5	1146.16	437.47	440.383	266.075	780.996	781.555	861.574	1076.46
RDN37-1	2587	A	445.312	571.683	394.774	180.046	308.054	718.35	1079.61	653.952	641.138	544.683	942.671	523.77	583.779	439.122	737.597	964.11	1172.5	1142.5	445.19	440.383	266.075	780.996	781.555	861.574	1076.46
RDN37-1	2588	G	427.934	544.46	293.028	174.59	308.054	619.753	1079.61	653.952	623.675	496.147	862.048	517.885	517.757	423.788	627.604	943.037	1114.07	1098.56	428.463	440.383	266.075	715.913	781.555	861.574	1076.46
RDN37-1	2589	T	427.934	503.625	240.12	174.59	308.054	605.668	1079.61	653.952	616.191	493.45	781.424	494.344	465.633	421	582.313	930.744	1079.01	1058.28	415.597	440.383	266.075	715.913	781.555	861.574	1076.46
RDN37-1	2590	C	404.04	485.477	240.12	158.222	308.054	563.412	1079.61	629.118	616.191	493.45	756.617	423.724	451.734	411.242	569.373	925.476	1047.85	1021.66	414.31	440.383	266.075	650.83	781.555	861.574	1076.46
RDN37-1	2591	C	395.351	476.402	236.051	155.494	308.054	549.327	1079.61	604.285	616.191	493.45	744.214	400.184	448.259	419.606	556.433	918.451	1043.95	999.689	410.45	440.383	266.075	650.83	781.555	861.574	1076.46
RDN37-1	2592	A	425.762	508.162	236.051	155.494	308.054	549.327	1079.61	604.285	616.191	509.629	756.617	370.758	469.108	453.063	569.373	948.305	1114.07	1003.35	419.457	440.383	266.075	715.913	781.555	861.574	1076.46
RDN37-1	2593	G	404.04	490.014	146.514	147.31	308.054	535.241	1079.61	546.34	616.191	509.629	725.608	370.758	465.633	448.881	562.903	937.768	1110.17	966.732	406.59	440.383	266.075	715.913	732.708	861.574	1076.46
RDN37-1	2594	C	393.178	412.882	61.0476	130.942	288.8	507.071	1111.37	538.062	616.191	509.629	663.591	364.873	451.734	439.122	556.433	911.427	1079.01	933.775	393.723	440.383	266.075	715.913	732.708	861.574	1076.46
RDN37-1	2595	C	373.628	326.676	32.5587	128.214	288.8	507.071	1111.37	538.062	603.717	523.111	576.766	353.103	448.259	430.758	569.373	920.207	1149.13	911.804	395.01	440.383	266.075	715.913	781.555	1012.01	1076.46
RDN37-1	2596	G	369.283	326.676	32.5587	130.942	288.8	507.071	1105.01	538.062	603.717	523.111	620.178	323.678	451.734	427.97	556.433	921.963	1156.92	908.142	396.296	440.383	354.767	715.913	976.944	1012.01	1076.46
RDN37-1	2597	G	341.044	313.064	32.5587	125.486	288.8	492.986	1105.01	538.062	603.717	523.111	601.573	300.138	441.309	422.394	556.433	911.427	1149.13	893.495	391.15	440.383	354.767	715.913	976.944	1012.01	1076.46
RDN37-1	2598	G	332.355	272.23	32.5587	122.758	288.8	478.9	838.287	538.062	598.728	523.111	520.95	253.057	406.561	409.847	530.552	890.353	1098.49	867.862	365.416	440.383	354.767	715.913	976.944	1012.01	1076.46
RDN37-1	2599	C	321.494	258.618	32.5587	122.758	288.8	464.815	800.183	538.062	586.254	517.718	496.142	211.862	385.711	394.513	504.671	865.767	1075.11	842.229	351.263	440.383	354.767	715.913	976.944	1012.01	1076.46
RDN37-1	2600	C	286.738	235.933	32.5587	117.302	211.787	464.815	800.183	538.062	456.53	479.968	390.712	158.896	371.812	355.48	452.91	825.377	981.626	801.948	330.676	440.383	354.767	650.83	976.944	916.277	1076.46
RDN37-1	2601	T	249.809	149.726	32.5587	106.391	134.773	436.644	800.183	538.062	394.162	471.879	310.089	153.011	347.488	324.811	394.679	786.742	919.3	725.049	319.096	440.383	354.767	650.83	976.944	916.277	1076.46
RDN37-1	2602	G	219.398	145.189	4.06984	98.2066	134.773	422.559	800.183	538.062	384.184	453.004	279.08	147.126	330.113	316.447	375.269	763.912	915.405	684.768	320.383	440.383	354.767	650.83	976.944	916.277	1076.46
RDN37-1	2603	C	195.503	131.578	0	84.5668	134.773	380.303	800.183	538.062	341.774	404.467	229.466	135.356	302.314	280.202	336.448	718.253	876.452	633.502	306.229	440.383	354.767	650.83	976.944	902.601	1076.46
RDN37-1	2604	G	160.747	113.429	0	84.5668	134.773	380.303	673.17	538.062	311.837	401.771	217.062	123.586	291.89	270.444	317.037	683.131	853.079	622.517	292.076	440.383	354.767	650.83	976.944	806.871	1013.14
RDN37-1	2605	C	156.402	95.2804	0	84.5668	134.773	352.133	622.364	521.506	311.837	401.771	210.861	123.586	264.091	266.261	297.627	670.838	814.126	611.531	283.069	440.383	354.767	650.83	976.944	793.195	1013.14
RDN37-1	2606	T	141.197	90.7433	0	76.3829	134.773	338.047	431.845	513.228	274.417	355.931	186.053	100.046	236.292	259.291	278.216	642.74	763.487	582.236	270.202	440.383	266.075	325.415	732.708	670.113	538.23
RDN37-1	2607	T	121.646	72.5946	0	62.7431	96.2668	309.877	387.39	455.283	244.48	194.144	148.843	88.2758	218.917	250.927	252.336	598.837	712.847	541.956	261.195	110.096	177.384	325.415	635.014	560.707	538.23
RDN37-1	2608	A	156.402	208.71	130.235	158.222	173.28	394.388	609.663	687.063	286.89	304.699	465.134	276.597	368.337	303.901	420.56	697.18	1036.16	670.121	328.103	2201.92	1241.69	780.996	1807.35	1545.36	1614.69
RDN37-1	2609	A	143.369	204.172	130.235	158.222	173.28	394.388	603.313	711.897	286.89	302.002	452.73	276.597	357.912	305.295	401.149	695.424	1016.68	662.797	329.389	2201.92	1241.69	780.996	1905.04	1422.28	1614.69
RDN37-1	2610	G	110.785	204.172	130.235	133.67	154.027	281.706	279.429	405.616	187.102	161.787	415.519	247.172	319.689	276.02	375.269	618.154	923.196	541.956	292.076	2201.92	1241.69	520.664	1905.04	1271.85	1614.69
RDN37-1	2611	T	95.5792	190.561	138.375	130.942	154.027	253.535	266.728	405.616	144.693	151.001	415.519	335.448	298.839	252.321	368.798	588.3	884.242	516.323	283.069	2422.11	1241.69	585.747	1905.04	1258.17	1551.37
RDN37-1	2612	G	89.0625	186.024	138.375	120.03	115.52	197.194	247.676	380.782	99.788	132.126	403.116	323.678	288.415	225.834	317.037	525.08	814.126	439.424	252.189	2422.11	1152.99	585.747	1905.04	1148.77	1551.37
RDN37-1	2613	C	78.2012	176.949	138.375	120.03	115.52	183.109	247.676	372.504	54.8834	115.947	403.116	294.253	267.566	206.318	297.627	472.396	724.533	402.805	235.462	2422.11	1152.99	585.747	1856.19	1135.09	1329.75
RDN37-1	2614	G	71.6844	181.487	138.375	120.03	115.52	154.938	247.676	372.504	49.894	115.947	396.914	294.253	250.191	190.983	265.276	453.079	666.103	384.496	227.742	2422.11	1152.99	585.747	1856.19	1107.74	1329.75
RDN37-1	2615	C	69.5122	181.487	138.375	117.302	115.52	112.682	247.676	372.504	47.3993	115.947	396.914	294.253	246.716	184.013	258.806	417.957	631.045	358.863	211.015	2422.11	1064.3	585.747	1709.65	984.656	1329.75
RDN37-1	2616	G	65.1677	181.487	138.375	128.214	115.52	112.682	247.676	372.504	47.3993	115.947	384.51	311.908	246.716	185.407	258.806	398.639	568.72	358.863	204.582	2422.11	1064.3	585.747	1660.81	984.656	1329.75
RDN37-1	2617	G	49.9619	167.875	138.375	136.398	77.0134	112.682	247.676	372.504	47.3993	115.947	384.51	311.908	246.716	178.437	258.806	363.517	525.871	351.539	200.722	2312.01	1064.3	585.747	1660.81	984.656	1329.75
RDN37-1	2618	T	49.9619	167.875	138.375	141.854	77.0134	98.5971	247.676	372.504	47.3993	115.947	359.703	300.138	229.342	149.162	245.866	328.395	475.231	303.935	183.995	2312.01	1064.3	585.747	1660.81	984.656	1329.75
RDN37-1	2619	C	49.9619	167.875	138.375	141.854	77.0134	98.5971	247.676	364.226	47.3993	113.251	359.703	300.138	229.342	146.374	245.866	295.028	451.859	289.287	174.988	2312.01	1064.3	585.747	1660.81	984.656	1329.75
RDN37-1	2620	T	49.9619	154.264	138.375	139.126	77.0134	98.5971	247.676	364.226	47.3993	113.251	359.703	300.138	225.867	144.98	226.455	282.735	440.173	289.287	167.268	2312.01	1064.3	585.747	1660.81	984.656	1329.75
RDN37-1	2621	T	49.9619	154.264	138.375	139.126	77.0134	98.5971	247.676	364.226	47.3993	113.251	359.703	300.138	218.917	144.98	226.455	275.711	440.173	285.625	167.268	2312.01	1064.3	585.747	1660.81	984.656	1329.75
RDN37-1	2622	G	49.9619	154.264	138.375	139.126	77.0134	98.5971	247.676	364.226	47.3993	113.251	359.703	300.138	222.392	142.192	226.455	265.174	440.173	281.963	160.835	2312.01	1064.3	585.747	1660.81	984.656	1329.75
RDN37-1	2623	C	49.9619	154.264	138.375	139.126	77.0134	98.5971	247.676	355.948	47.3993	113.251	359.703	300.138	218.917	135.222	226.455	258.15	424.592	274.64	154.401	2312.01	1064.3	585.747	1660.81	984.656	1329.75
RDN37-1	2624	T	43.4451	154.264	138.375	136.398	77.0134	98.5971	247.676	273.17	47.3993	113.251	359.703	300.138	218.917	131.04	213.515	256.394	424.592	274.64	153.115	2312.01	1064.3	585.747	1660.81	984.656	1329.75
RDN37-1	2625	A	43.4451	154.264	138.375	136.398	77.0134	98.5971	247.676	273.17	47.3993	113.251	359.703	300.138	225.867	143.586	213.515	252.881	424.592	278.302	160.835	2312.01	1064.3	585.747	1660.81	984.656	1329.75
RDN37-1	2626	G	26.0671	154.264	138.375	128.214	77.0134	84.5118	247.676	273.17	42.4099	113.251	353.502	253.057	218.917	126.858	200.575	235.32	412.906	274.64	155.688	2312.01	975.61	585.747	1660.81	984.656	1329.75
RDN37-1	2627	G	26.0671	149.726	138.375	125.486	77.0134	84.5118	247.676	231.78	42.4099	113.251	310.089	247.172	208.493	110.129	187.634	205.466	393.429	230.697	147.968	2312.01	975.61	585.747	1514.26	888.925	1329.75
RDN37-1	2628	C	17.378	149.726	138.375	114.574	77.0134	70.4265	247.676	231.78	42.4099	113.251	285.282	223.632	191.118	100.371	168.224	168.588	338.895	194.079	140.248	1431.25	532.151	325.415	1270.03	820.546	1329.75
RDN37-1	2629	T	17.378	149.726	101.746	103.663	77.0134	42.2559	247.676	231.78	42.4099	113.251	229.466	170.667	187.643	87.8245	142.343	161.563	307.732	186.755	128.668	770.67	443.459	130.166	1074.64	779.519	1329.75
RDN37-1	2630	T	17.378	145.189	73.2571	95.4787	77.0134	42.2559	247.676	231.78	42.4099	72.8041	223.264	170.667	180.694	87.8245	129.403	151.026	288.255	179.431	126.094	660.575	443.459	130.166	1074.64	779.519	1329.75
RDN37-1	2631	G	17.378	145.189	73.2571	95.4787	77.0134	42.2559	247.676	231.78	42.4099	72.8041	223.264	170.667	180.694	87.8245	129.403	145.758	280.464	179.431	126.094	660.575	443.459	130.166	1074.64	779.519	1329.75
RDN37-1	2632	T	17.378	145.189	73.2571	92.7507	77.0134	42.2559	247.676	231.78	42.4099	70.1077	204.659	170.667	170.269	87.8245	129.403	145.758	260.988	175.769	124.808	660.575	443.459	130.166	1074.64	779.519	1329.75
RDN37-1	2633	A	43.4451	204.172	73.2571	111.846	77.0134	42.2559	247.676	298.003	74.841	70.1077	217.062	170.667	180.694	119.887	148.813	172.1	284.36	194.079	150.541	660.575	798.226	195.249	1123.49	765.843	1329.75
RDN37-1	2634	A	43.4451	204.172	73.2571	109.118	77.0134	42.2559	247.676	298.003	74.841	70.1077	217.062	170.667	177.219	118.493	148.813	166.831	284.36	190.417	150.541	550.479	709.534	195.249	976.944	765.843	823.176
RDN37-1	2635	G	41.2729	204.172	32.5587	103.663	77.0134	42.2559	247.676	298.003	72.3463	53.929	173.65	158.896	145.945	101.765	129.403	128.197	237.616	161.122	127.381	550.479	709.534	195.249	976.944	601.734	823.176
RDN37-1	2636	T	32.5838	154.264	8.13968	84.5668	57.7601	28.1706	241.325	298.003	72.3463	0	105.43	135.356	97.2965	79.4602	71.1716	98.3427	183.081	128.165	100.361	550.479	532.151	130.166	488.472	423.949	696.533
RDN37-1	2637	T	30.4116	131.578	8.13968	73.655	38.5067	28.1706	146.065	264.892	69.8516	0	43.4125	100.046	90.3468	66.9139	58.2313	64.9765	151.918	98.8703	87.494	440.383	443.459	130.166	439.625	341.894	696.533
RDN37-1	2638	T	26.0671	104.355	0	40.9194	38.5067	14.0853	133.364	248.336	62.3675	0	18.6053	64.7356	83.397	64.1258	51.7612	56.1959	128.546	80.561	78.4873	110.096	354.767	130.166	146.542	273.515	189.964
RDN37-1	2639	C	26.0671	95.2804	0	46.3754	38.5067	14.0853	0	182.113	59.8728	0	12.4036	47.0804	69.4975	62.7318	51.7612	52.6836	116.86	76.8991	75.9139	110.096	354.767	130.166	48.8472	150.434	189.964
RDN37-1	2640	T	26.0671	81.669	0	40.9194	19.2534	0	0	173.835	32.4311	0	12.4036	35.3103	69.4975	61.3377	45.291	52.6836	120.756	76.8991	74.6272	110.096	354.767	130.166	48.8472	150.434	0
RDN37-1	2641	T	26.0671	77.1318	0	38.1915	0	0	0	149.002	32.4311	0	12.4036	35.3103	66.0227	61.3377	45.291	52.6836	109.07	73.2373	75.9139	0	354.767	130.166	48.8472	13.6758	0
RDN37-1	2642	T	26.0671	72.5946	0	38.1915	0	0	0	149.002	52.3887	0	12.4036	35.3103	69.4975	64.1258	51.7612	61.4642	97.3835	73.2373	72.0539	0	354.767	130.166	48.8472	13.6758	0
RDN37-1	2643	C	26.0671	72.5946	0	38.1915	0	0	0	149.002	52.3887	0	12.4036	35.3103	72.9724	62.7318	64.7015	61.4642	109.07	69.5754	73.3406	0	354.767	130.166	48.8472	13.6758	0
RDN37-1	2644	T	26.0671	72.5946	0	38.1915	0	0	0	140.724	52.3887	0	18.6053	35.3103	66.0227	64.1258	51.7612	63.2203	101.279	69.5754	75.9139	0	354.767	130.166	635.014	13.6758	0
RDN37-1	2645	T	26.0671	72.5946	0	38.1915	0	0	0	140.724	52.3887	0	18.6053	35.3103	66.0227	64.1258	51.7612	64.9765	105.174	62.2517	75.9139	0	354.767	130.166	635.014	0	0
RDN37-1	2646	G	28.2393	77.1318	0	38.1915	0	0	0	66.223	52.3887	0	49.6142	35.3103	66.0227	65.5198	51.7612	72.0009	101.279	62.2517	77.2006	0	354.767	195.249	635.014	0	0
RDN37-1	2647	C	28.2393	77.1318	0	46.3754	0	0	0	66.223	52.3887	0	49.6142	35.3103	62.5478	66.9139	51.7612	72.0009	93.4882	62.2517	78.4873	0	354.767	195.249	635.014	0	0
RDN37-1	2648	T	28.2393	77.1318	0	46.3754	0	0	0	66.223	52.3887	0	55.816	35.3103	59.0729	76.6721	51.7612	77.2693	89.5928	62.2517	81.0606	0	354.767	195.249	635.014	0	0
RDN37-1	2649	A	67.3399	117.966	36.6285	109.118	0	14.0853	0	66.223	52.3887	0	173.65	70.6206	83.397	93.4006	90.5821	101.855	124.651	73.2373	120.948	110.096	620.843	260.332	1318.87	246.164	0
RDN37-1	2650	T	67.3399	117.966	36.6285	103.663	0	14.0853	0	66.223	104.777	0	179.852	70.6206	90.3468	93.4006	90.5821	100.099	120.756	73.2373	123.521	110.096	620.843	195.249	1563.11	246.164	0
RDN37-1	2651	T	62.9954	122.503	36.6285	103.663	0	14.0853	0	66.223	104.777	0	186.053	70.6206	86.8719	92.0066	97.0522	105.367	120.756	73.2373	128.668	110.096	886.918	195.249	1514.26	246.164	0
RDN37-1	2652	C	73.8567	136.115	101.746	100.935	0	56.3412	0	231.78	99.788	0	229.466	70.6206	114.671	98.9768	122.933	115.904	167.5	98.8703	141.534	220.192	886.918	325.415	1563.11	246.164	189.964
RDN37-1	2653	C	121.646	154.264	134.305	147.31	57.7601	169.024	0	231.78	122.24	129.43	285.282	123.586	149.42	136.616	161.754	159.807	323.313	172.108	178.848	220.192	798.226	260.332	1563.11	259.84	981.479
RDN37-1	2654	A	745.084	653.352	370.355	436.474	173.28	549.327	495.351	612.562	561.307	442.218	1327.18	676.781	646.327	639.864	718.186	841.182	1554.24	629.841	636.905	6055.27	3015.52	1822.32	6154.75	2475.32	2216.24
RDN37-1	2655	A	766.806	653.352	374.425	436.474	173.28	549.327	495.351	612.562	628.664	442.218	1364.39	676.781	656.752	652.41	724.656	846.45	1589.3	633.502	651.058	6055.27	2926.83	1822.32	6203.6	2502.67	2216.24
RDN37-1	2656	A	766.806	657.889	378.495	436.474	173.28	563.412	495.351	612.562	683.547	442.218	1407.8	747.402	660.227	663.563	744.067	876.304	1597.09	640.826	675.505	6055.27	2838.14	1822.32	6496.68	2502.67	2216.24
RDN37-1	2657	C	777.667	653.352	378.495	452.842	173.28	577.497	495.351	711.897	673.569	477.272	1476.02	782.712	649.802	663.563	763.477	879.816	1608.78	633.502	683.225	6165.36	2838.14	1952.49	6496.68	2502.67	2216.24
RDN37-1	2658	G	777.667	694.186	378.495	466.482	173.28	577.497	495.351	711.897	676.063	533.897	1761.31	823.907	684.551	680.291	795.828	906.158	1647.73	629.841	694.805	6385.56	3636.36	2408.07	7131.69	2858.24	2247.9
RDN37-1	2659	G	795.046	694.186	378.495	477.393	173.28	577.497	495.351	711.897	676.063	533.897	1767.51	823.907	681.076	670.533	802.298	902.646	1647.73	618.855	689.659	6385.56	3636.36	2408.07	7131.69	2858.24	2247.9
RDN37-1	2660	T	792.873	694.186	378.495	477.393	173.28	577.497	495.351	711.897	673.569	533.897	1767.51	823.907	681.076	670.533	802.298	907.914	1647.73	618.855	689.659	6385.56	3547.67	2408.07	7131.69	2858.24	2247.9
RDN37-1	2661	G	792.873	744.095	378.495	504.673	173.28	577.497	495.351	711.897	715.979	533.897	1860.53	823.907	684.551	676.109	808.768	916.695	1671.1	622.517	693.519	6385.56	3547.67	2668.4	7424.78	2858.24	2247.9
RDN37-1	2662	A	792.873	744.095	378.495	504.673	173.28	577.497	495.351	711.897	715.979	536.594	1860.53	823.907	688.026	674.715	808.768	916.695	1671.1	622.517	694.805	6495.65	3547.67	2668.4	7375.93	2858.24	2247.9
RDN37-1	2663	G	814.596	744.095	378.495	504.673	173.28	577.497	495.351	711.897	715.979	536.594	1866.74	823.907	684.551	669.139	802.298	913.183	1667.21	622.517	694.805	6495.65	3547.67	2668.4	7375.93	2858.24	2247.9
RDN37-1	2664	A	808.079	748.632	378.495	504.673	173.28	577.497	495.351	711.897	715.979	536.594	1866.74	823.907	688.026	671.927	802.298	911.427	1667.21	622.517	698.665	6495.65	3547.67	2668.4	7327.08	2858.24	2247.9
RDN37-1	2665	G	808.079	739.558	378.495	491.033	173.28	577.497	495.351	670.508	715.979	536.594	1866.74	823.907	684.551	664.957	802.298	900.89	1647.73	618.855	690.945	6495.65	3547.67	2668.4	6887.46	2858.24	2247.9
RDN37-1	2666	A	808.079	735.021	378.495	496.489	173.28	577.497	495.351	670.508	715.979	536.594	1866.74	823.907	684.551	666.351	802.298	900.89	1647.73	615.193	697.379	6495.65	3547.67	2668.4	6887.46	2858.24	2247.9
RDN37-1	2667	T	801.562	725.946	358.146	482.849	173.28	577.497	495.351	670.508	715.979	536.594	1860.53	841.563	677.601	674.715	795.828	892.109	1639.94	618.855	692.232	6495.65	3547.67	2668.4	6887.46	2858.24	2279.56
RDN37-1	2668	T	801.562	725.946	341.866	482.849	173.28	577.497	495.351	662.23	715.979	536.594	1835.73	853.333	667.176	674.715	782.888	892.109	1612.67	618.855	689.659	6605.75	3547.67	2798.57	6838.61	2940.29	2279.56
RDN37-1	2669	T	801.562	725.946	341.866	471.937	173.28	591.583	495.351	645.674	715.979	536.594	1835.73	853.333	674.126	674.715	782.888	886.841	1612.67	622.517	684.512	6605.75	3547.67	2798.57	6692.07	2940.29	2279.56
RDN37-1	2670	C	801.562	721.409	341.866	469.209	173.28	591.583	495.351	645.674	715.979	536.594	1817.12	847.448	667.176	677.503	782.888	883.329	1612.67	622.517	689.659	6605.75	3547.67	2863.65	6692.07	2899.26	2279.56
RDN37-1	2671	T	795.046	716.872	333.727	461.026	250.294	591.583	495.351	670.508	720.968	531.201	1817.12	847.448	667.176	684.473	769.947	888.597	1608.78	622.517	688.372	6605.75	3547.67	2863.65	6692.07	2817.21	2279.56
RDN37-1	2672	G	786.356	707.798	309.308	461.026	250.294	591.583	495.351	670.508	720.968	517.718	1804.72	841.563	670.651	681.685	769.947	886.841	1593.19	618.855	690.945	6605.75	3547.67	2863.65	6692.07	3063.37	2279.56
RDN37-1	2673	T	771.151	707.798	293.028	436.474	250.294	577.497	495.351	637.396	740.926	469.182	1755.1	818.022	660.227	673.321	769.947	890.353	1585.4	611.531	672.932	6495.65	3547.67	2798.57	6692.07	2953.97	2152.92
RDN37-1	2674	G	734.222	662.426	276.749	392.827	250.294	535.241	495.351	637.396	710.989	407.164	1562.85	712.091	622.003	652.41	718.186	874.548	1550.35	600.546	644.625	6055.27	3370.29	2668.4	6398.98	2639.42	1931.3
RDN37-1	2675	C	671.227	594.368	264.539	332.811	211.787	492.986	342.936	637.396	663.59	291.217	1383	535.54	604.629	628.712	692.306	842.938	1484.12	593.222	630.472	4624.02	3104.21	2538.24	4982.42	1941.96	1519.71
RDN37-1	2676	T	586.509	521.774	236.051	278.252	192.534	478.9	247.676	637.396	631.159	213.02	1079.11	400.184	569.88	613.377	672.895	813.084	1367.26	578.574	588.011	3633.16	2394.68	1952.49	4396.25	1176.12	1298.08
RDN37-1	2677	T	564.786	526.311	236.051	248.245	192.534	450.73	247.676	637.396	631.159	202.234	973.68	358.988	566.405	610.589	666.425	807.815	1340	574.913	581.578	3523.07	1951.22	1952.49	4347.4	1148.77	1139.78
RDN37-1	2678	T	480.068	431.031	207.562	223.693	192.534	422.559	247.676	637.396	621.18	142.912	868.249	358.988	549.031	596.649	653.485	786.742	1289.36	571.251	575.144	3302.87	1507.76	1822.32	4347.4	1025.68	1013.14
RDN37-1	2679	T	414.901	421.956	191.282	201.869	231.04	422.559	247.676	637.396	603.717	115.947	762.819	358.988	545.556	588.284	647.015	774.449	1281.57	571.251	569.998	3302.87	1507.76	1822.32	4347.4	1025.68	981.479
RDN37-1	2680	G	336.7	381.122	175.003	180.046	231.04	394.388	247.676	637.396	551.328	115.947	682.196	358.988	535.131	581.314	647.015	751.62	1262.09	560.265	567.424	3302.87	1419.07	1757.24	4347.4	1025.68	474.909
RDN37-1	2681	T	288.91	303.99	170.933	152.766	231.04	352.133	247.676	637.396	536.36	94.3757	620.178	276.597	524.706	575.738	640.545	732.302	1234.82	538.294	562.278	3302.87	1419.07	1757.24	3956.62	902.601	474.909
RDN37-1	2682	T	288.91	267.693	166.863	141.854	231.04	352.133	241.325	637.396	533.866	91.6793	570.564	270.712	524.706	571.556	640.545	734.058	1230.93	538.294	559.704	2532.2	1241.69	1627.07	3907.78	834.222	474.909
RDN37-1	2683	A	286.738	272.23	166.863	141.854	231.04	352.133	241.325	637.396	533.866	110.554	576.766	335.448	528.181	584.102	653.485	749.863	1230.93	549.28	584.151	2201.92	1241.69	1431.83	3907.78	820.546	474.909
RDN37-1	2684	T	188.986	145.189	109.886	117.302	231.04	338.047	0	637.396	531.371	110.554	477.537	288.368	517.757	582.708	653.485	720.009	1207.56	519.985	572.571	1651.44	1064.3	1431.83	2784.29	683.789	158.303
RDN37-1	2685	A	186.814	235.933	158.724	120.03	231.04	338.047	0	637.396	653.611	447.611	502.344	388.414	594.204	637.076	731.127	820.108	1394.53	556.603	667.785	1431.25	1064.3	1431.83	3028.53	683.789	63.3212
RDN37-1	2686	G	141.197	190.561	118.025	68.1991	231.04	323.962	0	637.396	628.664	426.039	396.914	358.988	580.304	625.924	711.716	800.791	1371.16	552.941	662.639	1321.15	886.918	1431.83	2784.29	683.789	63.3212
RDN37-1	2687	G	91.2347	163.338	56.9777	57.2872	211.787	281.706	0	554.617	446.551	412.557	347.3	353.103	559.455	617.559	692.306	776.205	1367.26	552.941	653.632	1321.15	886.918	1366.74	2784.29	683.789	63.3212
RDN37-1	2688	A	89.0625	163.338	56.9777	54.5592	211.787	281.706	0	554.617	446.551	412.557	334.896	353.103	559.455	616.165	692.306	772.693	1359.47	549.28	652.345	1321.15	886.918	1301.66	2784.29	683.789	63.3212
RDN37-1	2689	C	65.1677	158.801	56.9777	46.3754	173.28	267.621	0	554.617	246.975	374.807	254.273	294.253	496.907	595.255	653.485	737.571	1258.19	516.323	626.612	220.192	266.075	911.162	1807.35	588.058	0
RDN37-1	2690	A	65.1677	208.71	56.9777	40.9194	154.027	267.621	0	529.784	207.06	415.253	235.668	364.873	503.857	609.195	627.604	774.449	1234.82	523.646	645.912	110.096	266.075	976.245	1953.89	588.058	0
RDN37-1	2691	A	65.1677	195.098	52.9079	38.1915	134.773	267.621	0	529.784	147.187	396.378	179.852	335.448	476.058	529.735	556.433	720.009	1020.58	490.69	582.865	0	266.075	715.913	537.319	574.383	0
RDN37-1	2692	T	52.1341	186.024	52.9079	30.0076	96.2668	169.024	0	471.839	122.24	396.378	105.43	323.678	340.538	439.122	414.089	619.911	759.591	413.791	518.531	0	266.075	650.83	488.472	437.625	0
RDN37-1	2693	T	32.5838	181.487	52.9079	30.0076	96.2668	154.938	0	289.726	122.24	396.378	86.8249	300.138	295.365	394.513	355.858	579.52	666.103	369.848	474.784	0	88.6918	650.83	488.472	259.84	0
RDN37-1	2694	A	54.3064	217.784	85.4666	30.0076	96.2668	154.938	0	223.503	192.092	552.772	86.8249	370.758	340.538	439.122	355.858	597.081	669.998	380.834	518.531	0	88.6918	715.913	537.319	437.625	0
RDN37-1	2695	A	54.3064	213.247	85.4666	24.5517	96.2668	140.853	0	198.669	192.092	555.469	86.8249	370.758	337.063	426.576	329.977	577.764	634.94	369.848	501.804	0	88.6918	520.664	537.319	437.625	0
RDN37-1	2696	A	52.1341	208.71	85.4666	19.0957	96.2668	126.768	0	198.669	204.565	555.469	86.8249	370.758	337.063	411.242	284.686	565.471	603.778	358.863	494.084	0	88.6918	390.498	537.319	437.625	0
RDN37-1	2697	A	36.9283	204.172	85.4666	19.0957	96.2668	112.682	0	182.113	204.565	555.469	86.8249	370.758	330.113	400.089	271.746	547.91	564.824	355.201	481.217	0	88.6918	260.332	537.319	437.625	0
RDN37-1	2698	C	21.7226	190.561	85.4666	19.0957	19.2534	70.4265	0	41.3894	204.565	555.469	86.8249	370.758	239.766	273.232	181.164	351.224	389.534	179.431	333.249	0	88.6918	195.249	537.319	273.515	0
RDN37-1	2699	C	21.7226	190.561	85.4666	13.6398	0	56.3412	0	41.3894	204.565	555.469	86.8249	441.379	215.442	235.593	161.754	305.565	342.79	157.46	301.082	0	88.6918	195.249	537.319	191.461	0
RDN37-1	2700	G	21.7226	190.561	85.4666	13.6398	0	0	0	41.3894	204.565	555.469	93.0267	441.379	208.493	209.106	148.813	284.492	319.418	117.18	288.216	440.383	88.6918	130.166	537.319	191.461	0
RDN37-1	2701	T	21.7226	186.024	85.4666	13.6398	0	0	0	41.3894	204.565	555.469	93.0267	441.379	208.493	207.712	135.873	280.979	319.418	113.518	283.069	440.383	88.6918	130.166	537.319	191.461	0
RDN37-1	2702	T	21.7226	176.949	85.4666	13.6398	0	0	0	41.3894	197.081	547.379	93.0267	441.379	208.493	204.924	122.933	275.711	319.418	106.194	276.635	440.383	88.6918	130.166	537.319	191.461	0
RDN37-1	2703	T	21.7226	167.875	52.9079	13.6398	0	0	0	157.28	197.081	525.808	93.0267	441.379	208.493	204.924	122.933	273.955	319.418	102.532	277.922	440.383	88.6918	130.166	537.319	191.461	0
RDN37-1	2704	C	21.7226	163.338	32.5587	13.6398	0	0	0	157.28	197.081	525.808	93.0267	441.379	208.493	203.53	122.933	275.711	319.418	102.532	274.062	440.383	88.6918	130.166	537.319	191.461	0
RDN37-1	2705	A	60.8232	235.933	81.3968	30.0076	57.7601	0	0	157.28	199.576	523.111	210.861	617.931	222.392	231.41	142.343	324.882	338.895	109.856	301.082	660.575	88.6918	325.415	537.319	191.461	0
RDN37-1	2706	A	60.8232	235.933	81.3968	30.0076	57.7601	0	0	157.28	199.576	517.718	235.668	617.931	222.392	232.805	148.813	321.37	338.895	109.856	301.082	660.575	0	325.415	537.319	191.461	0
RDN37-1	2707	T	60.8232	235.933	81.3968	35.4635	57.7601	0	6.35066	140.724	192.092	496.147	235.668	600.275	222.392	225.834	148.813	319.614	334.999	102.532	301.082	660.575	0	325.415	537.319	191.461	0
RDN37-1	2708	A	99.9238	317.601	81.3968	60.0152	115.52	0	69.8572	140.724	209.555	496.147	248.071	641.471	225.867	231.41	181.164	340.687	346.685	120.841	311.376	660.575	88.6918	325.415	537.319	191.461	0
RDN37-1	2709	C	99.9238	299.453	81.3968	60.0152	115.52	0	69.8572	140.724	157.166	369.414	210.861	506.115	218.917	216.076	174.694	324.882	319.418	120.841	298.509	660.575	88.6918	325.415	293.083	191.461	0
RDN37-1	2710	A	199.848	458.254	81.3968	141.854	192.534	28.1706	584.261	198.669	154.671	382.896	434.125	841.563	271.04	312.265	200.575	560.202	440.173	164.784	401.443	990.862	620.843	520.664	293.083	191.461	0
RDN37-1	2711	A	219.398	458.254	81.3968	141.854	192.534	28.1706	584.261	198.669	147.187	380.199	434.125	841.563	264.091	312.265	194.104	561.959	440.173	164.784	398.87	990.862	620.843	520.664	244.236	191.461	0
RDN37-1	2712	C	223.742	431.031	73.2571	133.67	192.534	28.1706	584.261	248.336	104.777	248.073	434.125	782.712	232.817	289.96	161.754	507.519	373.953	146.475	367.99	990.862	620.843	520.664	48.8472	177.785	0
RDN37-1	2713	A	827.629	1383.83	240.12	291.892	211.787	42.2559	2908.6	1730.08	194.587	436.825	558.16	929.838	295.365	408.453	291.157	739.327	525.871	186.755	524.964	2091.82	886.918	520.664	48.8472	218.812	0
RDN37-1	2714	C	831.974	1347.54	240.12	291.892	211.787	42.2559	3105.47	1730.08	179.618	372.11	533.353	912.183	229.342	340.146	284.686	693.668	467.441	161.122	478.644	2091.82	886.918	390.498	0	218.812	0
RDN37-1	2715	A	1253.39	2223.21	313.378	480.121	211.787	70.4265	4794.75	1738.35	236.996	388.289	707.003	988.689	389.186	726.294	427.03	1283.72	1063.43	267.316	892.954	2422.11	975.61	455.581	683.861	218.812	0
RDN37-1	2716	C	1290.32	2209.6	345.936	474.665	211.787	70.4265	4877.31	1788.02	197.081	288.52	707.003	988.689	350.963	701.202	414.089	1246.85	1008.89	245.345	851.78	2422.11	975.61	455.581	683.861	218.812	0
RDN37-1	2717	T	1331.59	2250.43	345.936	480.121	211.787	70.4265	4883.66	1978.41	202.071	285.824	707.003	1029.88	350.963	703.99	420.56	1248.6	1012.79	227.036	817.04	2422.11	975.61	585.747	683.861	218.812	0
RDN37-1	2718	G	1414.14	2345.71	374.425	491.033	211.787	70.4265	4915.41	2152.25	224.523	288.52	713.205	1053.42	385.711	719.324	427.03	1259.14	1024.47	245.345	810.606	2422.11	975.61	585.747	683.861	218.812	0
RDN37-1	2719	T	1440.21	2350.25	374.425	499.217	211.787	70.4265	4915.41	2152.25	222.028	374.807	713.205	1053.42	385.711	719.324	433.5	1267.92	1028.37	245.345	814.466	2422.11	975.61	585.747	683.861	205.137	0
RDN37-1	2720	G	1446.72	2386.55	374.425	501.945	211.787	84.5118	4915.41	2152.25	222.028	374.807	738.012	1053.42	406.561	719.324	439.97	1267.92	1059.53	256.33	820.9	2422.11	975.61	585.747	1025.79	150.434	0
RDN37-1	2721	G	1446.72	2382.01	374.425	501.945	211.787	84.5118	4915.41	2152.25	222.028	374.807	738.012	1053.42	399.611	720.718	433.5	1267.92	1055.64	256.33	818.326	2422.11	975.61	585.747	1025.79	150.434	0
RDN37-1	2722	A	1451.07	2391.09	370.355	501.945	211.787	84.5118	4915.41	2152.25	222.028	380.199	738.012	1076.96	399.611	722.112	433.5	1274.94	1055.64	259.992	819.613	2422.11	975.61	585.747	1025.79	150.434	0
RDN37-1	2723	G	1448.89	2404.7	370.355	501.945	211.787	84.5118	4915.41	2152.25	222.028	374.807	738.012	1065.19	396.136	727.688	433.5	1278.46	1055.64	259.992	822.186	2422.11	975.61	585.747	1025.79	150.434	0
RDN37-1	2724	T	1438.03	2386.55	362.216	501.945	211.787	84.5118	4915.41	2152.25	222.028	339.753	731.81	1041.65	392.661	723.506	433.5	1278.46	1051.74	259.992	822.186	2422.11	975.61	520.664	1025.79	95.7304	0
RDN37-1	2725	T	1440.21	2382.01	325.587	512.857	211.787	84.5118	4915.41	2516.47	227.018	533.897	713.205	971.034	392.661	724.9	414.089	1287.24	1055.64	259.992	826.046	1761.53	975.61	455.581	1025.79	82.0546	0
RDN37-1	2726	T	1459.76	2400.16	325.587	518.313	211.787	84.5118	4915.41	2516.47	227.018	541.986	700.801	971.034	392.661	733.265	407.619	1288.99	1055.64	270.978	833.767	1761.53	975.61	455.581	1025.79	54.7031	0
RDN37-1	2727	T	1438.03	2427.38	325.587	512.857	211.787	84.5118	4909.06	2624.09	219.533	541.986	700.801	971.034	399.611	733.265	427.03	1292.5	1067.32	278.302	849.207	1761.53	975.61	455.581	1025.79	54.7031	0
RDN37-1	2728	C	1455.41	2395.62	325.587	493.761	211.787	84.5118	4839.2	2706.86	234.502	590.523	657.389	1024	399.611	730.476	439.97	1296.02	1090.7	281.963	855.64	1761.53	975.61	455.581	1025.79	54.7031	0
RDN37-1	2729	A	2152.71	3153.33	370.355	553.776	211.787	126.768	6223.64	3402.21	1631.53	1868.64	893.056	1842.02	552.505	1272.76	659.955	2096.81	1468.54	611.531	1336.86	1761.53	975.61	520.664	1025.79	54.7031	0
RDN37-1	2730	T	2126.64	3130.64	366.285	553.776	211.787	126.768	6191.89	3468.43	1736.31	2008.86	862.048	1812.6	545.556	1261.61	647.015	2081	1468.54	615.193	1378.03	1761.53	886.918	520.664	1074.64	54.7031	0
RDN37-1	2731	A	3069.4	4450.96	500.59	646.527	327.307	197.194	9062.39	3667.1	4221.03	4953.38	1631.07	2354.02	1132.81	1711.88	1481.66	2816.82	2687.78	1025.32	2016.22	2422.11	975.61	976.245	1660.81	451.301	664.873
RDN37-1	2732	T	3056.36	4246.79	516.869	581.056	462.081	197.194	9138.6	3782.99	4260.95	4947.99	1438.81	2171.58	1122.39	1724.43	1462.25	2799.26	2679.99	1025.32	2036.81	2312.01	709.534	846.079	1660.81	437.625	664.873
RDN37-1	2733	C	3010.75	4001.78	630.825	501.945	423.574	197.194	9233.86	3890.6	4385.68	5109.77	1401.6	2106.85	1174.51	1781.58	1533.42	2850.18	2765.69	1065.6	2077.98	2201.92	709.534	780.996	1660.81	410.273	664.873
RDN37-1	2734	T	2982.51	3997.24	630.825	501.945	423.574	197.194	9291.01	3898.88	4665.09	5144.83	1383	2030.34	1209.26	1868.01	1585.19	2967.84	2843.6	1072.93	2144.89	1981.72	443.459	780.996	1660.81	410.273	664.873
RDN37-1	2735	T	2999.88	3983.63	606.406	504.673	423.574	183.109	9297.36	3948.54	4777.35	5495.36	1370.59	1953.84	1257.91	1934.93	1611.07	2997.7	2898.13	1076.59	2231.1	1871.63	354.767	780.996	1465.42	410.273	664.873
RDN37-1	2736	T	2919.51	3911.04	606.406	474.665	423.574	183.109	9551.39	3882.32	4847.2	5503.45	1370.59	1918.53	1275.28	1961.41	1630.48	3025.8	2898.13	1091.24	2267.12	1651.44	266.075	715.913	1270.03	410.273	664.873
RDN37-1	2737	G	3004.23	3774.92	643.034	458.298	423.574	183.109	9672.05	3907.16	5276.29	5568.17	1370.59	2018.57	1355.2	1999.05	1688.71	3073.21	3092.9	1109.54	2323.74	1431.25	266.075	715.913	1270.03	533.355	664.873
RDN37-1	2738	C	2956.44	3715.94	561.638	447.386	423.574	183.109	9754.61	3898.88	5503.31	5743.44	1351.99	2071.54	1369.1	2038.09	1695.18	3136.43	3108.48	1109.54	2386.79	1651.44	266.075	585.747	1270.03	533.355	664.873
RDN37-1	2739	A	5721.72	5943.68	854.666	608.336	635.361	267.621	11704.3	4436.94	23839.3	19325.5	2834.21	3925.33	3408.85	4789.92	3396.83	6279.89	6400.04	2713.44	4024.72	2422.11	886.918	780.996	1660.81	2434.29	1044.8
RDN37-1	2740	A	5789.06	6034.43	866.876	602.88	673.867	267.621	11996.4	4453.49	25528.3	20188.3	2809.41	3995.95	3558.27	4965.57	3500.35	6430.91	6555.86	2764.71	4193.28	2201.92	709.534	780.996	1416.57	2447.96	1044.8
RDN37-1	2741	C	5448.02	5512.65	801.758	482.849	654.614	267.621	12028.1	4561.11	26129.5	20522.7	2772.2	3984.18	3686.84	5144	3590.93	6564.38	6707.78	2728.09	4417.16	1651.44	709.534	780.996	1416.57	2434.29	1044.8
RDN37-1	2742	T	5369.82	5394.69	773.269	461.026	673.867	281.706	12282.2	4602.5	27521.5	21361.3	2797	3972.41	3909.24	5301.53	3765.63	6724.19	7097.31	2845.27	4526.53	1651.44	709.534	911.162	1123.49	2434.29	1044.8
RDN37-1	2743	T	5246	5258.57	773.269	428.29	673.867	281.706	12313.9	4776.33	29013.3	22181	2815.61	3925.33	4044.76	5433.96	3946.79	6898.04	7475.16	2892.87	4656.48	1651.44	709.534	976.245	1270.03	2557.37	1108.12
RDN37-1	2744	T	5437.16	5303.94	797.688	455.57	673.867	281.706	12504.4	4776.33	30457.8	23051.9	2914.84	4001.84	4298.42	5591.49	4360.88	7084.19	7903.64	2918.51	4810.88	1651.44	709.534	911.162	1270.03	2557.37	1108.12
RDN37-1	2745	T	5450.19	5294.87	818.038	444.658	635.361	281.706	12472.7	4784.61	31964.6	23777.3	2952.05	4025.38	4489.54	5739.26	4639.1	7282.63	8223.06	2955.12	4899.66	1651.44	709.534	911.162	1270.03	2557.37	1108.12
RDN37-1	2746	T	5387.19	5190.52	822.107	452.842	673.867	295.791	12161.5	4743.22	32800.3	24246.5	2952.05	4048.92	4645.91	5874.48	4820.26	7414.34	8484.05	2969.77	5039.91	1651.44	709.534	911.162	1270.03	2557.37	1108.12
RDN37-1	2747	C	5272.06	4999.95	809.898	463.754	654.614	309.877	11971	4643.89	34219.8	25128.2	3026.47	4043.03	5215.79	6103.1	5790.78	7656.69	9687.71	3119.91	5221.33	1761.53	709.534	1106.41	1270.03	2557.37	1139.78
RDN37-1	2748	T	5261.2	4959.12	785.479	488.305	654.614	309.877	11761.4	4470.05	35626.8	25985.7	3156.71	4231.35	5677.95	6571.5	6580.14	8065.86	10653.8	3196.81	5557.16	1761.53	798.226	1106.41	1270.03	2557.37	1139.78
RDN37-1	2749	T	5345.92	4918.29	846.526	602.88	654.614	338.047	11780.5	4304.49	36632.2	26853.9	3317.95	4478.53	6143.58	7076.14	6948.94	8367.91	11230.3	3237.09	5890.41	1761.53	798.226	1171.49	1270.03	2557.37	1139.78
RDN37-1	2750	T	5387.19	4936.43	903.504	643.799	654.614	338.047	11678.9	4180.33	37208.4	27425.6	3361.37	4425.56	6477.17	7413.5	7246.56	8580.4	11701.6	3299.34	6070.54	1761.53	1152.99	1236.58	1172.33	2584.72	1139.78
RDN37-1	2751	G	5495.81	4927.36	903.504	654.711	654.614	352.133	11539.1	3898.88	37655	27943.3	3404.78	4349.05	7217.32	7548.72	8165.33	8770.07	12589.7	3552.01	6205.64	1761.53	1152.99	1301.66	1123.49	2639.42	1298.08
RDN37-1	2752	G	5478.43	4868.38	903.504	657.439	635.361	366.218	10688.2	3725.04	38271.2	28124	3386.17	4337.28	7498.78	7693.7	8618.24	9037	12909.2	3628.91	6367.76	1761.53	1241.69	1301.66	1465.42	2666.78	1298.08
RDN37-1	2753	G	5352.44	4609.76	948.272	632.887	635.361	366.218	9545.04	3559.48	40586.3	30006.1	3423.38	4260.78	8009.59	8280.59	9491.71	9590.17	13684.3	3735.1	6785.93	1211.05	1152.99	1301.66	1465.42	2666.78	1076.46
RDN37-1	2754	C	5248.17	4528.09	948.272	627.431	635.361	366.218	8713.1	3402.21	41828.6	30100.5	3404.78	4090.11	8301.48	8684.86	10099.9	9955.45	14186.8	3833.97	7057.42	1211.05	1152.99	1301.66	1416.57	2571.05	1076.46
RDN37-1	2755	A	5265.55	4523.55	1029.67	630.159	635.361	366.218	8649.6	3393.93	43028.6	30761.1	3665.25	4178.39	8662.87	9034.77	10753.4	10285.6	14845.1	3866.93	7304.46	1211.05	1330.38	1561.99	1514.26	2571.05	1013.14
RDN37-1	2756	T	5083.08	4069.84	1017.46	619.247	616.107	380.303	6738.05	2831.03	44802.3	30990.3	3404.78	4019.49	8992.98	8997.13	11109.2	10229.4	15184	3881.58	7308.32	1211.05	1330.38	1561.99	1123.49	2461.64	633.212
RDN37-1	2757	T	4872.37	3561.67	976.761	578.328	616.107	323.962	6274.45	2549.58	44971.9	31017.3	2927.24	3625.19	9072.9	8822.87	11128.7	10013.4	15297	3804.68	7150.06	1321.15	1330.38	1561.99	1074.64	2420.61	633.212
RDN37-1	2758	C	4726.83	3257.68	923.853	553.776	616.107	323.962	5607.63	2566.14	44700	30607.4	2859.02	3578.11	8986.03	8598.43	11044.5	9792.13	15094.4	3738.76	6996.95	1321.15	1330.38	1561.99	1123.49	2406.94	1013.14
RDN37-1	2759	G	4576.94	3180.55	919.783	551.048	616.107	323.962	5264.7	2524.75	44937	30181.4	2976.85	3572.23	8944.33	8505.03	11018.7	9772.81	15051.6	3738.76	6927.47	1321.15	1419.07	1561.99	1367.72	2406.94	1013.14
RDN37-1	2760	A	4570.43	3180.55	911.644	548.32	616.107	323.962	5124.98	2706.86	44999.4	30138.2	3045.07	3595.77	8951.28	8512	11018.7	9785.1	15059.4	3738.76	6932.61	1321.15	1419.07	1561.99	1367.72	2406.94	1013.14
RDN37-1	2761	G	3758	2835.73	732.571	523.769	558.347	295.791	4769.34	2417.14	42345	27201.8	2945.85	3066.11	8739.31	8348.9	10908.7	9484.81	14755.5	3562.99	6757.63	990.862	1419.07	1496.91	1172.33	2051.37	759.854
RDN37-1	2762	C	3501.68	2663.32	630.825	501.945	539.094	309.877	4216.84	2392.3	41554.2	26514.2	2896.23	3242.66	8607.27	8293.14	10824.6	9361.88	14533.5	3475.11	6671.42	990.862	1419.07	1431.83	1074.64	1928.28	759.854
RDN37-1	2763	A	3727.59	3362.04	687.803	515.585	539.094	464.815	4559.77	2466.81	44642.6	29421	6989.41	6950.25	9660.16	8445.09	12597.4	9542.76	17680.9	3987.77	6782.07	1211.05	2039.91	2017.57	1514.26	2858.24	759.854
RDN37-1	2764	A	3621.15	3321.2	700.012	515.585	539.094	464.815	4293.04	2450.25	44450.5	29358.9	7311.9	7885.97	9660.16	8399.09	12610.3	9479.54	17809.5	3936.5	6744.76	1211.05	2039.91	1887.41	1514.26	2789.86	759.854
RDN37-1	2765	T	2652.32	2513.59	586.057	491.033	500.587	436.644	3448.41	2226.75	41469.4	26201.4	7088.64	7791.81	9253.6	8017.12	12332.1	8835.04	17166.8	3471.45	6331.74	880.766	2039.91	1757.24	1660.81	2242.83	601.551
RDN37-1	2766	C	2259.15	2259.51	577.917	463.754	500.587	394.388	3188.03	1978.41	38967.2	23599.3	6970.8	7674.11	8986.03	7835.89	12138	8489.09	16543.5	3376.24	6122.01	880.766	2039.91	1757.24	1660.81	1914.61	601.551
RDN37-1	2767	G	2031.06	2141.54	577.917	461.026	500.587	380.303	3061.02	1887.35	36959	21725.3	6958.4	7674.11	8725.42	7637.94	11982.7	8165.96	16056.6	3251.73	5922.57	770.67	2039.91	1627.07	1660.81	1914.61	601.551
RDN37-1	2768	G	1902.9	2064.41	577.917	461.026	500.587	380.303	2953.06	1812.85	35696.6	20978.4	6952.2	7691.76	8461.32	7417.68	11866.2	7934.15	15569.7	3178.5	5737.29	770.67	2039.91	1627.07	1660.81	1832.55	601.551
RDN37-1	2769	G	1731.29	1887.46	529.079	409.194	288.8	366.218	2934	1746.63	31984.5	19301.2	6859.17	7668.22	7818.47	6985.53	11057.5	7263.31	14689.3	2922.17	5331.99	770.67	1951.22	1627.07	1660.81	1613.74	569.891
RDN37-1	2770	G	1383.73	1656.06	500.59	338.267	231.04	323.962	2635.52	1680.41	27696.1	17106.3	6704.13	7579.95	7054	6496.22	9815.21	6383.5	13594.7	2387.54	4792.87	770.67	1951.22	1496.91	1660.81	1353.9	538.23
RDN37-1	2771	C	929.725	1456.43	427.333	223.693	115.52	295.791	2368.8	1456.91	21324.7	14318.1	6437.45	7356.32	6140.11	5967.88	8068.27	5366.7	12215.8	2017.69	4247.32	660.575	1862.53	1496.91	1660.81	1107.74	411.588
RDN37-1	2772	C	701.639	1238.65	362.216	163.678	57.7601	253.535	2152.87	1398.96	17200.9	12188	6145.97	7138.57	5424.28	5574.76	6483.09	4706.4	10871.9	1768.68	3852.31	550.479	1507.76	1171.49	1660.81	970.98	411.588
RDN37-1	2773	C	612.576	1134.29	325.587	128.214	38.5067	239.45	2140.17	1233.4	15517	11403.3	5959.91	7032.64	5121.97	5311.29	5745.49	4367.47	10131.8	1629.53	3571.81	550.479	1419.07	1171.49	1660.81	943.628	411.588
RDN37-1	2774	A	612.576	1107.07	284.889	128.214	38.5067	239.45	2140.17	1233.4	15442.2	11373.6	5947.51	7032.64	5101.12	5309.89	5732.55	4358.69	10104.5	1629.53	3565.38	550.479	1419.07	1171.49	1660.81	943.628	411.588
RDN37-1	2775	G	449.657	1011.79	284.889	120.03	0	239.45	1994.11	1225.12	14504.2	10828.9	5829.67	6985.56	4941.27	5180.25	5434.92	4070.69	9847.42	1559.95	3430.28	550.479	1419.07	1171.49	1465.42	929.953	411.588
RDN37-1	2776	A	447.485	1002.71	284.889	117.302	0	239.45	1994.11	1225.12	14436.8	10807.4	5829.67	6985.56	4937.8	5180.25	5441.39	4060.15	9839.63	1559.95	3419.99	550.479	1419.07	1171.49	1465.42	929.953	411.588
RDN37-1	2777	G	408.384	961.879	284.889	100.935	0	239.45	1860.74	1076.12	13404	10079.3	5773.86	6944.36	4583.36	4929.32	5066.12	3819.56	9415.04	1479.39	3263.01	550.479	1330.38	1171.49	1416.57	929.953	379.927
RDN37-1	2778	G	391.006	943.73	272.679	95.4787	0	239.45	1828.99	1009.9	12273.9	9302.75	5687.03	6844.32	4291.47	4706.28	4813.79	3649.22	8924.22	1431.79	3100.89	550.479	1330.38	1171.49	1416.57	929.953	379.927
RDN37-1	2779	T	384.489	866.598	219.771	87.2948	0	239.45	1816.29	985.067	11059	8458.76	5618.81	6761.93	3975.26	4438.62	4451.46	3438.48	8484.05	1369.54	2879.58	550.479	1241.69	976.245	1367.72	929.953	379.927
RDN37-1	2780	A	384.489	857.524	215.701	87.2948	0	239.45	1816.29	976.789	10989.1	8388.66	5612.61	6756.04	3947.46	4395.41	4432.05	3405.12	8448.99	1369.54	2852.56	550.479	1152.99	976.245	1367.72	929.953	379.927
RDN37-1	2781	A	356.25	857.524	207.562	87.2948	0	239.45	1816.29	976.789	10305.6	7930.26	5544.39	6614.8	3725.07	4158.42	4244.42	3287.46	8230.85	1325.59	2658.27	440.383	1064.3	911.162	1367.72	929.953	379.927
RDN37-1	2782	C	317.149	803.078	170.933	79.1109	0	239.45	1746.43	976.789	8786.33	6573.94	4595.52	5620.23	3332.41	3906.1	3875.62	3099.55	7541.38	1274.33	2484.57	440.383	886.918	846.079	1367.72	916.277	379.927
RDN37-1	2783	A	317.149	798.541	166.863	60.0152	0	239.45	1733.73	976.789	8554.32	6366.32	4533.5	5414.25	3224.69	3779.24	3772.1	3038.09	7385.56	1263.34	2411.23	440.383	709.534	846.079	1367.72	929.953	379.927
RDN37-1	2784	A	308.46	757.706	166.863	54.5592	0	239.45	1536.86	976.789	7731.07	5635.58	4434.27	5343.63	2814.65	3189.56	3383.89	2641.21	6762.31	1186.44	2018.8	330.287	443.459	780.996	1367.72	888.925	379.927
RDN37-1	2785	A	308.46	748.632	166.863	49.1033	0	225.365	1492.4	976.789	7132.34	5193.36	4242.02	5172.96	2574.88	2867.54	3125.08	2458.57	6228.65	1116.87	1785.91	220.192	354.767	715.913	1367.72	888.925	379.927
RDN37-1	2786	C	254.154	571.683	138.375	46.3754	0	197.194	1403.5	852.621	5169.02	4063.55	3243.53	3931.22	2057.13	2553.88	2465.13	2202.18	4861.38	908.142	1532.43	220.192	266.075	650.83	1318.87	888.925	348.267
RDN37-1	2787	A	245.465	553.534	138.375	46.3754	0	169.024	1333.64	852.621	4832.23	4015.01	3026.47	3731.12	1862.53	2389.38	2309.84	2096.81	4495.22	860.538	1439.79	220.192	354.767	715.913	1270.03	888.925	348.267
RDN37-1	2788	C	136.852	367.51	12.2095	35.4635	0	126.768	1073.26	711.897	1491.83	1307.78	930.267	1141.7	983.39	1803.89	996.403	1482.17	2052.84	512.661	1047.35	110.096	177.384	260.332	635.014	246.164	94.9818
RDN37-1	2789	A	130.335	353.899	0	38.1915	0	98.5971	1009.75	587.729	1179.99	1124.42	762.819	1041.65	795.747	1495.8	731.127	1224.02	1573.72	384.496	842.773	220.192	177.384	195.249	586.166	246.164	94.9818
RDN37-1	2790	A	121.646	317.601	0	30.0076	0	84.5118	743.027	397.338	848.198	968.025	620.178	947.494	583.779	1200.27	608.194	979.915	1262.09	325.906	667.785	220.192	88.6918	130.166	537.319	232.488	94.9818
RDN37-1	2791	A	108.613	276.767	0	24.5517	0	70.4265	565.209	389.06	603.717	784.667	477.537	800.367	483.008	964.675	491.731	765.669	977.73	234.359	535.258	220.192	88.6918	130.166	293.083	205.137	94.9818
RDN37-1	2792	C	95.5792	245.007	0	10.9118	0	56.3412	273.078	223.503	314.332	523.111	390.712	564.965	291.89	681.685	349.388	546.153	615.464	179.431	388.576	220.192	88.6918	130.166	97.6944	205.137	0
RDN37-1	2793	A	84.718	235.933	0	10.9118	0	56.3412	95.2599	223.503	309.343	423.343	347.3	476.689	243.241	593.861	284.686	465.372	479.127	146.475	338.396	220.192	88.6918	130.166	48.8472	150.434	31.6606
RDN37-1	2794	A	73.8567	176.949	0	10.9118	0	42.2559	38.1039	215.225	279.406	361.324	297.685	382.528	205.018	450.275	181.164	384.59	370.057	124.503	279.209	220.192	88.6918	195.249	48.8472	136.758	31.6606
RDN37-1	2795	T	10.8613	54.446	0	2.72796	0	0	6.35066	91.0566	209.555	258.859	0	82.3907	76.4473	238.381	64.7015	201.954	105.174	47.6042	153.115	220.192	88.6918	195.249	0	54.7031	31.6606
RDN37-1	2796	T	8.68902	54.446	0	2.72796	0	0	6.35066	82.7787	202.071	204.93	0	82.3907	52.1231	129.646	38.8209	144.002	46.7441	32.9568	119.661	220.192	88.6918	195.249	0	54.7031	31.6606
RDN37-1	2797	T	8.68902	54.446	0	2.72796	0	0	0	82.7787	202.071	204.93	0	82.3907	41.6985	96.1887	38.8209	121.172	31.1627	18.3093	87.494	220.192	88.6918	195.249	0	54.7031	31.6606
RDN37-1	2798	T	8.68902	54.446	0	2.72796	0	0	0	82.7787	202.071	204.93	0	82.3907	41.6985	93.4006	38.8209	122.928	27.2674	18.3093	87.494	220.192	88.6918	195.249	0	54.7031	31.6606
RDN37-1	2799	A	8.68902	58.9831	0	2.72796	0	0	6.35066	82.7787	296.869	312.788	0	82.3907	41.6985	104.553	38.8209	135.221	23.372	29.2949	102.934	220.192	88.6918	195.249	390.778	54.7031	31.6606
RDN37-1	2800	T	8.68902	58.9831	0	2.72796	0	0	6.35066	8.27787	296.869	312.788	0	82.3907	38.2236	105.947	25.8806	138.734	15.5814	25.633	102.934	220.192	88.6918	195.249	390.778	54.7031	31.6606
RDN37-1	2801	C	8.68902	58.9831	0	2.72796	0	0	6.35066	8.27787	296.869	312.788	0	82.3907	38.2236	105.947	25.8806	138.734	15.5814	25.633	102.934	220.192	88.6918	195.249	390.778	54.7031	31.6606
RDN37-1	2802	T	8.68902	58.9831	0	2.72796	0	0	6.35066	0	296.869	312.788	0	82.3907	38.2236	105.947	25.8806	138.734	15.5814	25.633	106.794	220.192	88.6918	195.249	390.778	41.0273	31.6606
RDN37-1	2803	A	8.68902	104.355	0	2.72796	0	14.0853	6.35066	0	424.099	312.788	0	117.701	48.6483	118.493	32.3507	173.856	15.5814	25.633	140.248	220.192	88.6918	195.249	390.778	41.0273	31.6606
RDN37-1	2804	T	8.68902	104.355	0	2.72796	0	14.0853	6.35066	0	414.12	312.788	0	117.701	48.6483	119.887	32.3507	175.612	15.5814	25.633	142.821	220.192	88.6918	195.249	390.778	27.3515	31.6606
RDN37-1	2805	T	8.68902	104.355	0	2.72796	0	14.0853	6.35066	0	414.12	399.075	0	117.701	48.6483	114.311	32.3507	173.856	15.5814	25.633	141.534	220.192	0	195.249	390.778	0	31.6606
RDN37-1	2806	C	8.68902	99.8176	0	2.72796	0	14.0853	6.35066	0	414.12	399.075	0	100.046	48.6483	117.099	32.3507	166.831	15.5814	25.633	140.248	220.192	0	195.249	390.778	0	31.6606
RDN37-1	2807	A	21.7226	140.652	0	5.45592	0	14.0853	6.35066	0	628.664	523.111	18.6053	94.1609	62.5478	204.924	45.291	270.443	35.0581	32.9568	222.595	220.192	0	260.332	390.778	0	31.6606
RDN37-1	2808	T	13.0335	140.652	0	2.72796	0	14.0853	6.35066	0	628.664	479.968	18.6053	82.3907	62.5478	200.742	45.291	268.686	35.0581	32.9568	220.022	110.096	0	260.332	390.778	0	31.6606
RDN37-1	2809	T	13.0335	140.652	0	2.72796	0	14.0853	6.35066	0	628.664	479.968	18.6053	82.3907	62.5478	200.742	45.291	266.93	35.0581	32.9568	217.448	0	0	195.249	390.778	0	31.6606
RDN37-1	2810	A	13.0335	204.172	0	8.18389	0	14.0853	6.35066	0	636.148	585.13	18.6053	88.2758	97.2965	225.834	64.7015	289.76	62.3254	47.6042	249.615	0	0	195.249	390.778	0	31.6606
RDN37-1	2811	A	13.0335	204.172	0	8.18389	0	14.0853	6.35066	0	656.106	595.915	18.6053	94.1609	100.771	224.44	71.1716	291.516	62.3254	47.6042	249.615	0	0	195.249	390.778	0	31.6606
RDN37-1	2812	A	13.0335	204.172	0	8.18389	0	14.0853	6.35066	0	653.611	579.737	18.6053	94.1609	104.246	224.44	77.6418	289.76	62.3254	47.6042	250.902	0	0	195.249	390.778	0	31.6606
RDN37-1	2813	T	13.0335	199.635	0	8.18389	0	14.0853	6.35066	0	571.286	560.862	18.6053	58.8505	90.3468	213.288	64.7015	275.711	54.5348	43.9424	236.749	0	0	130.166	390.778	0	0
RDN37-1	2814	T	13.0335	195.098	0	8.18389	0	14.0853	6.35066	0	506.424	501.54	18.6053	58.8505	90.3468	196.56	64.7015	254.637	54.5348	36.6186	221.308	0	0	130.166	390.778	0	0
RDN37-1	2815	T	13.0335	190.561	0	8.18389	0	14.0853	6.35066	0	501.434	447.611	18.6053	47.0804	90.3468	186.801	58.2313	228.296	54.5348	32.9568	209.728	0	0	65.083	390.778	0	0
RDN37-1	2816	T	13.0335	190.561	0	8.18389	0	14.0853	6.35066	0	501.434	447.611	18.6053	47.0804	93.8217	185.407	58.2313	224.783	54.5348	32.9568	209.728	0	0	65.083	390.778	0	0
RDN37-1	2817	T	13.0335	190.561	0	16.3678	0	14.0853	6.35066	0	496.445	447.611	18.6053	47.0804	93.8217	185.407	58.2313	223.027	54.5348	32.9568	211.015	0	0	65.083	390.778	0	0
RDN37-1	2818	G	13.0335	176.949	0	19.0957	0	14.0853	6.35066	0	496.445	447.611	18.6053	47.0804	97.2965	182.619	64.7015	224.783	54.5348	36.6186	208.442	0	0	65.083	390.778	0	0
RDN37-1	2819	T	13.0335	167.875	0	19.0957	0	14.0853	6.35066	0	493.95	447.611	18.6053	47.0804	97.2965	179.831	64.7015	221.271	54.5348	36.6186	204.582	0	0	65.083	48.8472	0	0
RDN37-1	2820	C	13.0335	167.875	0	19.0957	0	14.0853	6.35066	0	488.961	447.611	18.6053	47.0804	93.8217	177.043	64.7015	223.027	58.4301	36.6186	204.582	0	0	65.083	0	0	0
RDN37-1	2821	A	65.1677	249.544	0	43.6474	0	42.2559	6.35066	165.557	586.254	447.611	37.2107	105.931	211.967	236.987	103.522	307.321	105.174	84.2229	266.342	110.096	266.075	195.249	0	300.867	0
RDN37-1	2822	A	65.1677	249.544	0	43.6474	0	42.2559	6.35066	165.557	586.254	447.611	37.2107	105.931	218.917	239.775	103.522	310.833	105.174	84.2229	265.055	110.096	266.075	195.249	0	328.219	0
RDN37-1	2823	A	65.1677	249.544	0	43.6474	0	42.2559	6.35066	165.557	586.254	504.236	37.2107	105.931	218.917	235.593	103.522	310.833	105.174	84.2229	262.482	110.096	266.075	195.249	0	328.219	0
RDN37-1	2824	A	65.1677	249.544	0	43.6474	0	42.2559	6.35066	165.557	586.254	504.236	37.2107	105.931	222.392	236.987	103.522	312.589	105.174	84.2229	267.629	110.096	266.075	130.166	0	328.219	0
RDN37-1	2825	A	65.1677	258.618	0	43.6474	0	42.2559	6.35066	165.557	583.76	504.236	37.2107	105.931	218.917	239.775	103.522	312.589	105.174	84.2229	267.629	110.096	266.075	130.166	0	328.219	0
RDN37-1	2826	C	60.8232	258.618	0	46.3754	0	42.2559	6.35066	165.557	528.876	447.611	37.2107	105.931	215.442	235.593	97.0522	302.053	97.3835	80.561	266.342	110.096	266.075	130.166	0	328.219	0
RDN37-1	2827	A	152.058	458.254	0	76.3829	38.5067	42.2559	285.78	165.557	538.855	593.219	55.816	200.092	312.739	316.447	122.933	363.517	105.174	98.8703	307.516	220.192	532.151	715.913	0	574.383	63.3212
RDN37-1	2828	A	152.058	453.716	0	76.3829	38.5067	42.2559	285.78	165.557	516.403	574.344	55.816	200.092	309.264	310.871	122.933	352.98	101.279	98.8703	302.369	220.192	532.151	715.913	48.8472	574.383	63.3212
RDN37-1	2829	G	152.058	408.345	0	76.3829	38.5067	42.2559	285.78	165.557	411.625	436.825	55.816	188.322	302.314	299.718	116.463	344.2	89.5928	91.5466	289.502	220.192	532.151	715.913	48.8472	574.383	63.3212
RDN37-1	2830	A	152.058	408.345	0	84.5668	38.5067	42.2559	285.78	165.557	401.647	377.503	55.816	188.322	302.314	296.93	116.463	344.2	89.5928	91.5466	289.502	220.192	532.151	715.913	48.8472	574.383	63.3212
RDN37-1	2831	A	149.886	403.808	0	84.5668	38.5067	42.2559	285.78	165.557	381.689	328.967	55.816	188.322	309.264	289.96	109.992	337.175	85.6975	91.5466	283.069	220.192	532.151	715.913	48.8472	574.383	63.3212
RDN37-1	2832	T	145.541	362.973	0	84.5668	38.5067	42.2559	285.78	165.557	266.933	318.181	37.2107	188.322	288.415	264.867	90.5821	312.589	77.9068	91.5466	270.202	220.192	532.151	846.079	48.8472	574.383	63.3212
RDN37-1	2833	T	145.541	349.362	0	84.5668	38.5067	28.1706	285.78	165.557	246.975	312.788	37.2107	188.322	284.94	253.715	90.5821	289.76	74.0115	91.5466	254.762	220.192	532.151	846.079	48.8472	574.383	63.3212
RDN37-1	2834	T	145.541	326.676	0	84.5668	38.5067	28.1706	285.78	165.557	222.028	312.788	37.2107	153.011	281.465	242.563	90.5821	280.979	74.0115	91.5466	241.895	220.192	620.843	846.079	48.8472	574.383	63.3212
RDN37-1	2835	T	145.541	326.676	0	84.5668	38.5067	28.1706	285.78	165.557	197.081	312.788	37.2107	153.011	274.515	239.775	90.5821	277.467	70.1161	91.5466	236.749	220.192	620.843	911.162	48.8472	574.383	63.3212
RDN37-1	2836	C	145.541	326.676	0	84.5668	38.5067	28.1706	285.78	165.557	179.618	310.092	37.2107	153.011	274.515	238.381	90.5821	282.735	77.9068	91.5466	234.175	220.192	620.843	911.162	48.8472	574.383	63.3212
RDN37-1	2837	G	145.541	322.139	0	81.8389	38.5067	42.2559	285.78	165.557	119.746	310.092	37.2107	153.011	284.94	238.381	97.0522	284.492	77.9068	91.5466	236.749	220.192	620.843	911.162	48.8472	574.383	63.3212
RDN37-1	2838	T	145.541	317.601	0	76.3829	38.5067	42.2559	285.78	165.557	117.251	310.092	37.2107	153.011	281.465	239.775	103.522	288.004	77.9068	91.5466	236.749	220.192	620.843	911.162	48.8472	574.383	63.3212
RDN37-1	2839	A	275.876	803.078	12.2095	204.597	77.0134	112.682	304.832	504.95	137.208	434.128	80.6232	211.862	382.236	330.387	207.045	512.787	148.023	128.165	376.996	440.383	620.843	1106.41	146.542	752.168	728.194
RDN37-1	2840	A	278.049	807.615	12.2095	207.325	77.0134	112.682	304.832	504.95	137.208	434.128	80.6232	211.862	382.236	328.993	200.575	511.031	144.128	117.18	376.996	440.383	532.151	1106.41	146.542	752.168	728.194
RDN37-1	2841	C	265.015	798.541	12.2095	199.141	77.0134	112.682	304.832	504.95	102.283	407.164	80.6232	211.862	371.812	315.053	200.575	500.494	136.337	109.856	374.423	440.383	532.151	1106.41	146.542	697.465	728.194
RDN37-1	2842	T	280.221	798.541	12.2095	199.141	77.0134	98.5971	304.832	529.784	89.8092	393.682	80.6232	211.862	323.164	303.901	200.575	489.958	116.86	106.194	365.416	440.383	354.767	1041.33	146.542	615.41	728.194
RDN37-1	2843	G	280.221	816.69	12.2095	212.781	77.0134	98.5971	304.832	529.784	57.3781	347.842	80.6232	182.437	305.789	296.93	187.634	481.177	109.07	102.532	353.836	440.383	354.767	1041.33	146.542	615.41	728.194
RDN37-1	2844	G	280.221	816.69	12.2095	212.781	77.0134	98.5971	304.832	529.784	57.3781	347.842	80.6232	182.437	305.789	296.93	187.634	481.177	109.07	102.532	356.409	440.383	354.767	1041.33	146.542	615.41	728.194
RDN37-1	2845	A	280.221	816.69	12.2095	212.781	77.0134	98.5971	304.832	529.784	54.8834	347.842	80.6232	176.552	305.789	296.93	187.634	481.177	109.07	102.532	356.409	440.383	354.767	1041.33	146.542	615.41	728.194
RDN37-1	2846	A	280.221	816.69	12.2095	210.053	77.0134	98.5971	304.832	529.784	54.8834	345.146	80.6232	176.552	295.365	295.536	187.634	479.421	109.07	102.532	353.836	220.192	354.767	1041.33	146.542	519.679	728.194
RDN37-1	2847	A	280.221	812.152	12.2095	218.237	77.0134	98.5971	304.832	529.784	42.4099	339.753	80.6232	170.667	288.415	292.748	181.164	474.153	105.174	98.8703	348.689	220.192	354.767	1041.33	97.6944	519.679	664.873
RDN37-1	2848	T	241.12	735.021	12.2095	188.229	57.7601	84.5118	190.52	447.005	19.9576	323.574	62.0178	147.126	229.342	256.503	168.224	421.469	93.4882	80.561	302.369	220.192	266.075	976.245	97.6944	246.164	664.873
RDN37-1	2849	T	191.158	594.368	12.2095	163.678	38.5067	84.5118	25.4026	430.449	19.9576	239.984	43.4125	117.701	173.744	220.258	161.754	395.127	85.6975	58.5898	265.055	220.192	266.075	911.162	97.6944	191.461	664.873
RDN37-1	2850	T	191.158	580.757	12.2095	158.222	38.5067	84.5118	25.4026	430.449	19.9576	231.895	43.4125	117.701	166.794	209.106	155.284	377.566	85.6975	58.5898	248.329	220.192	266.075	911.162	97.6944	191.461	664.873
RDN37-1	2851	T	186.814	576.22	12.2095	158.222	38.5067	84.5118	25.4026	430.449	19.9576	202.234	43.4125	117.701	166.794	210.5	155.284	368.785	81.8021	54.928	244.469	220.192	266.075	715.913	97.6944	177.785	664.873
RDN37-1	2852	A	186.814	644.277	12.2095	158.222	38.5067	84.5118	25.4026	430.449	19.9576	250.77	43.4125	117.701	184.168	248.139	168.224	400.395	81.8021	62.2517	275.349	220.192	266.075	780.996	97.6944	177.785	664.873
RDN37-1	2853	A	186.814	648.814	12.2095	158.222	38.5067	84.5118	25.4026	430.449	19.9576	250.77	43.4125	117.701	184.168	248.139	168.224	400.395	81.8021	62.2517	276.635	220.192	266.075	715.913	97.6944	177.785	664.873
RDN37-1	2854	A	186.814	648.814	12.2095	155.494	38.5067	84.5118	25.4026	538.062	72.3463	248.073	43.4125	117.701	180.694	249.533	168.224	400.395	81.8021	65.9135	271.489	220.192	0	585.747	97.6944	177.785	664.873
RDN37-1	2855	A	184.642	644.277	12.2095	155.494	38.5067	84.5118	25.4026	538.062	72.3463	248.073	43.4125	117.701	180.694	252.321	161.754	400.395	81.8021	69.5754	270.202	220.192	0	455.581	97.6944	177.785	664.873
RDN37-1	2856	T	178.125	617.054	4.06984	152.766	38.5067	70.4265	12.7013	703.619	67.3569	226.502	31.0089	123.586	156.369	241.169	142.343	400.395	70.1161	54.928	268.915	220.192	0	455.581	97.6944	164.109	664.873
RDN37-1	2857	A	336.7	721.409	65.1174	215.509	77.0134	126.768	31.7533	1150.62	276.912	477.272	37.2107	123.586	211.967	369.42	213.515	686.643	101.279	164.784	512.097	220.192	88.6918	325.415	146.542	369.246	664.873
RDN37-1	2858	T	304.116	644.277	61.0476	201.869	57.7601	112.682	19.052	1274.79	271.922	428.736	18.6053	105.931	159.844	344.328	168.224	665.57	93.4882	161.122	510.811	110.096	88.6918	260.332	146.542	273.515	664.873
RDN37-1	2859	T	297.599	598.906	61.0476	193.685	57.7601	112.682	19.052	1274.79	264.438	396.378	18.6053	58.8505	156.369	341.54	148.813	665.57	77.9068	164.784	495.371	0	88.6918	130.166	146.542	218.812	664.873
RDN37-1	2860	A	477.896	907.433	158.724	300.076	423.574	563.412	304.832	1597.63	466.509	463.789	37.2107	58.8505	500.382	436.334	569.373	943.037	245.406	487.028	672.932	0	177.384	130.166	146.542	341.894	918.157

## Sheet: Fig 3M-N
Figure 3M
	Air1_1	Air1_2	Air2_1	Air2_2	Trf4_1	Trf4_2	Trf5_1	Trf5_2	Mtr4	Mtr4_2	Mtr4-arch_1	Mtr4-arch_2	Mtr4-HTP_dAir1	Mtr4-HTP_dAir1_2	Mtr4-HTP_dAir2	Mtr4-HTP_dAir2_2	Mtr4-HTP_dTrf4	Mtr4-HTP_dTrf5	Mtr4-HTP_dTrf5_2
Sum +/-10	144641	146425	29056	23390	31536	12257	200000	71753	1000000	800000	200000	200000	200000	300000	200000	300000	300000	100000	300000
	Air1	Air2	Trf4	Trf5	Mtr4	Mtr4-arch	Mtr4-HTP_dAir1	Mtr4-HTP_dAir2	Mtr4-HTP_dTrf4	Mtr4-HTP_dTrf5
Median	145533	26222.8	25747	140125	897920	178538	247272	279936	323626	182471
SD	1261.66	4006.89	9892.79	96692.4	189314	17116.2	85234.1	80876	0	114726
Figure 3N
	Air1_1	Air1_2	Air2_1	Air2_2	Trf4_1	Trf4_2	Trf5_1	Trf5_2	Mtr4	Mtr4_2	Mtr4-arch_1	Mtr4-arch_2	Mtr4-HTP_dAir1	Mtr4-HTP_dAir1_2	Mtr4-HTP_dAir2	Mtr4-HTP_dAir2_2	Mtr4-HTP_dTrf4	Mtr4-HTP_dTrf5	Mtr4-HTP_dTrf5_2
Sum +/-10Atail	201296	223841	41118	32146	27263	18438	500000	200000	1000000	1000000	200000	300000	300000	300000	400000	400000	600000	100000	300000
Median	212569	36631.9	22850.2	329826	1.23188e+06	279339	331257	384086	600704	212811
SD	15941.4	6343.65	6240.28	180848	284026	42947.1	18665.5	3219.1	0	92535.4

## Sheet: Fig3O
Figure 3O
	Sybr for loading control : 5S								Northern : A2-A3 probe
								5.8S (158nt)
								5S (120nt)

## Sheet: Fig4
5'/million mRNA	Air1_LC	Air1_2LC	Air2_1	Air2_2	Trf4_1	Trf4_AT	Trf4_Mtr4-arch	Trf5_60_LC	Trf5_117A_LC	Mtr4_22	Mtr4g	Mtr4-arch	Mtr4-arch_28	Mtr4_dAir1	Mtr4_dAir1_82A	Mtr4_dAir2_86A	Mtr4_dAir2_87C	Mtr4_dTrf4_88A	Mtr4_dTrf5_83A	Mtr4_dTrf5_83C	Rrp44_WT1	Rrp44_WT2	Rrp44_Mtr4arch_28	Rrp44_Mtr4arch_32	Rrp6_1	Rrp6_48		TOP 200	Rrp44_WT1	Rrp44_WT2	Rrp44_Mtr4-arch_28	Rrp44_Mtr4-arch_32
-100	11584.7	7045.52	22572.6	22885.7	9937.12	12915.6	14288.1	18721.6	17937.7	17775	14835.9	8270.56	10388.9	25403.9	20009.3	16180.8	26448.3	19159.8	19445.1	24925.3	3596.11	4239.22	4567.8	5037.3	6403.33	7996.2			18.0407	110	216.997	100.746
-99	11166.2	6858.23	21515	22465.9	9756.87	12452.1	14052.7	19245.2	17936.4	17789.5	13497	7675.18	9727.53	24509.1	19897.7	15959.9	25389.9	18689.9	19013.4	23951.9	3385.63	4089.51	4464.72	4996.08	6072.12	8154.4			18.0407	100	216.997	100.746
-98	10819.4	6670.95	20917.2	21944.9	9610.31	12143.1	13665.1	19344.5	17945.4	17745.8	12906.7	7455.15	9138.35	23756.4	19561.4	15609	24646.2	18120.4	18525.6	23267.9	3361.58	4184.07	4524.4	5014.4	6136.04	7981.82			12.0271	120	216.997	100.746
-97	10406.4	6412.31	20820.1	21555.7	9652.43	11880.5	13886.6	20012.5	17633.5	18052.1	13144.3	7170.41	8380.83	23526	19375.9	15450.4	24148.4	17750.2	18331.3	22920.5	3349.55	3979.2	4470.15	4941.13	5979.15	8068.11			12.0271	120	216.997	100.746
-96	10406.4	6153.68	21555.9	21341.2	9606.95	11741.4	13609.7	18035.6	17026.4	16972.6	11625.4	6950.38	8452.97	23591.3	19597.5	15848.1	24480.2	17773.9	18663.7	22851.8	3217.25	4002.84	4464.72	4744.22	5851.32	7838			12.0271	120	222.422	100.746
-95	10340.3	6055.58	21535.4	21515.9	9536.19	11247.1	14121.9	17141.9	16945.2	16899.7	11495.8	6575.03	8236.54	23506.8	19578.7	15741.5	24434.5	17769.2	18668	22815.6	3139.08	3821.61	4367.07	4675.53	6089.55	8125.64			6.01355	120	227.847	100.746
-94	10483.5	6037.74	22276.3	21512.8	9687.8	10814.5	14814.2	17259.3	16736.4	16440.2	12237.3	7636.35	9258.59	24113.6	19712.3	15775.3	24686.2	17883.1	18663.7	23257.1	3379.62	3924.04	4481	4565.62	6275.49	7996.2			6.01355	100	227.847	114.484
-93	10505.5	5761.27	22143.4	21555.7	9824.25	10706.3	14011.2	16690.6	16590.8	16279.7	12395.6	7688.13	9222.52	24040.6	19798.7	15923.5	24503.1	17963.8	18814.8	23083.4	3554.01	3931.92	4551.52	4446.56	6542.78	7881.15			6.01355	110	222.422	114.484
-92	10632.1	5743.44	21750	21234	9898.37	10706.3	13748.1	17241.2	16358.8	16775.7	12352.4	7688.13	9114.3	24136.6	19944.9	15915.7	24154.1	17959	18862.3	23166.6	3704.35	3963.44	4508.12	4373.29	6304.55	7665.43			6.01355	100	238.697	109.905
-91	10670.7	5698.84	22056.6	21169.6	9800.67	10397.4	13485.1	18107.8	16548.2	16549.6	12302	7416.32	9042.16	23825.5	19878.9	15788.3	24228.5	17944.8	18750.1	22978.4	4011.04	3963.44	4377.92	4382.45	6339.41	8154.4			6.01355	100	238.697	119.063
-90	10560.6	5618.58	22383.6	21356.5	9797.3	10304.7	13831.2	18098.8	16632	15462.8	11949.3	7351.61	8849.77	23798.6	19740.5	15668.7	24314.3	17902.1	18763	22967.6	4107.26	3939.8	4399.62	4441.98	6519.54	7766.1			6.01355	100	238.697	45.7936
-89	10643.2	5520.48	22378.5	21825.4	9866.37	10660	14011.2	18134.9	16905.3	15521.2	11431	7623.41	8741.55	24294	20131.9	16074.2	24657.6	18324.5	19207.7	23488.7	4197.46	3876.76	4361.65	4492.35	6670.62	7981.82			6.01355	100	227.847	41.2143
-88	11001.1	5627.5	22327.4	22505.7	10139.3	10922.6	14565	18956.3	17205.6	15980.7	12028.5	7843.44	9030.13	24931.5	20872.2	16529.1	25212.5	18585.5	20153.2	24074.9	4167.39	4065.87	4491.85	4625.16	7222.63	7349.03			6.01355	110	195.298	36.6349
-87	10549.6	5573.99	23068.2	23351.5	10235.3	11478.8	15132.6	16744.7	17583.2	16060.9	12273.3	7765.78	9114.3	25784.1	21166.1	16724.1	25756	18969.9	20541.7	24762.4	4155.37	4191.95	4551.52	4776.28	7379.52	7953.06			6.01355	130	195.298	36.6349
-86	10208.2	5636.42	23528	23832.7	10329.6	11432.5	16004.9	17394.7	17378.3	16367.3	12784.3	7946.99	8873.82	26579.1	21768	17072.4	25990.6	19060.1	21016.6	25236.5	4281.65	4073.75	4567.8	4574.78	7298.17	7809.24			0	70	189.873	36.6349
-85	10263.2	5645.33	24049.2	24399.6	10449.2	11695.1	15963.3	17277.3	17659.3	16498.5	13187.4	7985.81	8440.95	27020.7	22297.7	17295.9	26333.9	19259.4	21189.3	25634.5	4215.5	4128.91	4600.35	4675.53	7518.97	7794.86			0	70	189.873	36.6349
-84	10054	5636.42	24115.6	25092.2	10518.3	11247.1	15658.7	16609.3	17846.2	16608	12575.6	7972.87	8404.88	27623.6	22909.1	17797.6	26831.6	19748.3	21672.9	25967.4	4131.31	4191.95	4605.77	4666.37	7402.76	7061.4			0	70	184.448	41.2143
-83	9817.25	5743.44	24222.9	25432.3	10486.3	11617.8	16004.9	18423.7	18602.8	16790.3	13029.1	7739.9	8368.8	27493.1	23055.3	17797.6	26631.3	19776.7	21521.8	25804.6	3999.01	4073.75	4508.12	4551.89	7786.26	6960.72			0	70	184.448	41.2143
-82	9806.24	5752.35	24687.8	28156.7	10654.7	12174	17015.6	17367.6	18653	16659	12791.5	7442.21	7683.43	28153.6	23438.8	18013.3	26928.8	19852.7	21862.8	26361.9	3938.88	4089.51	4367.07	4483.2	8506.78	6860.05			0	70	168.173	36.6349
-81	9954.91	5609.66	25188.5	29787	10772.6	12374.9	17680.1	16844	18649.2	15856.7	12748.3	7118.64	7635.33	29090.6	24069	18291.5	27523.8	20336.8	21970.8	26770.8	3920.84	4057.99	4323.67	4423.66	8344.08	6975.11			0	70	151.898	36.6349
-80	9685.11	5431.29	25152.8	30418.3	10781.1	12498.5	18261.6	16952.4	18801.2	15185.7	12489.2	7105.69	7454.97	29006.2	24204.2	18348.6	27209.2	20175.4	21988	26539.2	3776.51	4168.31	4410.47	4258.81	8669.48	7147.69			0	70	151.898	36.6349
-79	9624.54	5645.33	25127.2	30792.1	10789.5	13054.6	18067.8	16762.8	18832.2	14777.2	12035.7	7325.72	7346.75	29336.4	24369.2	18366.8	27152	20260.8	22126.2	26611.6	3608.13	4113.15	4345.37	4158.06	8599.75	7075.78			0	70	151.898	36.6349
-78	9597.01	5654.25	25163	31040.4	10850.1	13070.1	19230.8	17430.8	18869.6	14354.2	11683	7286.89	6974	29574.5	24417.9	18481.2	27157.7	20384.2	22126.2	26745.5	3620.16	3884.64	4291.12	4213.01	8704.34	9031.68			0	70	141.048	36.6349
-77	9690.62	5645.33	24565.2	31435.7	10796.2	12730.2	18400.1	18351.5	19328.4	13923.8	12626	7649.3	6805.67	30066.1	24598.7	18816.5	27758.4	20422.2	22255.7	27183.3	3842.66	3868.88	4312.82	4235.91	8745.02	8988.54			0	70	157.323	36.6349
-76	9971.42	5707.76	24330.2	31769.7	10838.3	12838.3	18912.3	18712.6	19386.4	13799.8	12258.9	7636.35	6949.96	30096.8	24653.7	18912.7	27993	20279.8	22121.9	27248.4	4035.1	3924.04	4361.65	4180.96	8297.6	9563.8			0	80	151.898	123.643
-75	9569.48	5788.03	24401.7	31595	10760.9	12421.2	19230.8	19326.4	19073.2	13690.4	12611.6	7649.3	7118.29	30077.6	24603.4	18720.4	28021.6	20047.3	21962.1	27067.5	4005.03	4018.6	4307.4	4263.39	8361.51	9722			0	80	141.048	123.643
-74	9734.66	5850.46	24207.6	31944.4	10809.7	12189.5	19798.4	17539.1	19108	14682.4	11294.3	7959.93	7382.82	30407.9	24664.7	18842.5	28507.8	20009.3	22290.2	27338.9	4137.33	4034.36	4426.75	4551.89	8059.36	10268.5			6.01355	120	184.448	123.643
-73	10037.5	6153.68	23742.6	32318.3	10907.4	12452.1	20892.2	17268.3	19169.9	14558.4	13367.4	8076.42	8008.08	30676.7	24872.1	19133.6	28925.5	20251.4	22229.8	27990.3	4383.88	4278.62	4540.67	4822.07	7855.99	9880.2			6.01355	120	173.598	123.643
-72	10345.8	6037.74	23144.8	32447	10912.5	12174	21058.3	17918.2	19641.6	14252.1	13597.8	7921.1	8068.2	30757.4	24870.6	19120.6	28896.9	20507.6	22156.4	27874.5	4726.65	4349.54	4562.37	4785.43	8297.6	9606.95			6.01355	110	168.173	109.905
-71	11705.8	6465.82	23466.7	32793.3	11321.8	12174	21113.7	17123.9	19648.1	15302.4	15087.8	8658.85	8344.76	31690.6	25590.4	19804.3	29760.7	21143.6	22484.5	28663.3	4636.45	4593.81	4719.69	5009.82	9058.79	10628			6.01355	100	168.173	105.325
-70	11094.7	6376.64	23160.2	32759.6	11301.6	12529.4	20684.5	16961.4	19776.9	14835.6	14835.9	8762.39	8525.12	31636.8	25749.2	19840.7	29760.7	21153.1	22450	28424.5	4329.76	4349.54	4681.72	4730.48	8779.88	10311.7			6.01355	130	168.173	96.1666
-69	10769.8	6100.17	23262.3	32872.9	11251.1	12776.5	20310.7	16365.6	19486.9	15120	13936.1	8270.56	7815.69	31552.3	25621.8	19773.1	29697.8	20830.4	22355	28138.6	4083.2	4184.07	4703.42	4753.38	8977.44	10469.8			6.01355	130	173.598	96.1666
-68	10698.2	6019.91	22966	32532.8	11139.9	12668.4	19646.1	17710.6	19525.6	15236.7	13835.3	7739.9	7142.34	30688.2	25059.2	19411.8	28811.1	19985.6	21802.4	27281	4017.05	4152.55	4697.99	4725.9	9360.95	10067.2			6.01355	130	184.448	96.1666
-67	10544.1	6028.82	22715.7	32502.1	11084.3	12313.1	18566.2	17846	19599.1	15025.2	13828.1	7610.47	6829.71	30392.5	24966.4	19245.4	28364.8	19781.5	21573.6	26886.6	3824.62	4042.23	4627.47	4744.22	9349.32	9578.19			6.01355	130	184.448	146.54
-66	10643.2	6082.33	22056.6	32529.7	11048.9	12204.9	17472.4	18694.5	19097.7	15433.7	13554.6	7481.04	6493.04	29758.9	24505.9	18847.7	27987.2	19278.4	21254.1	26481.3	3608.13	4231.35	4735.97	4698.43	9250.54	9678.86			6.01355	130	184.448	146.54
-65	10367.9	5903.97	22005.5	32195.7	11089.3	12251.3	16877.1	18631.4	19238.2	14543.8	13576.2	7338.67	6228.51	29501.6	24347.2	18785.3	27964.3	19193	21292.9	26322.1	3680.3	4152.55	4730.54	4570.2	9070.41	9693.24			6.01355	120	184.448	146.54
-64	9971.42	5770.19	22260.9	32229.4	11107.9	12745.6	16503.3	18143.9	19810.5	14018.7	13086.7	7144.52	6685.42	29063.8	24161.7	18655.4	27609.6	19145.5	21292.9	25971.1	4125.3	4065.87	4643.74	4528.99	9105.28	9908.96			6.01355	90	211.572	146.54
-63	10257.7	5903.97	22644.1	31726.8	11022	12390.3	16295.6	19452.8	19466.3	14069.7	12683.6	7248.07	6697.45	28791.1	23842.7	18650.2	27163.4	18889.2	21120.3	25801	4311.72	4002.84	4611.19	4469.46	9291.22	10369.2			6.01355	90	206.148	146.54
-62	10241.2	5886.13	22945.6	30712.5	10664.8	12065.9	15991	19191	19427.6	14201	12618.8	7261.01	6625.3	28023	23421.5	18229.1	26688.6	18514.3	20714.4	25229.2	4305.71	4034.36	4562.37	4313.76	9366.76	9980.87			6.01355	90	206.148	146.54
-61	9932.88	5770.19	22945.6	29833	10580.6	11849.6	15700.3	19488.9	19227.9	14857.4	12957.1	7118.64	6444.94	27477.7	23107.1	18080.9	26059.2	18120.4	20459.7	24889.1	4263.61	3994.96	4665.44	4135.16	9058.79	9765.15			6.01355	90	200.723	146.54
-60	10142.1	5609.66	22838.3	29204.7	10429	11556	14966.5	19173	19073.2	14718.9	12964.3	7286.89	6408.87	26913.2	22717.3	17665	25601.6	17679	20049.6	24523.6	4131.31	4097.39	4719.69	4368.71	9070.41	9808.29			6.01355	90	200.723	146.54
-59	9844.78	5627.5	22541.9	27792	10277.4	11679.6	14661.9	19840.9	18868.3	14952.3	13842.5	7002.15	6709.47	26344.8	22131.1	17062	24834.9	16976.6	19648.1	23988	3920.84	4278.62	4757.67	4428.24	8727.59	9995.25			6.01355	90	195.298	141.96
-58	10021	5761.27	21928.8	25533.5	10117.4	11478.8	14371.2	20030.5	18303.7	14923.1	14101.6	6756.23	6841.74	25830.2	21782.2	16848.8	24325.8	16487.7	19345.8	23311.4	3686.31	4294.38	4784.79	4423.66	8774.07	8873.48			6.01355	90	200.723	141.96
-57	9762.19	5627.5	20600.4	24041	9957.33	10907.2	14038.9	20527	18186.4	15090.8	15044.6	6587.97	6517.09	25315.6	21070.2	16482.3	23879.5	16017.9	18965.9	22804.7	3511.92	4341.66	4768.52	4364.13	8216.25	8298.22			6.01355	110	211.572	141.96
-56	9613.53	5529.39	21044.9	23189.1	9844.47	10660	13305.1	17385.7	17462.1	15718.1	14979.8	6484.43	6348.75	24966.1	20688.3	16349.8	23542	15923	18672.3	22283.7	3535.97	4262.86	4773.94	4391.61	8268.54	8039.35			0	110	211.572	141.96
-55	9916.36	5600.74	20672	21923.5	9692.86	10381.9	13291.2	18396.7	17794.6	16600.7	14828.7	6510.32	6312.68	24705	20254.5	16274.4	23645	15624	18404.7	22356	3626.17	4113.15	4871.59	4258.81	8530.02	8082.49			0	110	227.847	137.381
-54	9613.53	5342.11	20702.6	21132.8	9618.74	10088.4	12862	18243.2	18004.7	16002.6	15131	6445.6	6420.89	24121.2	19904	16011.9	23330.3	15315.5	18292.4	22019.5	3451.78	3931.92	4887.87	4354.97	8361.51	7291.5			0	110	216.997	137.381
-53	9437.34	5190.5	19645	20688.5	9566.52	10320.1	12515.9	19127.8	17620.6	16323.5	14547.9	6458.54	6372.8	23633.5	19500.1	15785.7	23072.9	14926.3	18020.4	21809.6	3493.88	4081.63	4909.57	4304.6	8512.59	7176.45			0	80	211.572	137.381
-52	8424.23	5110.23	20069.1	20133.8	9302.04	10088.4	11934.4	18315.4	17503.3	14769.9	12374	6316.17	5843.73	23222.6	18928	15367.2	22712.5	14413.7	17649.1	21382.6	3836.65	4057.99	4839.04	4309.18	8710.15	7032.63			0	80	222.422	137.381
-51	8545.36	5136.99	21075.6	19992.8	9175.7	9640.34	11768.3	18189	17226.2	13880.1	11143.1	6160.86	5422.89	23072.8	18568.1	14998.1	22489.3	13744.5	17165.6	21259.6	3620.16	4057.99	4795.64	4428.24	8884.47	6299.17			0	80	216.997	137.381
-50	7642.37	4842.68	21377	20035.7	9206.02	9933.88	11588.3	16185.1	17660.6	14077	10336.9	5591.36	5831.71	22811.7	18434.5	14847.4	22397.8	13602.1	16992.9	21274.1	3397.66	4223.47	4871.59	4460.3	8762.45	5882.1			0	110	244.122	137.381
-49	7367.07	4459.19	21167.6	19839.6	9207.71	9501.3	11560.6	16140	17884.8	13464.3	10812	5358.39	5723.49	22631.2	18300.9	14678.4	22294.8	13526.2	16798.6	20962.9	3427.73	4065.87	4752.24	4267.97	8413.81	5752.66			0	110	233.272	132.802
-48	7559.78	4378.92	20763.9	19508.6	9044.31	9223.21	11602.1	15598.3	17966	14120.8	10653.6	5138.36	5843.73	22101.2	18007	14493.8	21882.9	13360.1	16578.4	20767.4	3169.14	3931.92	4654.59	4194.7	7919.91	5292.45			0	110	200.723	132.802
-47	7163.35	4325.41	20207	19370.7	8880.91	8713.39	11311.4	14903.3	18055	13544.6	9890.58	5034.82	5903.85	21939.9	17782.2	14244.3	21694.1	13146.5	16168.3	20521.4	3307.46	3727.05	4605.77	4162.64	8175.57	5163.02			0	110	173.598	132.802
-46	6728.37	4280.82	20631.1	18868.2	8665.29	8466.2	10882.2	15914.3	18210.9	13588.3	10120.9	5060.7	5976	21525.2	17595.2	14002.6	21511	12885.5	15827.2	20192.1	3211.24	3774.33	4627.47	4213.01	8553.27	5954.01			0	120	179.023	128.222
-45	6557.68	4254.07	20697.5	18638.3	8629.91	8960.57	11020.7	15914.3	18622.1	13413.3	9717.82	5125.42	5651.35	21479.1	17590.5	13750.4	21282.2	12785.8	15719.3	20250	3361.58	3734.93	4589.5	4016.1	8570.7	5738.28			0	120	173.598	128.222
-44	6469.59	4138.13	20299	18365.6	8473.25	9346.81	10633	15715.7	18743.2	12946.5	9278.72	5164.25	5458.96	21210.2	17318.6	13545.1	21007.6	12482.1	15697.7	19989.4	3181.17	3884.64	4768.52	3919.93	8500.97	5378.74			0	120	184.448	128.222
-43	6728.37	4227.31	20493.1	18304.3	8436.19	9501.3	11145.3	16329.5	18341.1	13807.1	9552.26	5125.42	5458.96	21275.5	17229	13456.7	21150.6	12510.6	15697.7	19985.8	3355.56	3845.24	4746.82	3681.81	7978.01	4400.79			0	80	189.873	54.9524
-42	6866.02	4227.31	20569.8	18292	8308.16	9285.01	11436	15264.4	18167.1	12567.2	9437.09	4918.33	5555.15	21221.8	16994.8	13241	21036.2	12297	15494.8	20065.4	3331.51	3829.49	4681.72	3484.89	7879.23	4487.08			0	80	179.023	54.9524
-41	6744.89	4307.58	20595.3	18175.6	8215.51	9501.3	10896.1	15219.2	18600.2	11947.2	10077.7	4957.16	5687.42	20864.6	16766.9	13004.4	21356.6	11964.8	15192.6	19844.7	3265.36	3514.3	4681.72	3521.53	7983.82	4386.41			0	80	195.298	68.6904
-40	6375.98	4191.64	20196.8	17844.6	8173.4	9841.18	10453	14677.6	18315.3	11502.3	10344.1	4957.16	5735.52	20868.5	16623.9	12916.1	21499.6	11874.6	14968.1	19841.1	3535.97	3703.41	4817.34	3539.85	8129.09	4357.64			0	80	206.148	68.6904
-39	6546.67	4298.66	20196.8	17394.1	8080.75	10103.8	10882.2	15796.9	18289.5	11589.8	10308.1	4750.07	6360.77	20499.8	16394.4	12791.3	21133.4	11699	14981	19649.3	3325.5	3632.5	4757.67	3434.52	8204.63	4846.62			0	80	184.448	73.2698
-38	6530.15	4236.23	20120.2	17219.5	7999.89	10011.1	10826.8	15562.2	18534.4	11159.5	10200.1	4698.3	6493.04	20242.5	16136.6	12640.5	21013.3	11490.2	14678.8	19457.5	3379.62	3490.66	4660.02	3274.24	7855.99	4213.83			0	80	184.448	64.1111
-37	6728.37	4236.23	19502	17112.2	7929.14	9393.15	10536.1	16771.8	18593.7	11589.8	10099.3	4646.53	6348.75	19912.2	15819.2	12336.4	20687.2	11319.3	14385.3	19128.2	3355.56	3695.53	4784.79	3333.78	7960.58	4213.83			0	80	184.448	68.6904
-36	6722.86	4164.88	19001.2	17158.2	7880.29	9794.83	10397.6	16997.5	18522.8	11276.2	9509.07	4400.61	6156.36	19966	15706	12276.6	20675.8	11205.4	14186.7	19218.7	3397.66	3687.65	4703.42	3503.21	7437.62	4228.21			0	120	189.873	64.1111
-35	6629.26	4173.8	18699.8	17127.5	7826.38	9454.95	10674.5	16871.1	18953.3	11531.5	9451.48	4348.84	6360.77	19870	15509.5	12123.3	20830.2	11053.5	13867.2	19099.2	3319.48	3766.45	4860.74	3686.39	7786.26	5234.92			0	120	206.148	59.5317
-34	6486.11	4280.82	18199.1	17366.5	7817.96	10072.9	10494.5	15724.7	18381.1	11035.5	9789.81	4491.21	6517.09	20008.2	15468.7	12125.9	21099.1	11157.9	13858.5	19312.7	3024.82	3727.05	4817.34	3810.03	8065.17	5335.6			0	120	206.148	27.4762
-33	6348.45	4236.23	17591.1	17335.9	7839.86	9964.78	10010	14280.4	18187.7	11495	9868.99	4310.01	6553.16	20027.4	15445.1	12146.7	21287.9	11072.5	13780.8	19258.5	2892.52	3695.53	4849.89	3892.46	8088.41	5263.69			0	160	206.148	22.8968
-32	6265.86	4209.47	16901.4	17075.4	7720.26	9408.6	9719.22	14334.6	18335.9	11436.7	8746.04	4219.41	6336.72	19942.9	15170	11998.5	20961.8	10730.8	13556.3	19157.1	2784.28	3727.05	4822.77	3901.62	8251.11	5278.07			0	160	195.298	32.0555
-31	6772.42	4289.74	16196.3	17587.2	7565.28	10057.5	9013.13	16121.9	18678.8	12654.7	9005.18	4465.33	6060.17	19670.3	15140.2	11897.1	20841.7	10707.1	13504.5	18969	2814.34	3734.93	4768.52	4084.79	8785.69	5623.23			0	160	189.873	32.0555
-30	6320.92	4209.47	15838.6	17495.3	7506.32	10042	9026.97	15020.6	18613.1	11888.9	9026.78	4555.93	6048.14	19462.9	15041.2	11756.8	20481.3	10593.2	13271.4	18795.3	2814.34	3664.01	4801.07	4002.36	8553.27	5838.95			0	110	184.448	32.0555
-29	6183.27	4262.99	16252.5	17430.9	7465.89	9949.33	8680.84	14939.4	18529.3	12180.6	8342.93	4840.67	5903.85	19478.3	15034.9	11686.6	20446.9	10692.8	13219.6	18690.3	2796.3	3624.62	4790.22	3819.19	8530.02	6155.35			0	110	179.023	32.0555
-28	5726.27	4280.82	16196.3	17464.6	7477.68	10212	8514.7	14334.6	18841.2	11670.1	8350.13	4879.5	5831.71	19424.5	15122.9	11691.8	20429.8	10797.2	13120.3	18654.2	2700.09	3821.61	4822.77	3869.56	8506.78	7363.41			0	100	151.898	32.0555
-27	5588.62	4262.99	16027.7	17277.7	7519.8	10134.7	8819.29	14280.4	18892.8	11626.3	7529.51	4775.96	5939.93	19224.8	14997.2	11767.2	20464.1	10873.2	13068.5	18520.3	2682.05	3679.77	4882.44	4080.21	8320.84	8082.49			0	90	151.898	32.0555
-26	5577.61	4262.99	15905	17265.4	7469.26	10690.9	8528.55	13793	18727.8	10845.9	7788.66	4866.56	5915.88	19098.1	14906	11798.3	20401.2	10863.7	13163.5	18455.1	2657.99	3671.89	4898.72	4185.54	7733.97	8168.78			0	80	146.473	32.0555
-25	5434.45	4280.82	15644.5	17075.4	7494.53	10706.3	8500.86	12926.4	18552.5	10510.3	7558.31	4892.44	5567.18	19290.1	14973.6	11977.7	20309.6	11229.1	13193.7	18498.5	2772.25	3608.86	5072.31	4391.61	7362.08	8039.35			0	80	173.598	32.0555
-24	6067.65	4325.41	15348.1	16962	7454.1	10351	9082.35	12330.6	18393.9	10816.7	7169.59	4995.99	5639.32	19259.4	14983	12029.7	20155.2	11186.4	13021	18625.2	2772.25	3734.93	5099.44	4423.66	7489.92	7262.74			0	80	189.873	32.0555
-23	6508.13	4378.92	14893.4	17035.6	7526.54	9995.67	9123.89	13386.8	18595	11254.3	6946.44	5190.13	6036.12	19459	14803.8	12190.8	19983.5	11214.9	13085.8	18675.9	2561.77	3805.85	5072.31	4725.9	7158.71	7392.17			0	140	189.873	32.0555
-22	6502.62	4405.68	15133.6	16821.1	7568.65	9315.91	8833.14	14099.9	18270.2	11188.7	6968.04	5293.68	5988.02	19094.2	14756.7	12281.8	19108.2	11362	12818.1	18715.7	2531.71	3829.49	5066.89	4703.01	7571.27	7032.63			0	140	184.448	32.0555
-21	6794.44	4432.43	14607.3	17112.2	7585.49	9145.96	8597.77	12664.6	17683.8	11473.1	7162.4	5694.91	5831.71	19220.9	14813.3	12370.2	18988.1	11475.9	12839.7	18795.3	2633.94	3782.21	5213.36	4918.24	7745.59	8010.58			132.298	140	195.298	114.484
-20	6337.44	4343.25	14535.8	17139.8	7587.18	9532.2	8459.32	14406.8	17489.1	12020.2	6737.69	5785.51	5615.28	19297.8	14664	12349.4	18742.1	11504.4	12645.4	18741	2898.53	4073.75	5164.54	4991.51	7693.29	8442.03			132.298	200	184.448	114.484
-19	6304.41	4343.25	14530.7	17388	7592.23	9393.15	8750.07	14235.3	17374.4	13012.1	7644.69	6005.54	5988.02	19804.7	14549.2	12261	18673.4	11352.5	12783.5	18958.1	3102.99	4057.99	5278.46	5174.68	7745.59	8398.89			132.298	200	173.598	119.063
-18	6287.89	4289.74	14520.4	17470.7	7583.81	9578.54	8597.77	14867.2	17714.7	12698.5	6845.67	6109.08	5723.49	19750.9	14503.6	12414.4	18948	11414.2	12874.2	19019.6	2802.32	4152.55	5267.61	5142.62	7792.07	8226.31			132.298	200	179.023	119.063
-17	6557.68	4459.19	15343	17636.2	7715.2	9794.83	10023.8	16943.3	17669.6	13369.5	9033.98	6264.4	5927.9	20023.6	14517.8	12640.5	19417.1	11580.3	13167.8	19399.6	2874.48	4302.26	5311.01	5344.12	7850.18	9031.68			132.298	160	189.873	119.063
-16	6728.37	4521.62	15297.1	18062.2	7753.95	9902.98	9746.91	17033.6	17832	13654	9177.94	6510.32	6108.27	20303.9	14756.7	12838.1	19628.8	11907.8	13426.8	19703.6	2718.13	4428.34	5435.79	5449.44	7885.04	8715.29			132.298	160	195.298	119.063
-15	6948.61	4370.01	15343	18304.3	7868.5	10181.1	10549.9	16762.8	17630.9	13923.8	11287.1	6704.46	6420.89	20534.3	15034.9	13051.2	19554.4	12102.4	13759.2	19942.4	2844.41	4704.12	5397.81	5902.8	8012.88	9146.74			384.867	190	184.448	141.96
-14	7141.32	4316.5	16441.5	18806.9	7998.21	11169.8	11339.1	17078.7	18025.3	13960.3	11898.9	6924.49	6384.82	20768.6	15144.9	13306	19697.5	12358.7	13867.2	20438.1	3084.95	5050.82	5685.33	6026.44	8036.12	8815.96			384.867	190	200.723	178.595
-13	7025.7	4245.15	16645.9	19208.3	8259.31	11988.6	12225.2	17864.1	18606.6	13938.4	13317	6782.12	6541.13	21171.8	15309.9	13698.5	20286.7	12591.2	13966.5	20897.7	3307.46	5247.81	5940.3	6502.69	8233.68	8787.19			384.867	190	195.298	178.595
-12	6976.14	4396.76	17059.7	19281.9	8389.02	12359.4	12142.1	16997.5	18663.3	14026	14015.3	7015.09	7070.2	21394.6	15462.4	13914.2	20532.7	12823.8	14255.7	21158.3	3830.63	5421.16	6151.88	6498.12	8007.07	10239.7			384.867	270	195.298	169.436
-11	7036.71	4370.01	17264.1	19689.4	8528.84	12591.2	12571.3	16473.9	18497.1	13792.6	13986.5	7286.89	6853.76	21717.2	15905.6	14327.5	20572.8	13122.8	14406.8	21277.7	4341.79	5665.43	6341.75	6740.82	8500.97	9606.95			384.867	350	216.997	169.436
-10	6976.14	4396.76	17948.7	20035.7	8808.47	13765.3	12931.3	15065.8	18770.3	14828.3	15109.4	7196.29	7647.36	22012.9	16125.6	14644.6	20618.6	13493	14752.2	21585.3	4462.06	5933.34	6558.75	6859.89	8948.39	9549.42			529.193	310	227.847	169.436
-9	6965.13	4432.43	18377.9	20262.5	9029.15	14120.6	13332.8	15147	18803.8	16090.1	14727.9	7571.64	8765.6	22312.4	16422.7	15011.1	20898.9	13663.8	15045.8	22102.7	4870.98	6083.05	6916.79	7107.17	9988.49	10038.4			529.193	400	287.522	183.175
-8	7284.48	4485.94	18791.8	20872.3	9371.11	14306	12779	14614.4	18833.5	16542.3	14533.5	8141.13	8849.77	22585.1	16840.8	15520.6	21202.1	13654.4	15598.4	22721.5	5490.38	6398.23	7274.84	7194.18	10244.2	9376.84			691.559	420	287.522	187.754
-7	7708.44	4753.5	18919.5	21013.3	9701.28	14831.3	13152.8	14090.9	18427.5	17621.8	15188.6	8283.5	9162.4	23276.4	17431.7	16126.2	22134.6	14166.9	15948.1	23474.2	5394.16	6800.09	7703.41	7542.21	11046	9002.92			691.559	430	287.522	187.754
-6	7394.6	4815.92	19767.6	21632.3	9989.34	15835.5	13263.6	13404.8	18669.8	17702	14828.7	8464.7	9499.07	23541.3	17799.5	16331.6	22369.2	14285.6	16500.7	23720.3	5646.73	7052.24	8045.18	7963.51	11098.3	9233.03			691.559	430	298.371	187.754
-5	7482.7	4851.6	20028.2	21984.8	10326.2	16329.9	13637.4	13955.5	18543.5	17570.7	15375.8	8762.39	10076.2	24032.9	18220.7	16682.5	22758.2	14560.8	17053.4	24223.3	5881.26	7485.62	8522.57	8238.27	10772.9	9204.26			691.559	520	292.946	174.016
-4	7735.97	5056.72	20666.9	22306.5	10678.3	16283.5	13845	15165.1	18471.3	18044.8	16074	8891.82	10196.5	24643.5	18803.8	16921.6	22849.8	14717.5	17618.9	24780.5	6175.92	8360.26	9108.47	8709.95	11429.5	9707.62			793.789	520	314.646	169.436
-3	7868.12	5404.54	21729.6	23247.3	11308.3	18230.1	13623.5	13612.4	18493.2	17906.2	17009.8	9267.17	10785.7	25196.5	19394.8	17397.3	23227.3	15049.7	18305.4	25384.8	6729.17	8722.72	9710.63	9328.16	12068.7	9247.41			793.789	520	347.196	174.016
-2	7906.66	5600.74	22516.4	23569.1	11776.6	18585.5	14648.1	13964.5	18462.3	19029.5	18111.1	9603.69	11206.5	25630.5	19982.6	17899	23364.6	15505.3	18732.8	25750.3	7294.44	9053.66	10079.5	9731.15	12434.8	9419.99			859.938	560	433.995	174.016
-1	7917.67	5814.78	23528	24500.7	12442	19296.1	15603.4	13829.1	18500.9	19955.8	18809.4	9681.34	11771.6	26291	20933.5	18790.5	23822.3	16615.9	20045.2	26532	8004.04	9660.39	10822.7	10344.8	13434.2	10182.2			883.993	600	482.819	247.286
0	8082.85	6447.99	26399.4	25322	13018.1	19929.6	16157.2	14713.7	18566.7	20313.2	19378.1	10186.1	12577.3	26851.7	21695.7	19489.8	24560.3	17109.5	20990.7	27270.2	8467.08	10369.6	11359.8	10358.5	13992	10556.1			805.816	640	493.669	247.286
1	8077.35	6501.5	27559.2	25974.7	13555.5	20377.6	15714.1	10155.2	10937.6	20167.3	20083.5	10263.8	12853.8	27147.4	22307.1	20025.2	24800.6	17427.5	21539	27899.8	8593.37	10818.7	11772.1	10738.6	14224.5	10024			805.816	640	515.369	247.286
2	8297.59	6626.36	28049.7	26599.9	14168.7	20841.1	15838.7	10444	11437.7	22049.1	21494.4	10755.6	13575.3	27996.1	23104	20672.4	25601.6	18153.6	22061.4	28569.3	9116.55	11354.5	12385.1	11256.1	14852	10527.4			805.816	690	515.369	288.5
3	8192.98	6644.19	29102.2	27503.9	14662.3	21150	16364.8	10426	11843.7	23092.1	21883.1	10898	14320.8	28311.1	23685.5	21179.3	25807.5	18633	22696.1	29137.4	9567.57	11504.2	12873.4	11494.2	15252.9	10541.8			811.83	780	509.944	283.92
4	8402.2	6751.21	29914.6	28552	15302.4	22571.4	16129.5	10669.7	12209.8	23464.1	21048.1	11001.5	14741.6	28910.1	24614.4	21927.9	26648.5	18813.3	23568.2	30089.1	10205	11661.8	13323.6	12135.3	15578.3	12569.6			805.816	930	553.343	311.397
5	8666.49	6929.58	31329.8	29048.4	15846.5	23436.5	15921.8	10859.3	12528.1	24529	20378.6	11195.7	14669.5	29816.5	25301.2	22466	27466.6	19359.1	24064.7	30910.5	10722.2	12323.7	13893.3	12616.1	15932.8	13533.1			703.586	920	564.193	366.349
6	8837.18	6947.42	31830.5	29682.8	16436.1	24641.6	15977.2	10750.9	13104.3	25484.5	19025.3	11726.3	14753.6	30365.6	26071.3	23066.4	28067.3	19653.3	24781.3	31456.9	11167.2	12701.9	14696.1	13481.6	16490.6	14424.8			655.477	1080	645.567	375.508
7	9409.81	7214.97	32908.6	30378.4	16997	25383.1	15866.4	11725.8	13561.8	27927.9	18564.6	12658.2	14897.9	30761.2	26564.9	23445.9	28536.4	19942.9	25295.1	31978	12568.3	13174.7	15466.5	13957.9	17356.4	14180.3			661.491	1130	661.842	462.516
8	9525.44	7321.99	32658.2	30586.8	17576.5	26078.4	15548	11996.6	13956.3	28496.8	17988.8	12593.5	14825.8	30926.3	26982.9	23609.7	28605.1	19748.3	25463.5	32386.9	14246.1	13891.7	16193.4	14608.2	18123.4	14496.7			775.749	1210	667.267	462.516
9	9470.37	7384.42	32648	30789.1	18054.9	27144.4	16309.5	11825.1	14562	27402.8	17772.8	12632.3	15246.6	31187.5	27251.7	23833.2	28622.3	19857.4	25735.5	32238.6	15112.1	14608.8	17072.3	15519.5	18222.2	16524.5			775.749	1270	688.967	480.833
10	9971.42	7616.3	32607.1	31343.8	18514.8	28241.3	16641.7	12574.4	15042.8	27840.4	17362.5	12774.7	15535.2	31536.9	27784.5	24397.3	29120	20180.2	26598.9	32665.6	15978	15664.6	18016.2	16664.3	19250.7	17315.5			775.749	1300	726.941	549.524
11	10164.1	7544.95	32331.2	31959.7	19042.1	27607.8	16918.6	13486.1	15772.3	28285.3	17456.1	13150.1	15703.5	31867.2	28301.6	24901.6	29194.4	20564.6	27207.7	33110.7	16699.6	16389.6	18813.7	17571	19297.1	18034.6			775.749	1240	748.641	494.571
12	10692.7	8249.5	33705.6	32557.3	19882.7	27576.9	17818.6	13206.2	16505.7	29466.9	18679.8	13758.4	16184.5	32934.8	29126.7	25795.7	29932.4	21162.6	28243.8	34156.5	18239.1	16712.6	19670.8	18097.6	19831.7	19429.6			775.749	1200	830.015	489.992
13	11144.2	8115.72	33904.9	33151.8	20441.9	27360.6	17915.5	12791	16556	29868.1	19226.9	13874.9	16196.5	33411	29570	26170	30098.3	21286	28861.2	34587.1	18960.7	17784.3	20831.8	19196.7	20087.4	19429.6			775.749	1160	867.99	613.635
14	10946	8481.38	34165.5	34111	21157.9	28025	18580.1	13838.1	16918.2	30356.7	19745.2	14056.1	16268.7	33653	30281.9	26775.7	30784.8	21803.3	29828.3	35137.1	20367.9	18257	21954.7	19640.9	20924.1	19343.3			859.938	1220	954.789	673.166
15	11452.5	8597.32	35064.7	35287.8	21831.7	28055.9	19147.7	13621.5	17289.4	31443.5	19716.4	14353.8	16016.2	34079.3	30876	27321.5	31328.3	22126	30346.3	35560.5	21257.9	19557.2	23565.9	21055.9	20906.7	20465.1			944.128	1410	992.763	673.166
16	11474.6	8731.09	36536.1	36023.3	22449.9	28055.9	19466.1	15002.6	18122	31108	20371.4	14522	16737.6	34670.7	31174.7	27654.2	31906.1	22244.7	30890.3	36161.2	22021.6	20100.9	24189.8	21600.9	21795.7	21227.3			787.776	1420	943.939	677.746
17	12080.2	8320.85	37026.6	36899.7	23004.1	28164	19632.3	15535.2	18396.5	31961.4	21530.4	14677.3	16617.4	35427.2	31699.6	27906.4	32312.3	22315.9	31291.8	36577.3	23464.9	21408.9	25464.6	23171.6	22876.5	23499.6			847.911	1390	943.939	728.119
18	12504.2	8490.3	36735.4	37353.2	23736.9	28519.3	20283	16194.1	19530.8	31275.8	21580.8	14767.9	17170.5	35807.4	32188.4	28285.9	32627	22387.1	31866	37033.3	24282.7	22385.9	26625.6	24288.9	23573.8	25973.3			992.237	1390	949.364	879.238
19	12278.5	8713.26	37210.6	38079.5	24412.4	28411.2	21709	16311.5	19704.8	34091.2	23747.5	14793.8	16833.8	36479.5	32776.2	28527.6	32787.2	22501	32189.8	37561.6	24186.5	23355.1	27678	24948.4	24718.5	25743.2			817.843	1630	1074.14	874.658
20	12328	8909.46	36975.5	38686.3	25069.4	29585.3	22027.5	17205.1	19823.3	35090.4	23315.6	15298.6	17014.2	37182.3	33131.4	28834.3	33090.4	22396.6	32543.8	37985	25756.1	25025.6	28806.4	25818.4	25369.3	26447.9			938.115	1690	1117.54	1048.67
21	13621.9	9194.85	37123.7	38900.8	25625.3	30079.7	22512	17160	20238.4	34331.9	24416.9	15363.3	17723.6	37497.2	33579.4	29107.3	33342.1	22795.2	32893.5	38730.4	27061	25726.9	29951.1	26821.3	26264.1	27109.4			1166.63	1730	1193.49	1099.05
22	14447.8	9319.71	37593.8	39602.6	26482.7	31284.8	23938.1	17286.4	20828.7	34346.4	27389.9	15505.7	17940	38357.4	34269.3	29699.9	33799.8	23108.5	33791.5	39555.5	28744.8	27665.3	31220.5	28025.7	27507.6	27612.8			1166.63	1810	1166.36	1099.05
23	15494	9640.77	39422.9	40374.9	27141.3	32335.3	24907.2	17214.1	21556.9	36184.5	27591.4	16463.5	18144.4	38941.1	34847.7	30334.1	34234.6	23246.1	35596.2	40134.5	30158	28634.5	32923.9	29481.9	28170	28590.7			1304.94	1830	1150.09	1195.21
24	16529.1	9854.81	38487.9	40757.9	27722.5	32659.7	26028.7	17096.8	21630.4	38314.3	27929.7	16463.5	18144.4	39067.9	35028.5	30513.5	34360.4	23198.6	35803.4	40196	30765.3	29367.3	33943.8	30452.8	28530.3	28907.1			1292.91	1720	1139.24	1158.58
25	17757	9872.65	39101	41760	28510.9	32829.7	25571.8	17196.1	22124	39138.5	30002.9	16411.7	17904	40070.2	35870.9	31262.1	35430.3	23303.1	36274	40984.9	32322.9	31022	35739.5	32051	29430.9	30704.8			1755.96	1920	1193.49	1190.63
26	18544.3	9988.58	37777.7	41968.4	29268.9	32520.7	25530.3	17891.2	22290.3	37125.4	29556.6	16774.1	17928	40481.1	36518.4	31761.2	35607.6	23687.5	36783.4	41404.6	32743.8	32085.7	36786.5	32957.7	30017.8	31711.6			1761.97	1940	1236.89	1396.71
27	19915.3	10211.5	39709	43126.8	30153.3	35502.4	27897.8	18622.3	22816.2	38824.8	29571	17356.5	18288.7	41471.9	37326.3	32554	36477.2	24081.4	37789.4	42587.9	33838.3	32724	37800.9	34047.6	30935.9	31596.5			1900.28	1900	1296.56	1447.08
28	20152.1	10363.2	39182.7	43831.6	30882.7	36120.4	28354.7	19299.3	22959.2	38212.1	30348.4	17641.3	19142.4	41798.4	37799.4	32839.9	36843.4	24195.3	38488.8	43119.9	34626	33850.8	39303.7	35627.4	30848.7	32488.2			1894.27	2010	1323.68	1460.82
29	20295.2	10737.7	39489.3	44521.1	31711.5	37819.8	30417.6	18252.2	23333	38868.6	31759.3	17900.1	19346.8	42896.7	38461.1	33611.9	37701.5	24608.2	39317.7	43919.6	35780.6	34221.1	40708.7	36831.8	32440.8	31668.4			2062.65	2020	1383.36	1492.87
30	21231.3	10951.8	39974.7	45140.2	32440.9	38175.1	31359	18703.6	24161.8	40356.5	32004	18560.2	18577.3	43430.5	38882.3	34194.1	38233.6	24926.2	40060.3	44303.2	36382	35245.4	41934.7	37505	32743	33394.2			2231.03	2000	1415.91	1488.29
31	22134.2	11299.6	40960.7	45587.6	33054.1	38314.2	32688.2	17331.5	25134.9	39940.8	32457.5	18741.4	19779.7	43741.6	39149.5	34290.3	38559.7	25063.8	40379.8	44708.4	36821	35970.4	42406.7	37761.4	33602.9	36673.2			2315.22	2030	1497.28	1552.4
32	23411.6	11388.8	41456.3	46405.8	33636.9	38947.6	32923.5	17828	25838.7	38956.1	34062.8	18806.1	20104.4	44425.2	39655.5	34659.4	38891.5	25239.4	40841.7	45298.3	37079.6	36451	43388.6	39611.5	34044.6	37004			2315.22	2130	1556.96	1666.89
33	23736.5	11424.4	42973.8	47021.8	34324.2	39859.1	34917.2	19145.9	26182.8	38664.4	33681.3	19660.4	20080.3	44755.4	40196.2	35187.1	38954.4	25410.3	41308	45768.7	37915.5	37270.5	44300	39767.2	34730.2	37967.6			2315.22	2120	1600.36	1749.32
34	24050.3	11317.4	43259.9	47266.9	35041.9	39812.8	36052.5	21691.4	25981.7	38686.2	32947	20087.5	20140.4	45366	40958.5	35899.3	39566.6	25937.1	42270.7	46525	38679.2	37893	45580.3	40880	35154.4	37421.1			2387.38	2140	1578.66	1749.32
35	24722.1	11620.6	44343.1	47745	35580.9	40044.5	36647.8	21989.3	26422.5	39663.6	32803.1	20139.3	20885.9	46091.9	41398.6	36304.8	40087.2	26255.1	42633.4	47067.8	39996.2	38531.2	46518.8	41924.1	35880.7	37104.7			2471.57	2120	1627.48	1685.21
36	24149.5	11362	43249.7	47846.1	36244.6	40013.6	38738.4	23000.3	26510.2	40983.8	32594.3	20100.4	20344.9	46318.4	41800.9	36759.7	40384.7	26364.2	43211.9	47256	40242.7	38917.3	46936.5	42423.2	35938.8	37737.5			2429.48	2180	1676.3	1698.94
37	23797.1	11397.7	43515.4	48400.8	37054.9	40121.7	38032.3	22440.7	27195.9	41472.5	31651.3	20204	20332.8	46767.8	42296	37349.7	40790.9	26345.3	43932.9	47386.2	40357	39996.8	47858.8	42752.9	36763.9	36802.7			2219	2120	1665.46	1836.32
38	24468.8	11585	43913.9	49589.8	37824.7	41404	37810.8	23253.1	27982.1	41574.6	31766.5	20786.4	21030.2	47593.4	42894.8	37718.8	41214.2	26606.3	44792	47784.3	41926.5	40674.5	48764.7	43123.9	37734.3	38125.8			2357.31	2090	1768.53	1818.01
39	25129.5	11540.4	45022.6	50267.1	38412.6	40662.5	39569.1	25753.5	28125.2	42581.1	31730.5	20812.3	21318.8	48254	43501.5	38230.9	41792.1	27133.1	45759.1	48110	42281.3	41462.5	49790.1	44415.2	39250.9	38399			2351.3	2090	1795.65	1932.49
40	25146	11629.6	45487.5	51125.1	39157.2	40585.2	39652.2	25825.7	28607.2	41209.9	35106.5	20682.9	21679.5	49482.9	44106.6	38909.3	42512.9	27479.6	46639.8	48855.4	43387.8	42392.2	50831.6	45239.5	39907.5	40700.1			2351.3	2160	1855.33	1946.23
41	25647.1	11647.4	44833.5	51679.8	39578.3	42284.6	39264.6	26177.8	29050.6	41793.4	36726.2	21122.9	22124.4	49513.6	44208.8	39093.9	42758.9	27555.5	46963.6	49050.8	43496	43676.6	51846.1	46073	40668.7	41663.7			2351.3	2240	1844.48	1941.65
42	25426.9	11923.9	45201.4	52065.9	40036.5	43798.7	39126.1	26602	29376.7	40575.3	35293.7	21575.9	22677.5	49824.7	44351.8	39327.8	43308.1	27816.5	47576.7	49210	43472	43566.3	52296.4	46572.1	41679.7	42411.5			2597.86	2190	1811.93	2005.76
43	25955.4	11950.6	45564.2	52387.7	40855.2	44941.9	41590.5	26132.6	29706.7	41231.8	37143.7	21873.6	23038.3	50588.9	45131.3	39855.5	43594.2	28172.5	48043	49828.8	44151.5	43274.8	52811.7	47391.8	42987.1	43705.9			2453.53	2240	1833.63	2019.5
44	25751.7	12182.5	46253.9	52608.4	41545.9	45745.3	40302.9	27252	29390.9	40568	37769.9	22469	22701.6	50907.7	45536.8	39899.7	43977.5	28276.9	48863.3	49948.3	43941	42699.6	52746.6	47657.4	43004.6	43360.7			2579.81	2230	1887.88	2042.4
45	25762.7	12289.5	47633.4	53022.1	42004.1	46703.1	40718.3	28263	30321.5	42085.1	39699.1	22740.8	23387	51453	45804	40170	44172	28400.3	49385.6	50585.1	42918.7	42092.8	52670.7	48257.3	43690.2	45460.4			2579.81	2160	1860.75	2042.4
46	26065.6	12494.6	47602.7	53763.7	42386.5	46904	40801.4	30113.5	30266	42143.5	39130.4	22352.5	23543.3	51687.3	46129.4	40320.8	44063.3	28419.3	49752.6	50661.1	42690.2	42045.5	53196.9	48220.7	43330	46409.6			2706.1	2010	1833.63	2092.77
47	25614.1	12735.4	48348.7	53959.8	42811	47259.3	41189	30438.4	30691.4	41808	37302	22507.8	23651.5	51975.3	46431.1	40663.9	44400.8	28419.3	50288	50849.3	43219.4	42360.7	53441	47758.2	43574	46150.7			2706.1	1990	1904.15	1996.6
48	26049	12708.7	49549.4	54097.7	43403.9	48448.9	42518.1	31079.3	31237.9	43791.9	37107.7	23077.3	23771.7	52055.9	46600.9	40832.8	44389.4	28424	50642	50874.6	43069.1	42447.4	53826.2	47776.5	44422.4	45532.3			2814.34	1840	1909.58	2028.66
49	25107.5	12646.3	49876.4	54134.5	43877.3	48557	42130.5	31440.4	31173.4	45104.8	36380.7	23426.8	24336.9	52175	46819.4	40947.2	44469.5	28329.1	50840.6	51026.6	45077.6	42660.2	54401.2	47652.8	44817.5	46754.8			2934.61	1900	1947.55	1978.28
50	25058	12681.9	51715.7	54649.3	44224.3	49391.3	42061.3	31765.4	30833.2	50057.3	35063.3	23323.2	24036.3	52658.9	47092.8	41095.4	44566.7	28390.8	50844.9	51048.3	46532.9	43085.7	54884.1	48092.5	46746.6	49875.6			3072.93	1970	2007.23	1950.81
51	25344.3	12574.9	52446.3	54885.3	44549.4	48603.4	41659.7	32496.5	31696.7	50195.8	36531.8	23297.4	24409	53158.1	47317.6	41181.1	44967.2	28642.3	51034.9	51203.9	47374.8	42668	54683.3	48353.5	45718.1	49501.7			2868.47	1980	1985.53	2088.19
52	24980.9	12815.7	51976.3	54710.6	44711.1	48773.3	41507.4	31467.5	31695.4	49123.7	37438.8	23323.2	24950.1	53227.2	47415	41170.7	44824.2	28675.6	51406.1	51131.6	47964.1	41927.4	54650.8	48161.2	45282.3	50292.7			2832.38	1930	1958.4	2234.73
53	24166	12976.2	52599.6	54854.6	45054.8	49190.5	40884.4	30980	31692.9	46687.5	37957.1	23400.9	24841.9	53173.5	47482.6	41266.9	44749.8	28865.4	51557.3	51019.4	47579.2	41856.4	54254.8	48078.7	46781.5	49674.3			2910.56	1880	1942.13	2271.36
54	24221	13011.9	53463	55397.1	45536.6	49453.1	39915.3	29743.4	32528.1	46694.8	37971.5	23633.9	25491.2	53411.6	47732.5	41607.4	45041.6	28893.9	51673.8	51001.3	46611.1	41517.6	54542.3	48303.1	48542.1	49242.8			2742.18	1570	2034.35	2262.21
55	24441.3	13083.3	53979.1	55047.7	45772.4	49545.8	40870.6	28244.9	32896.7	46490.6	39000.9	24073.9	25479.2	53603.6	47823.7	41831	45590.8	28675.6	51760.2	51511.5	46761.4	41501.9	54591.1	48463.4	50413.1	48178.6			2862.45	1470	2028.93	2220.99
56	24617.5	13252.7	56881.1	55360.3	45939.2	50271.9	41493.6	28741.4	33153.2	46957.4	39195.2	24578.7	25623.5	54018.3	47833.1	42028.5	46437.5	28818	52403.4	51424.7	47266.5	41375.8	54075.8	48687.8	50639.8	49357.9			3211.24	1460	2099.45	2266.78
57	24325.6	13573.8	57443.1	55136.6	46296.3	50225.6	42158.2	26927	32797.5	45185	38993.7	24759.9	26044.3	54156.6	48090.9	42158.5	46729.3	28903.4	52485.5	51891.5	46911.7	40903	53875	48028.4	50465.4	51788.4			2976.71	1610	2121.15	2129.4
58	24397.2	13502.4	57785.5	55213.2	46783.1	51461.5	42393.5	24932.1	32757.5	45206.9	37993.1	24811.7	25719.6	54118.2	48089.3	42054.5	46763.6	28908.1	52809.3	51656.3	45504.6	40012.6	52410.3	46764.5	52127.3	50609.1			2778.26	1640	2099.45	2069.87
59	24738.6	13564.9	56615.4	54882.2	47205.9	51353.4	42975	25564	32803.9	46651.1	36870.1	24488.1	25767.7	54122	48235.5	42148.1	46712.1	28851.2	53020.8	51421	46190.1	39587.1	52204.2	46576.7	52098.2	51587			3060.9	1740	2104.87	2042.4
60	24969.9	13555.9	55808.2	54303	47295.2	50689	43985.7	24986.2	33078.4	46490.6	37028.5	24708.1	25298.8	53926.2	48282.6	42114.3	46437.5	28998.3	53016.5	51497	47170.3	39287.7	51574.9	46063.8	51726.3	51069.3			3060.9	1770	2023.5	1964.55
61	24672.5	13591.6	56242.5	54186.6	47214.4	50967.1	44802.6	27242.9	32997.2	46082.1	37539.6	24332.8	25262.7	53461.5	48149	41942.7	46489	28813.2	52882.7	51352.3	47495.1	39224.6	51314.5	45967.6	51778.6	49875.6			2790.29	1710	1990.95	1982.86
62	24749.6	13805.7	55813.3	54039.5	47278.4	51909.5	44165.7	28479.6	32565.4	46352	36639.8	24151.6	24180.6	53242.6	47834.7	41740	46328.8	28566.4	52856.8	51164.1	47669.4	38996.1	51200.5	45257.8	50883.8	50925.5			2790.29	1780	2028.93	1872.96
63	24617.5	13850.2	57366.5	54036.4	47248	51894.1	45619.4	29111.5	32619.6	48248.4	36956.5	24177.5	25166.5	53453.8	47688.5	41807.6	46323.1	28585.4	52705.7	51305.2	47224.4	39279.8	51292.8	45138.8	51098.8	51198.7			2561.77	1980	2083.18	1795.11
64	25080	13975.1	59021.9	54315.3	48076.8	52388.5	45799.4	28687.2	32534.5	47526.3	37028.5	25432.9	23880	53968.4	48501.1	42969.5	47043.9	29534.6	53370.5	51656.3	47507.1	39847.1	51406.7	45184.6	52133.1	50824.8			2651.98	1950	2104.87	1776.79
65	25647.1	13984	59328.4	53772.9	48172.9	53238.2	45508.7	30637	32437.8	47592	36661.4	25342.3	23483.2	54083.6	48405.2	43055.2	47135.5	29629.5	53184.9	51909.6	46845.6	39610.7	50902.2	45015.1	53126.7	50120.1			2772.25	2040	2094.02	1813.43
66	26005	13778.9	58945.2	53855.6	48307.6	54304.2	45979.4	29833.6	32361.8	47475.3	35013	25251.7	23904	53845.5	48266.9	43065.6	47232.7	29634.3	53120.1	51873.4	46695.3	39831.4	50251.2	44735.8	52516.6	50350.2			3090.97	2080	2061.48	1758.48
67	26065.6	13796.7	59359.1	53668.7	48575.5	53856.1	47183.9	29463.5	31939	47686.8	33558.9	25769.5	23807.8	53738	48647.2	43497.1	47381.5	29923.8	53426.6	52202.7	45865.4	39327.1	49410.3	44429	51941.3	52449.9			3151.1	2250	2050.63	1634.83
68	26021.5	14028.6	59287.6	53475.6	48695.1	53639.8	47377.7	27766.5	32463.6	47263.7	33630.9	25264.7	23940.1	53365.5	48562.4	43460.7	47164.1	29847.8	53487.1	52296.8	44362	38972.5	49008.9	44090.1	52696.7	51903.4			3487.86	2280	2066.9	1598.2
69	26440	14189.1	59721.9	53460.3	48821.4	53377.2	46380.9	28443.5	33191.9	47416.9	32500.7	25031.7	24192.6	53480.7	48502.6	43606.3	47026.8	29857.3	53789.3	52694.8	44073.3	39319.2	49030.6	44378.6	52255.1	50422.1			3818.61	2330	2066.9	1575.3
70	26930	14082.1	58832.8	53009.8	48706.9	52821	46062.5	25961.1	32448.2	46694.8	31219.4	24798.7	23928	52873.9	48298.3	43499.7	46763.6	29881.1	53595	52369.1	42798.5	38681	48298.2	43929.8	51174.3	48365.5			3710.36	2540	2148.27	1602.78
71	27833	14207	58224.8	53144.6	48855.1	53794.3	45176.4	25311.2	32678.9	48693.3	31061	24229.2	24024.2	53192.7	48581.2	43702.5	47095.4	29790.9	54117.4	52474.1	42792.5	39153.7	48189.7	43627.6	50773.4	48753.8			3710.36	2440	2083.18	1630.25
72	28141.3	13992.9	58219.7	52832.1	49133.1	52975.5	46560.9	24327.3	33485.7	48511	31147.4	24268.1	23615.4	53162	48859.4	43897.4	47003.9	29938	54005.2	52361.9	42732.3	38003.3	47853.4	43064.3	51151.1	49458.5			3578.06	2460	2066.9	1639.41
73	27783.4	13948.3	58066.5	52666.6	49016.8	52434.8	47003.9	24968.2	33230.5	48802.7	32738.3	24009.2	23447.1	52923.8	48752.5	43499.7	46740.7	29553.6	53439.6	52398.1	42497.8	37798.4	47278.3	42565.2	50546.8	46682.9			3578.06	2620	1958.4	1479.13
74	27276.9	14055.4	57085.5	52350.9	49075.8	52836.5	47640.8	28777.5	33447.1	48029.6	32126.4	23905.7	23615.4	52589.7	48562.4	43460.7	46243	29297.3	53193.5	52010.9	42960.8	37601.4	46936.5	42514.8	50326	44338.7			3578.06	2670	1958.4	1437.92
75	27172.3	14100	55930.8	52274.3	48922.5	52851.9	46560.9	29887.8	33309.1	45557	30326.8	24112.8	23567.3	52317.1	48255.9	43258	45739.6	29397	52865.4	51822.7	42215.2	37609.3	46638.2	42134.7	49471.8	44238			3337.52	2740	2012.65	1625.67
76	27700.8	13992.9	55716.2	52072.1	48968	52079.5	45453.3	30239.8	33699.7	46293.7	30809.1	24177.5	23218.6	52059.8	48259	43164.4	45442.1	29230.9	53051	51786.5	41433.4	37538.4	46046.8	41379.1	49390.5	43892.8			3211.24	2710	1990.95	1616.52
77	28031.2	14108.9	56252.7	52004.6	49144.8	52728.3	45204.1	30014.2	33588.8	46279.1	30355.6	24514	22413	52032.9	48268.5	43104.6	45104.5	29287.8	52887	51844.4	41529.6	37940.3	45949.2	41182.2	48675.8	43677.1			3307.46	2730	1969.25	1547.82
78	28146.8	13707.5	55297.3	51603.2	49114.5	53346.3	45467.1	30519.7	33555.3	42034.1	29851.7	24759.9	22389	51856.2	48183.6	43094.2	44807	29363.7	52748.8	51692.4	41174.8	37585.7	45021.5	40596	48693.2	41203.5			3205.22	2710	1947.55	1611.94
79	27409	14019.7	56145.4	51584.8	49303.2	53995.2	47114.7	29490.6	33470.3	41472.5	29362.2	24397.5	22004.2	51683.4	48215	43159.2	44435.2	29235.6	52442.3	51486.2	41589.7	37688.1	44647.2	40051.1	48768.7	42440.3			3253.33	2900	1985.53	1648.57
80	26583.1	13778.9	55496.5	51869.8	49385.7	54597.7	47543.9	31070.3	33658.4	42953.1	29326.2	24669.3	21775.7	51756.4	48205.6	43206	44366.5	29392.2	52356	50986.8	42239.2	37727.5	44744.9	39345.9	46078.4	42871.7			3349.55	2790	2056.05	1625.67
81	27062.1	13832.4	54863	51768.7	49394.2	54273.3	47377.7	32406.3	33729.3	42515.5	29506.2	24462.2	21571.3	51449.2	48089.3	43356.8	44332.2	29378	52291.2	50675.6	42203.1	37656.6	44511.6	39721.4	46177.2	42008.8			3102.99	2780	2039.78	1708.1
82	26759.3	14037.5	53836	51315.1	49685.6	55432	47862.3	31873.7	33782.2	41735	28052.1	24294	21174.5	51172.7	48296.7	43421.8	44275	29510.9	52183.3	50415.1	42040.8	37530.5	44468.2	38828.4	45375.3	42656			3253.33	2810	1990.95	1717.26
83	27177.8	13859.2	52568.9	51158.8	49724.3	55833.6	48111.5	32523.6	33884	41866.3	27281.9	24242.2	20441	51176.5	48546.6	43523.1	44503.8	29639	52511.4	50397	41559.7	37270.5	44099.3	38393.4	45067.3	43835.3			3109.01	2770	1963.83	1785.95
84	27568.7	13966.2	52093.8	51312.1	49721	55972.7	47793.1	32704.2	33737.1	41457.9	26122.9	24022.2	20910	50838.5	48395.8	43452.9	44429.4	29444.4	52403.4	50024.2	41096.6	37436	43649	38104.9	45369.5	43288.8			3042.86	2700	1947.55	1689.78
85	27827.5	14144.5	51588	51253.8	49869.2	56806.9	46477.8	34094.3	33896.9	42530.1	27577	23582.1	20621.4	50565.9	48301.5	43354.2	44160.6	29325.8	52321.4	49622.6	39298.6	37428.1	43258.4	37784.3	45555.4	43533.3			3301.44	2770	1866.18	1676.05
86	27480.6	14028.6	50724.5	50720.6	49714.2	55833.6	46408.6	33652	34079.9	42457.1	27677.8	23349.1	20284.7	50039.7	48122.3	43013.7	44337.9	29012.5	52131.5	49253.5	38005.7	37026.2	42645.4	37509.6	44038.9	42526.6			3096.98	2630	1828.2	1653.15
87	27750.4	14064.3	50520.1	50567.4	49749.6	57177.7	46048.6	31657.1	34262.9	41873.6	28498.4	23180.9	20621.4	49828.5	48185.2	43252.8	43960.3	28870.2	52200.5	48931.4	38925.7	36498.3	42097.5	37262.3	44015.6	43001.2			3133.06	2440	1784.8	1621.09
88	27954.1	13752.1	50607	50742.1	49766.4	58645.4	44664.1	32379.2	33659.7	42121.6	29261.4	23155	20729.6	49770.9	47996.6	43102	43680	28789.5	52084	48757.7	39623.3	35694.6	42135.5	37642.4	43934.3	42008.8			3758.47	2250	1860.75	1717.26
89	27948.6	13698.6	48783	50080.1	49537.3	60360.3	43376.5	33471.4	33065.5	42486.3	31183.4	23038.5	20417	49179.5	47628.8	42748.5	42987.7	28580.6	51755.8	48562.3	38643.1	35403	41180.7	37546.2	43940.1	40987.7			3223.27	2210	1893.3	1657.73
90	27678.8	13502.4	49247.9	49804.3	49614.8	60174.9	44082.6	31747.3	33452.2	42624.9	31305.8	23245.6	20116.4	49121.9	47625.6	42782.3	43125.1	28609.1	51894	48428.4	38715.3	35016.9	40752.1	36836.4	44881.4	39981			2946.64	2200	1833.63	1676.05
91	27376	13761.1	49314.3	49675.6	49624.9	59804.1	43487.3	30384.3	33075.9	41924.7	30190	23400.9	20585.3	49363.8	47471.6	42803.1	43085	28509.5	52023.5	48399.5	38101.9	34260.5	40464.6	36900.5	45299.8	38988.7			2796.3	1920	1768.53	1625.67
92	27970.6	13582.7	49140.6	49476.4	49783.3	60360.3	44207.2	30330.1	32631.2	42727	31133	22960.8	21607.4	49467.5	47620.9	42823.9	43222.3	28362.3	52058.1	48338	38029.7	34181.7	40296.4	36579.9	45456.7	38140.2			2796.3	1940	1795.65	1634.83
93	27777.9	13270.5	48915.8	49363	49697.4	60360.3	44359.5	30167.6	32449.4	43062.5	30269.2	22546.7	21114.4	49479.1	47437	42956.5	43319.6	28257.9	51971.7	48269.2	37338.2	34150.2	39781	36305.2	44840.7	37047.2			2615.9	1880	1730.55	1657.73
94	27827.5	13306.2	49339.9	49029	49768.1	62260.5	44373.4	29400.3	32260	42063.3	29909.3	22546.7	21270.7	49594.3	47254.7	42907.1	43210.9	28144	51989	48070.2	37284	33417.4	39287.4	35732.8	45694.9	34904.3			2471.57	1820	1703.43	1744.74
95	28284.5	13395.4	49723.1	48455.9	49448.1	62894	44871.8	29382.3	31878.5	41764.2	28879.9	22831.4	20801.8	49425.3	47127.4	42496.4	42844.7	28082.3	51445	47726.4	35816.7	33645.9	38842.5	35091.7	46967.4	34199.6			2411.44	1900	1676.3	1662.31
96	28592.8	13698.6	49748.6	48345.6	49572.7	62260.5	45134.9	27766.5	32760.1	41727.8	29563.8	22753.7	20621.4	49721	47204.4	42712.1	43039.2	28039.6	51928.5	48001.4	35371.7	32755.5	38294.6	34184.9	49384.7	33178.5			2327.25	1820	1714.28	1657.73
97	28603.8	13564.9	49345	47806.3	49581.1	62492.3	46768.6	27089.5	32983.1	40706.6	30110.9	22417.2	21078.3	49540.5	47069.3	42431.4	42753.2	27996.9	51695.4	47748.1	35564.2	32203.9	38300	33992.6	49158	32732.7			2219	1790	1670.88	1639.41
98	28576.3	13778.9	49437	47083.1	49567.7	62214.2	46062.5	27540.8	33038.5	39882.4	28944.7	22546.7	20982.1	49168	46841.4	42083.1	43039.2	27977.9	51790.4	47643.2	35281.5	31573.6	37546	33140.8	49129	31495.8			2020.55	1890	1611.21	1639.41
99	29011.3	13600.5	48318	46739.8	49481.8	61951.6	45176.4	27802.6	32596.4	38934.2	29225.5	22417.2	21198.6	48876.1	46758.1	41947.9	42667.4	27735.9	51803.3	47643.2	34313.3	30635.9	36938.4	32582.2	49285.9	31064.4			1816.09	1830	1589.51	1579.88
100	28328.5	13698.6	47398.4	46595.8	49618.2	61534.4	44733.3	26042.4	32357.9	37482.8	28577.6	22494.9	20753.7	48987.5	46553.7	41864.8	43010.6	27304	51436.4	47567.2	34848.5	29847.9	36873.3	31982.3	50587.5	31078.8			1816.09	1750	1573.23	1556.98
101	28146.8	14019.7	47056.1	46942.1	49633.4	61426.3	44387.2	25527.8	32256.1	37380.7	26022.2	22572.5	20429	49337	46506.6	41888.2	42959.1	27199.6	51548.6	47599.7	34523.8	30076.4	37356.1	32834	52493.3	31711.6			1816.09	1810	1627.48	1543.25
102	27497.1	13948.3	46248.8	46798.1	49581.1	61441.7	43445.8	25058.4	32611.8	36979.5	25863.8	22676.1	21114.4	49294.7	46346.3	41916.7	42879	27047.7	51643.6	47353.7	33375.2	29666.7	36965.5	32064.7	53149.9	31035.6			1816.09	1710	1649.18	1534.09
103	27827.5	14064.3	45819.6	46375.2	49554.2	61426.3	42739.7	26827.7	32727.8	38766.5	25295.1	23103.2	21703.6	49156.5	46151.4	41721.8	42753.2	26986	51436.4	47440.5	33279	29509.1	37030.6	31854	53667.1	31855.4			1671.77	1720	1616.63	1492.87
104	27766.9	14001.9	46141.5	46062.6	49422.8	60978.2	43445.8	26647.2	32285.8	39430.2	25518.3	23271.5	22088.4	49229.4	45775.7	41459.3	42633	26938.5	51194.6	47527.4	33453.4	28941.8	36602	31180.9	53225.5	31352			2279.14	1770	1573.23	1442.5
105	28301	14028.6	46218.1	46326.1	49550.8	61719.8	44719.5	26854.8	31806.3	39466.7	24827.2	22857.3	23206.6	49329.3	45987.9	41615.2	42758.9	27213.8	51596.1	47646.8	34048.7	28973.3	37036	30832.8	54544.5	30776.8			2170.89	1730	1546.11	1382.97
106	28257	14019.7	46678	46313.9	49680.5	61379.9	45536.4	26791.6	31022.6	38649.8	24964	22365.5	23086.4	49532.8	46027.2	41875.2	43010.6	27360.9	51894	47711.9	34968.8	28886.6	37236.8	31702.9	54248.2	32200.5			2014.54	1700	1551.53	1392.13
107	27541.2	14055.4	47822.4	46341.4	49864.1	61225.4	45425.6	26385.4	31079.3	38365.3	25640.7	22714.9	23338.9	49813.2	46104.2	41906.3	43239.5	27394.1	52468.2	47907.3	34511.8	29556.4	37611.1	31986.8	53998.3	31237			1948.39	1770	1556.96	1428.76
108	27464.1	14135.6	48031.9	46405.8	49692.3	60097.6	45065.6	26376.4	31071.6	37541.1	25655.1	22456.1	23651.5	49763.2	46082.2	41789.4	43393.9	27137.9	52373.2	48218.5	34656.1	29430.3	37990.8	31986.8	54062.2	31668.4			2014.54	1780	1622.06	1547.82
109	27574.2	14019.7	47658.9	46108.5	49594.6	59526	45314.8	23966.2	30675.9	38168.4	25835	22300.7	23206.6	49728.7	46266.1	41641.2	43085	27137.9	52317.1	47997.8	34692.2	29130.9	37659.9	32101.3	53951.8	32473.8			2164.88	1790	1567.81	1488.29
110	28460.7	14207	48486.6	46589.7	49523.9	59479.7	45190.2	21754.6	30761	37008.7	27101.9	22456.1	23495.2	49824.7	46242.5	41664.6	42724.6	27370.4	52243.7	47983.3	34571.9	29304.2	37410.4	31776.2	54445.7	32660.8			2188.93	1800	1567.81	1410.44
111	29137.9	14082.1	48568.4	46785.8	49587.9	58552.7	44539.5	20933.2	31279.1	36264.7	26886	22469	22509.2	49882.3	46256.7	41620.4	42873.3	27228	52222.1	48345.2	34409.6	28784.2	37101.1	31496.9	53277.8	32646.4			1858.19	1810	1540.68	1382.97
112	29644.5	14082.1	48721.7	46341.4	49513.8	58830.8	43999.6	19326.4	31226.3	36206.4	26540.5	23129.1	22990.2	49717.2	46178.1	41667.2	42879	27161.6	52330	48468.2	35107.1	29028.4	37209.6	31409.8	54178.4	31927.3			1774	1830	1562.38	1382.97
113	29358.2	14278.3	48016.6	46044.2	49355.4	58166.5	44539.5	19055.6	31558.8	35280	26497.3	23038.5	22701.6	49782.4	45995.8	41443.7	42947.7	27109.4	52291.2	48515.3	35594.2	29193.9	37068.6	31849.5	53893.7	32516.9			1840.15	1800	1453.88	1433.34
114	29473.8	14322.9	48502	46221.9	49215.6	57903.8	43556.5	20472.8	31494.4	36272	25799	22805.5	23050.3	49559.7	46121.5	41435.9	43022.1	27142.6	52377.5	48573.2	34812.5	29887.3	37312.7	31739.6	54009.9	34343.4			1569.54	1710	1432.18	1360.07
115	29088.4	14394.3	48747.2	46185.2	49247.6	57533.1	44138	20698.5	31216	36534.6	27296.3	22287.8	22725.6	49705.6	46176.5	41584	42873.3	27327.7	52243.7	48656.4	35389.8	30060.7	37497.2	31533.5	54335.3	33969.5			1677.78	1690	1410.48	1218.11
116	28422.1	14162.4	48093.2	46356.8	48978.1	57285.9	44110.3	20797.8	31225	37358.8	27728.2	21951.3	22244.7	49517.5	46082.2	41464.5	42495.7	27365.7	51976	47979.7	34980.8	29863.7	37122.8	31249.6	53318.5	33883.2			1677.78	1750	1410.48	1259.32
117	28466.2	14385.3	48256.7	46240.3	48882.1	57424.9	44650.3	19976.3	31933.9	38372.6	28196.1	22249	23146.5	49671.1	45841.8	41482.7	42512.9	27422.6	51734.3	47925.4	34187.1	29343.6	36640	31217.5	52557.3	33667.5			1677.78	1770	1410.48	1300.54
118	28813.1	14635.1	48966.9	45927.7	48637.8	57795.7	43265.8	20536	31776.6	39590.7	28570.4	22546.7	22581.3	49467.5	45475.5	41274.7	42398.5	27213.8	51665.2	47397.1	35870.9	29721.9	38343.4	31922.7	53289.4	34645.4			1677.78	1710	1372.51	1286.8
119	29204	14840.2	49084.4	45728.5	48705.2	57517.6	43085.8	20626.3	31413.2	39050.9	28311.3	22456.1	23206.6	49540.5	45678.3	41170.7	42993.5	27118.9	51967.4	47769.8	36237.7	30714.7	38978.2	33021.8	52156.3	35522.7			1575.55	1790	1345.38	1140.26
120	28862.6	14617.2	48905.6	45311.8	48624.3	58753.6	43459.6	20174.9	31584.6	36819	30629.1	22365.5	23747.7	49313.9	45573	40947.2	42793.2	27047.7	51842.2	47505.7	36388	30832.9	38750.3	32737.9	52516.6	35839.1			1683.8	1550	1350.81	1131.1
121	29187.5	14884.8	47214.4	45655	48673.2	59155.2	43182.7	19200	31478.9	36840.9	31226.6	22818.5	23964.1	49217.9	45833.9	41188.9	42810.4	27071.4	52023.5	47668.5	36839	30746.2	38929.3	33232.4	51732.2	35680.9			1900.28	1510	1356.23	1176.9
122	29099.4	14849.1	48834.1	46255.6	48905.6	59371.5	42698.1	20030.5	30990.4	41078.6	31665.7	23167.9	24252.7	49901.5	46215.8	41552.8	43725.8	27451.1	52032.2	47929	36923.2	31187.5	39016.1	33443.1	51191.8	35378.9			2098.73	1450	1318.26	1186.05
123	28791	14626.1	48859.6	45906.3	48873.6	59927.7	43321.1	19786.8	30915.7	41676.7	31089.8	23025.5	23495.2	49555.9	46241	41703.6	43777.2	27503.3	51837.9	47755.4	36718.8	31289.9	38565.9	33150	51953	34918.7			2231.03	1620	1291.13	1222.69
124	28708.5	14510.2	48241.4	45639.7	48856.8	58846.2	44262.6	19173	30529	40918.1	31003.5	22999.7	23194.6	49552	46358.8	41742.6	44029	27479.6	51812	47726.4	36664.6	31258.4	38858.8	33543.8	51796.1	34674.2			2267.11	1500	1312.83	1213.53
125	28917.7	14412.1	47796.9	45602.9	48775.9	58228.3	44138	19425.7	29998	39707.4	30931.5	23232.6	23326.8	49302.4	46215.8	41849.2	43657.1	27579.2	52001.9	47654	36297.8	31179.6	38283.8	32701.2	51447.4	32977.1			2405.42	1400	1323.68	1131.1
126	29171	14545.9	47556.8	44781.6	48543.5	57842	43445.8	20084.7	29222	39050.9	30845.1	22844.3	22761.7	48860.8	45767.9	41591.8	43256.6	27403.6	51911.3	47274.1	35744.6	31179.6	37518.9	32325.7	51807.7	31984.8			2417.45	1390	1269.43	1053.25
127	28785.5	14759.9	48880.1	44723.4	48405.3	57069.6	43528.8	19994.4	29236.2	39313.5	30744.3	22857.3	23194.6	48699.5	45469.3	41651.6	42976.3	27375.2	51591.8	46792.8	35882.9	30958.9	37329	32527.2	50616.5	33624.3			2411.44	1430	1220.61	1089.89
128	28064.2	14626.1	48430.4	44475.2	48014.5	55447.4	44027.2	19895.1	29148.6	38277.8	30528.4	22378.4	23170.5	48607.3	44906.6	41350.1	42575.8	27185.3	51013.3	46492.4	35588.2	30415.3	37030.6	32687.5	49134.8	34257.1			2375.35	1370	1247.74	1071.57
129	27882.5	14545.9	48854.5	43963.4	48073.5	54057	44498	19380.6	29138.3	37147.3	29556.6	22003.1	22701.6	48234.8	44685	41121.3	42392.8	27123.6	50844.9	46202.9	35071.1	30147.3	36808.2	32577.6	47961	32847.7			2279.14	1370	1269.43	966.246
130	28251.4	14367.5	48578.6	43565	47847.7	53346.3	43459.6	19227.1	28629.1	37205.6	28642.4	21925.4	22413	47908.4	44284.2	40926.4	42598.7	26981.2	50538.4	45975	35179.3	30076.4	36412.2	32971.4	47130.1	31769.1			2140.83	1370	1198.91	984.563
131	28614.8	14198.1	48900.5	43326	47879.8	53454.5	43099.6	19741.7	27867.4	37176.4	29347.8	21783	23122.4	47754.7	44153.7	40744.4	42741.7	27066.7	50594.5	45714.4	35299.6	29958.2	36249.4	33351.5	48059.8	32574.5			2146.84	1400	1209.76	1034.94
132	29363.7	14189.1	47996.2	43025.6	47585	53948.8	43556.5	21718.5	28135.5	37971.5	27922.5	21601.8	22713.6	47624.2	43804.8	40721.1	42552.9	27123.6	49968.5	45359.8	34529.8	29572.1	35826.3	33145.4	47984.3	31165.1			2188.93	1440	1253.16	1048.67
133	29104.9	14126.7	47960.4	42486.3	47561.4	53454.5	43667.3	20147.9	28172.9	36731.5	28390.4	21200.6	22449.1	47470.6	43655.5	40804.2	42221.1	27109.4	49657.6	44885.8	33645.8	29485.5	35468.2	32431	47856.5	31682.8			2170.89	1430	1312.83	1044.09
134	29016.8	13957.3	47817.3	41824.4	47254.8	53639.8	42781.2	21104.7	28265.7	36228.2	27339.5	20941.7	21451.1	46917.5	43312.9	40710.7	41826.4	27218.5	49247.5	44440.7	32635.6	28713.3	34898.6	31730.4	45753	31812.2			2062.65	1320	1247.74	925.031
135	29220.5	14117.8	46693.3	41527.1	47360.9	52759.2	41867.4	21763.7	28139.4	36658.6	28894.3	20449.9	21499.2	46948.3	43191.9	40507.9	41597.5	27304	49290.7	44039	32575.4	28374.4	35175.3	31455.6	45741.4	33336.7			2056.64	1400	1193.49	979.984
136	30013.4	14260.5	46131.3	41168.6	47189.1	51847.7	42878.1	23099.6	27975.7	36432.5	27850.6	20579.3	21090.3	47101.9	43037.8	40344.2	41500.3	27166.3	48936.6	44096.9	32268.7	28752.7	35104.8	31615.9	44980.2	33552.4			2206.97	1370	1155.51	970.825
137	30244.6	14207	44286.9	40638.4	47103.2	52187.6	42587.4	22251.1	27617.3	36651.3	27656.2	20631.1	20958.1	46687.1	42836.7	40146.6	41340.1	26986	48513.6	43716.9	31913.9	28713.3	35256.7	32399	45416	34142.1			2134.81	1430	1074.14	929.611
138	30162	14108.9	44225.5	40135.8	47077.9	52218.5	42241.2	21790.7	26976.8	37409.8	27771.4	21291.2	19815.8	46356.9	42352.6	39995.8	41242.8	26781.9	47969.6	43510.7	31198.3	28224.7	34372.4	32628	45247.5	32876.5			2255.08	1610	1063.29	883.817
139	30035.4	13912.7	43331.4	39590.3	47062.7	52141.3	41895.1	21176.9	26720.3	38460.1	28455.2	21420.6	19214.6	46264.7	41959.7	39824.3	40522	26843.6	47753.7	43014.9	31216.4	27909.5	34036	32417.3	44683.8	32272.4			2357.31	1530	1084.99	709.801
140	30398.8	13832.4	42534.4	39090.8	47049.3	52712.9	41452.1	21294.3	26907.2	38525.8	28332.9	21161.8	18433	46368.4	41870.1	39847.7	40567.8	26924.3	47693.3	42910	31493	27665.3	33927.5	32279.9	44753.6	33609.9			2351.3	1530	1036.16	581.579
141	30404.3	13725.4	42095	38600.5	46887.6	53099.1	41216.7	20608.2	26248.5	37460.9	29311.8	21110	18360.9	46210.9	41574.6	39613.7	40390.4	26672.7	47248.6	42483	28895.1	27318.6	33385.1	31730.4	44922.1	33063.4			2032.58	1490	1063.29	654.849
142	30228.1	13618.4	40776.8	38698.6	46872.4	53361.8	42102.8	21050.5	26497.3	37008.7	29707.7	20605.2	17603.3	46203.2	41584	39767.1	40756.5	26696.5	46799.6	42399.7	29153.7	27491.9	33103	31414.4	45073.2	30776.8			2032.58	1500	1079.56	741.857
143	29600.4	13538.1	41497.2	37957	46864	51940.4	43875	21231.1	26960	35119.6	29340.6	20320.5	17531.2	45834.6	41261.8	39515	40401.8	26378.5	46501.7	41961.9	28642.6	26388.8	32321.8	31116.8	44323.6	29554.3			2291.16	1690	1052.44	723.539
144	29220.5	13279.5	40684.8	37549.4	46815.1	51878.6	44539.5	20193	27252.6	35053.9	28260.9	19828.6	16930	45488.9	41156.5	39556.6	40133	26307.3	46195.2	41914.8	28931.2	26199.7	31866.1	31231.3	44271.3	29166			2164.88	1690	1057.86	723.539
145	28614.8	13252.7	40644	37157.1	46734.3	51446.1	45176.4	18721.6	27023.2	34572.5	27901	20165.2	16713.6	45008.9	41123.5	39520.2	39989.9	26293.1	45944.8	41549.4	28979.3	25742.7	31388.7	30924.4	44114.4	28806.5			2176.91	1670	1052.44	737.277
146	28394.6	13199.2	41078.3	36528.9	46626.5	50318.3	44276.5	19109.8	26904.6	34871.6	25511.1	19854.5	17062.3	44820.7	40857.9	39164.1	39463.6	26017.8	45491.4	41245.4	27758.6	25403.8	31253.1	30961.1	44329.4	29770			2255.08	1590	1101.26	746.436
147	28521.2	13217	40051.3	35799.5	46628.1	50194.7	42822.7	19398.6	26508.9	34652.8	24366.5	20022.8	17663.5	44617.2	40868.9	39244.6	39761.1	26188.6	45551.9	41115.1	26381.5	24978.3	30878.7	30997.7	42754.7	31006.9			2363.33	1460	1106.69	636.531
148	28499.2	13101.1	39933.8	35673.9	46547.3	48881.5	42822.7	19001.5	26285.9	33850.5	23905.8	19776.9	17555.3	43910.6	40619	39008.1	39126.1	26051	45590.7	40510.8	26850.5	24938.9	30488.1	30672.6	42539.7	31495.8			2357.31	1520	1101.26	636.531
149	28014.7	13190.3	39259.4	35266.3	46407.5	47691.9	42407.4	18712.6	26160.9	33573.3	22120.6	19349.7	16869.9	43637.9	40472.8	38714.4	38702.7	25889.6	45254	40485.5	26417.5	24332.2	30417.6	30750.4	43481	31725.9			2243.06	1560	1063.29	567.841
150	28416.6	13341.9	38406.1	34730	46254.2	47676.4	43016.6	18423.7	25879.9	34083.9	22660.5	19996.9	16821.8	43580.3	40208.8	38516.8	38548.2	25827.9	44843.8	40492.7	26507.7	24426.8	30162.6	30576.4	43434.6	31654			2243.06	1490	1068.71	599.897
151	27987.2	13350.8	38365.2	34301	46176.7	47753.7	42518.1	18929.2	26079.7	34134.9	23265.2	20372.2	16761.7	43280.7	40007.6	38324.5	38124.9	25747.3	44679.8	40116.4	26285.2	24379.5	29739.5	30287.9	42772.1	30834.3			2369.34	1490	1079.56	645.69
152	28047.7	13413.2	38462.3	34313.3	46058.8	47027.6	42587.4	18586.2	25388.8	32617.8	22768.5	20216.9	17843.8	43004.2	39605.3	38033.3	37964.7	25443.5	44304.2	40076.6	25954.5	24261.3	29403.1	30013.1	42074.9	31121.9			2243.06	1450	1052.44	645.69
153	28405.6	13457.8	38365.2	34497.1	45912.2	49205.9	41105.9	18884.1	25363.1	32865.8	22444.6	20113.4	18048.2	42524.2	39400.9	38100.9	37907.5	25562.2	44248.1	40040.4	25497.5	24032.8	28741.3	30393.2	42080.7	31136.3			2243.06	1360	1074.14	645.69
154	28317.5	13297.3	37900.3	34058.9	45718.5	49036	41507.4	18965.3	25458.4	32041.6	22199.8	19919.2	17459.1	41710	39066.2	37825.4	37461.2	25362.8	43958.8	39530.2	25768.1	24072.2	28074	30223.8	42016.8	30719.2			2158.87	1420	1084.99	851.761
155	28455.2	13127.9	37399.6	33890.4	45368.1	49391.3	40358.3	19534	25311.5	32238.5	21523.2	20087.5	17435	41610.2	39097.6	37794.2	37409.8	25220.5	43894	39041.6	25888.4	23630.9	27770.2	29381.2	43033.6	30014.5			1894.27	1430	1041.59	824.285
156	27557.7	12940.6	36745.6	33329.6	45192.9	49530.3	38918.4	19705.5	24828.2	32253.1	21040.9	19880.4	18036.2	41429.7	38800.5	37672	37541.3	25101.8	43475.3	38806.4	25912.4	23709.7	27162.7	28937	42975.5	30949.3			1780.01	1410	1019.89	897.555
157	28433.1	12753.3	36188.7	32474.6	45123.8	50102	39569.1	20165.9	24338.4	31771.7	21271.2	19984	17735.6	41422	38874.4	37690.2	37467	25097.1	43466.6	38817.3	25100.6	23843.7	27363.4	28671.4	43300.9	31639.7			1533.46	1340	1003.61	874.658
158	28543.3	12824.6	36970.4	32594.1	45139	49777.5	39929.1	19822.9	24224.9	31246.6	22459	19815.7	18156.5	41345.2	38850.8	37539.5	37375.4	25092.3	43410.5	38824.5	24968.3	24308.6	27249.4	28657.7	43649.5	31783.5			1605.62	1290	987.338	911.293
159	27998.2	12557.1	37200.3	32345.8	44989.1	50411	40953.6	18965.3	23811.2	31363.3	22185.4	19751	18228.6	40899.7	38420.2	37469.3	37261	24983.2	43250.8	38386.7	26459.6	24316.4	27276.6	28561.5	43056.9	31970.4			1749.94	1240	976.488	883.817
160	26990.6	12423.3	36316.4	32318.3	44685.9	49978.4	40566	20165.9	24628.4	32785.6	21782.3	19349.7	17615.4	40611.7	38094.8	37123.6	37135.1	24845.5	42741.3	38147.8	25587.7	24017	27103	28254.7	43091.7	32847.7			1749.94	1220	992.763	865.5
161	27232.8	12352	36025.2	32293.8	44797	50828.1	39707.6	20229.1	24266.2	33748.3	21184.9	19039.1	18024.2	40569.4	38033.6	37238	37352.5	24745.8	42758.6	38198.5	25665.9	24174.6	27162.7	28263.8	44312	33336.7			1743.93	1160	998.188	865.5
162	27122.7	12146.8	35151.5	32070	44512.4	51925	37160.1	20545	23889.8	32508.4	21055.3	18870.9	18853.9	40243	37775.8	36889.6	36849.1	24641.4	42503.9	37840.2	25479.4	24135.2	27081.3	27425.8	44445.6	34631			1743.93	1110	1003.61	833.444
163	27254.9	12432.2	35090.2	31867.8	44335.5	52666.5	37672.4	19750.7	23574.1	31800.9	19939.5	19026.2	18974.1	40216.1	37620.2	36697.3	36717.5	24631.9	42383	37796.8	24162.5	24119.5	27108.4	27558.6	43556.6	35652.1			1617.65	1110	1101.26	760.174
164	26852.9	12360.9	35330.4	32036.3	44086.2	52264.9	37700.1	19281.3	24011	31297.6	18658.2	18702.6	18661.5	40031.8	37562	36650.5	36860.5	24594	42357.1	37847.5	23446.8	23804.3	26886	26967.9	44079.5	35853.5			1617.65	1110	1139.24	773.912
165	26440	12485.7	35795.3	32306	44000.2	52960.1	37243.2	19344.5	24092.2	30750.6	17880.8	18689.7	18637.4	39951.2	37409.6	36775.3	37140.9	24584.5	42499.5	37793.2	23531	23678.2	27005.3	26734.3	42783.8	35134.4			1617.65	1040	1106.69	764.754
166	25878.3	12601.7	34707	31873.9	43852	54180.6	36980.1	18929.2	23647.5	29911.8	18399.1	19194.4	18457.1	39682.3	37288.6	36684.3	37043.6	24399.4	42206	37735.3	23296.5	23024.2	26696.1	26629	42597.8	35076.9			1617.65	980	1106.69	760.174
167	26874.9	12503.6	35688	31821.8	43730.7	55632.8	36163.3	18694.5	23708.1	29394	19147.7	19621.5	18469.1	39586.3	37210	36634.9	37209.5	24295	42383	37666.5	22965.8	22764.2	26522.5	25951.2	42714	33940.7			1611.63	1120	1133.81	897.555
168	27007.1	12762.2	35657.4	31742.1	43658.3	56034.5	35360.2	22296.2	23741.6	27410	20018.7	19699.2	17891.9	39294.5	36972.7	36463.4	37077.9	24209.5	42383	37561.6	23068	23000.6	26582.2	26116.1	42179.5	34300.3			1461.29	1150	1215.19	929.611
169	27436.6	12797.9	35212.9	31797.3	43796.4	56590.7	35055.7	22494.8	23829.3	28095.7	20133.9	19802.7	17771.7	39021.8	36978.9	36468.6	37369.7	24247.5	42344.1	37424.1	22376.4	23110.9	26452	25726.9	42243.4	35637.8			1647.71	1070	1220.61	824.285
170	27932.1	12690.9	34584.4	31564.4	43503.3	55153.9	35789.4	21312.3	23602.4	27008.9	20824.9	19440.3	18012.2	38468.8	36769.9	36224.2	37129.4	24048.2	42283.7	37134.6	22268.2	23347.3	26506.2	25804.7	41255.6	35824.7			1419.2	1010	1226.04	824.285
171	27287.9	12780	34773.5	31509.2	43370.2	53593.5	37381.6	20707.5	23513.5	27490.3	20968.9	19207.4	17843.8	38019.5	36815.5	36138.4	36963.5	24029.2	42607.5	36950.1	22141.9	23008.4	26294.7	25809.3	40540.9	35925.4			1515.42	1110	1231.46	934.19
172	27254.9	12539.2	34436.2	31221.2	43132.7	52991	38503.1	20147.9	23749.3	26396.2	20004.3	19466.2	18216.6	37781.4	36408.4	35920.1	36351.4	23758.7	42326.9	36436.2	21961.5	22835.1	26186.2	25259.8	39872.6	35738.4			1761.97	1140	1198.91	902.134
173	27067.7	12619.5	33475.7	31417.3	42942.4	52620.2	38683.1	19642.4	23846	26381.6	20587.4	19556.8	18372.9	37938.8	36178.9	35860.3	36282.7	23440.7	41934	36685.9	21540.6	22488.4	26338.1	24614.1	40354.9	36457.5			1659.74	1070	1182.64	847.182
174	26451	12628.4	32402.8	31187.5	42671.1	52821	38655.4	20229.1	23414.2	25725.2	19090.1	19310.9	18396.9	37374.3	35806.5	35553.6	35973.8	23260.3	41424.5	36400	21877.3	22370.2	25985.4	24046.2	40715.2	35422			1936.36	1070	1193.49	865.5
175	25680.1	12797.9	31299.2	30905.5	42821.1	53160.9	39126.1	20680.4	23434.9	24959.3	19212.5	19026.2	17928	37378.1	35441.8	35408	35630.5	23118	41152.5	36154	21985.6	22322.9	25887.8	23890.5	40500.2	35997.3			1701.84	1070	1231.46	865.5
176	25300.2	12860.3	30047.4	31190.5	42502.7	53732.5	39832.2	21276.2	23339.5	25149	19630	18922.6	17627.4	37044	35160.5	35083.1	35642	23008.8	40871.9	36030.9	22093.8	21802.9	25540.6	23551.7	40389.8	35580.2			1852.17	1260	1231.46	883.817
177	25905.9	12789	30481.7	31371.3	42428.6	52975.5	40524.5	21881	23652.7	25411.6	21400.8	18909.7	17771.7	37228.3	35171.5	35057.1	35178.6	23032.5	40591.3	35831.9	21961.5	21582.2	25665.4	23450.9	39663.4	35508.3			1816.09	1250	1209.76	920.452
178	26368.4	12762.2	30134.3	31892.3	42426.9	54211.5	38863	22097.7	23481.3	26746.3	21429.6	18922.6	17867.9	37869.7	35140.1	35101.3	35367.3	22951.8	40561.1	35994.7	22671.1	21653.1	25334.4	23469.2	40261.9	34990.6			1846.16	1320	1253.16	805.968
179	27965.1	12913.8	30762.7	31769.7	42357.8	54026.1	38226.2	22946.2	23692.6	25820	21789.5	18404.9	18252.7	37858.2	35072.5	34911.6	35275.8	22705.1	40284.8	36139.5	22671.1	21771.3	25215.1	23061.7	40755.8	35508.3			1918.32	1280	1258.58	801.388
180	28647.9	13422.2	31564.9	31392.8	42280.3	54087.9	37713.9	22729.5	23523.8	26702.6	21566.4	18353.1	17928	37524.1	34954.6	34802.4	34938.3	22638.6	39952.3	35509.8	21594.7	21361.6	25068.6	22892.2	40238.7	33394.2			2056.64	1250	1264.01	705.222
181	29038.8	13448.9	31554.6	31432.6	41913.1	54273.3	36910.9	22115.7	23807.3	27453.8	22243	18262.5	18348.8	37508.7	34770.7	34607.4	34886.8	22401.3	39572.4	35408.5	21251.9	21125.2	24889.6	22196.2	40267.8	33840			2014.54	1240	1258.58	668.587
182	29187.5	13502.4	31212.3	31656.3	41933.3	53377.2	37464.7	22530.9	23367.8	25732.5	21868.7	17926	17879.9	36982.6	34542.8	34581.4	34772.4	22315.9	39442.9	35314.4	22202	21030.7	24797.4	22164.1	39983	33983.9			1924.34	1140	1128.39	659.428
183	29380.2	14001.9	32223.9	31803.4	41990.6	53748	38267.7	21944.2	23518.6	26892.2	21839.9	18392	18228.6	36986.4	34984.5	35020.7	34909.7	22515.2	39512	35473.6	21438.3	21077.9	25084.9	22663.3	39965.6	35120			2002.51	1160	1133.81	654.849
184	29534.4	14073.2	31692.6	31524.6	41911.4	53068.2	38129.3	21122.8	23407.8	27679.9	21278.4	18340.2	18360.9	36567.8	34810	34885.6	34429.1	22477.2	39347.9	35032.2	21672.9	20628.8	24726.9	22686.2	39163.7	35220.7			2002.51	1160	1117.54	650.269
185	29622.5	13966.2	31437.1	31392.8	41667.2	52203.1	36578.6	22007.4	23138.4	27891.4	21926.3	18275.5	17916	36514	34553.8	34695.8	33971.4	22363.3	39149.3	34673.9	21179.7	20203.3	24721.4	22823.5	38257.3	35134.4			2146.84	1180	1112.11	705.222
186	29688.5	14180.2	31646.6	31294.7	41414.5	52728.3	36689.4	21799.8	23117.8	28496.8	23013.2	18184.9	17326.8	36640.8	34637.1	34693.2	34063	22415.5	38937.8	34417	20530.3	20242.7	24048.7	22718.2	38001.6	35307			2146.84	1220	1063.29	760.174
187	29561.9	14349.7	30752.5	31184.4	41227.5	53902.5	37146.3	22512.9	23085.6	28205.1	23013.2	17848.4	16845.8	36195.3	34338.5	34516.5	33513.7	22258.9	38696	34109.4	20903.1	20376.6	24119.3	22539.6	37449.6	35911			2146.84	1250	1003.61	755.595
188	29661	14554.8	31350.3	31052.6	41025.3	53191.8	37409.3	21817.8	23366.5	28817.8	22034.3	17434.2	16713.6	35888.1	34159.3	34490.5	33376.4	22377.6	38605.3	33982.8	20861	20353	24792	22960.9	37240.4	34861.1			2092.72	1120	1014.46	769.333
189	29914.3	14429.9	31861.2	30730.9	40914.2	52929.2	35692.5	21249.1	23427.1	29029.3	21962.3	17576.6	17002.1	35838.1	33878	34318.9	33410.8	22135.5	38462.9	33921.2	20975.3	20416	24873.3	23231.1	35857.5	33595.6			2092.72	1190	1030.74	760.174
190	28879.1	14207	31304.3	30510.2	40580.6	51229.8	36052.5	21790.7	23142.3	29831.6	21609.6	17447.1	16629.4	35592.4	33612.4	34079.8	33027.4	21869.7	38190.9	33577.5	20506.2	20234.8	24905.9	23276.9	36182.9	32775.8			2092.72	1190	981.913	751.015
191	29242.5	14144.5	30956.9	30605.2	40607.6	53052.8	36578.6	21501.9	23427.1	30553.7	20364.2	17537.7	16172.5	35465.6	33780.5	34246.1	32935.9	22035.9	37979.3	33530.4	20373.9	20242.7	25009	23753.2	36275.8	31078.8			2092.72	1090	987.338	741.857
192	29727.1	14100	30818.9	30470.4	40698.5	53439	36287.9	21736.6	23923.3	31137.2	21199.3	18055.4	16124.4	35573.2	33805.7	34308.5	32998.8	22130.8	38272.9	33780.1	19772.6	20471.2	24976.4	24082.9	36880.1	31208.2			2092.72	1170	954.789	746.436
193	29215	14091	31748.8	30029.1	40617.7	53346.3	36620.1	23731.5	24172.1	30721.4	20983.3	17641.3	16485.1	35396.5	33752.2	34352.7	32941.6	22064.3	38048.4	33776.5	20482.2	20731.2	25128.3	24298.1	36868.5	30906.2			2140.83	1200	884.264	590.738
194	28813.1	13992.9	33537	30209.9	40461	53207.3	42919.6	25600.1	23561.2	30327.6	20083.5	17524.8	17411	35239	33722.4	34324.1	32735.7	22135.5	38108.8	33512.3	21089.5	20975.5	25084.9	24224.8	35973.7	28849.6			2291.16	1170	878.839	631.952
195	28493.7	14001.9	33143.6	29860.5	40263.9	52867.4	41964.3	24886.9	23686.2	31560.2	20472.2	17589.5	17916	34993.3	33711.4	34350.1	32575.5	22059.6	38126.1	33443.6	20921.2	20731.2	24488.2	24435.5	35468.2	28144.9			2291.16	1210	862.565	723.539
196	28367.1	13841.3	33000.6	29753.3	40063.5	52975.5	41881.3	24598.1	23402.6	31516.5	20565.8	17486	17374.9	34736	33507.1	34238.3	32306.6	21884	37871.4	33215.6	21432.3	20368.8	24336.3	24293.5	35677.3	28015.5			2231.03	1180	900.539	723.539
197	27722.9	13431.1	32883	29453	40070.2	52450.3	41978.2	23569	23500.6	30889.2	20357	17291.8	16809.8	34190.6	33378.2	34173.3	31946.2	21836.5	37646.9	32839.3	21191.8	20163.9	23961.9	24201.9	34451.3	29525.5			2188.93	1090	933.089	705.222
198	27844	13127.9	33445.1	28993.3	39672.7	53639.8	42227.4	25825.7	23134.5	31159.1	18802.2	17473	17170.5	33860.4	33082.7	33926.4	31608.6	21656.2	37362	32502.7	20800.9	20589.4	23761.2	24179	35084.7	29281.1			2188.93	1200	954.789	686.904
199	27453.1	12896	34267.6	28922.8	39706.4	53639.8	41465.9	26511.8	22954.1	31151.8	19147.7	17835.4	17603.3	33560.8	32868.9	33879.6	31545.7	21580.2	37081.3	32271.1	21179.7	20747	24108.4	24577.4	35293.8	28245.6			2146.84	1180	976.488	682.325
200	26974.1	12940.6	35131.1	28242.5	39691.2	53856.1	40469.1	26340.3	22612.5	30043.1	19644.4	17900.1	16785.7	33053.9	32479.2	33570.3	31076.6	21380.9	36481.2	31938.2	21672.9	20274.2	23983.6	24330.2	34282.8	27253.2			2447.52	1180	1041.59	659.428
201	26429	12619.5	35064.7	28104.6	39642.3	53330.9	40635.2	27712.3	23080.4	30743.3	19601.2	18094.3	16869.9	32627.6	32221.4	33315.6	30979.3	21096.1	36494.2	31883.9	20981.3	20045.7	24075.9	24160.7	33707.5	27167			2333.26	1130	976.488	595.317
202	26682.2	12334.1	35810.6	27638.8	39793.9	53315.4	39887.6	28109.5	23188.7	30437	19270.1	18029.6	17062.3	32585.4	32031.2	33159.6	30447.3	20896.8	36425.1	31572.7	20223.6	19872.4	24010.8	23808.1	34346.7	27325.2			2182.92	1090	960.214	549.524
203	26775.8	12209.3	35611.4	27372.2	39716.5	52805.6	38184.6	30366.2	23603.7	31042.4	19435.6	18120.2	16966.1	32285.8	31858.3	33115.4	30201.3	20963.3	36386.2	31402.7	20085.3	19478.4	23723.2	23739.4	34741.8	28748.9			2345.29	1100	943.939	586.158
204	25944.4	11986.3	35938.4	27381.4	39591.8	51523.3	39472.2	30122.5	24053.5	30575.6	20645	17977.8	16521.2	31894.1	31495.3	32650.1	30155.5	20626.3	36209.2	31214.5	19640.3	19785.7	23793.8	23707.4	35206.7	28792.1			2056.64	1080	922.239	567.841
205	25393.8	11790.1	35289.5	27320.1	39472.2	49901.1	39278.4	29111.5	23861.5	31122.6	21695.9	17744.8	16737.6	31778.9	31496.9	32891.9	29955.3	20564.6	36373.3	31243.4	19471.9	19817.2	23788.3	23721.1	36543.1	28691.4			2080.69	1070	933.089	558.682
206	24964.3	11709.8	34620.2	26992.2	39497.5	50148.3	39458.4	30907.8	24052.2	30925.7	22826.1	17304.8	16533.2	31752	31317.7	32546.2	29955.3	20203.9	36343.1	31026.3	19225.3	19620.2	23934.8	23991.3	35904	29453.6			1743.93	1120	949.364	572.42
207	25030.4	11558.2	33158.9	26517.2	39329	49005.1	40496.8	31241.8	23972.3	31326.8	22516.6	17058.8	16220.6	31771.2	30934.2	32104.3	29852.3	20109	36261	31073.4	19838.7	19675.4	23826.3	23711.9	36171.3	29669.4			1822.11	1210	916.814	581.579
208	24909.3	11424.4	33848.7	26256.7	39313.9	48757.9	40829	31007.1	24303.6	30218.2	21940.7	16981.2	15342.8	31513.9	30698.4	32026.3	29411.8	20047.3	36002	30773	19544.1	19762	23565.9	23464.7	36072.5	30489.1			1419.2	1260	916.814	577
209	24584.4	10960.7	33833.4	26455.9	39150.5	48835.1	39915.3	30402.3	24423.4	29809.7	23121.2	17343.6	15138.4	31490.9	30552.3	31696.2	29280.2	20071	35894.1	30722.4	19634.3	20069.3	24379.7	23794.4	36822	30244.6			1419.2	1320	884.264	650.269
210	25069	10951.8	34012.2	26250.5	39054.4	47012.1	39984.5	30014.2	24620.6	28504.1	22610.1	17110.6	14777.7	31168.3	30495.7	31659.8	29228.7	20075.7	35889.8	30487.1	19652.3	20179.7	24222.3	23803.5	36525.7	30316.5			1767.99	1350	862.565	714.381
211	25245.2	10755.6	34497.6	28907.5	38982	46100.6	41895.1	28777.5	24641.3	27672.6	21609.6	16864.7	15547.2	31917.1	31053.6	32005.5	29795.1	20835.1	35924.3	31413.5	18744.2	20290	24113.8	23753.2	35700.6	29611.8			1767.99	1460	819.165	714.381
212	24931.3	10844.7	32888.1	28745.1	38584.4	45590.8	38876.9	27947	24665.8	27191.2	21940.7	17033	15739.6	31848	30880.7	31633.8	29680.7	20749.7	35799.1	31265.2	18654	20668.2	23858.9	24018.8	35357.8	29180.4			1767.99	1490	743.216	700.642
213	24821.2	10586.1	31559.7	28696	38463.2	45050.1	36080.2	27874.8	25004.7	27380.9	20594.6	16929.4	15655.4	31675.2	30777	31384.3	29692.1	20744.9	35557.3	31033.6	17908.4	20203.3	23593	23840.2	35386.8	28892.8			1485.35	1370	775.766	650.269
214	25234.1	10550.4	31810.1	28239.4	38656.9	44339.4	36121.7	26295.1	24805	27359	20393	16722.3	15607.3	31682.9	30505.1	31163.3	29743.6	20707	35609.1	30914.1	17595.7	20683.9	23197	23670.7	34881.3	27842.9			1593.59	1440	721.516	567.841
215	25740.7	10318.6	31462.7	28009.6	38572.7	43984.1	36149.4	26927	25017.6	28256.1	20321	16269.3	15270.7	31556.1	30414	30908.6	29697.8	20578.8	35566	30704.3	18461.6	20597.3	23224.1	23020.5	34184	28763.3			1593.59	1480	748.641	567.841
216	25597.5	10345.3	30706.5	27764.4	38528.9	43628.7	35567.9	28461.6	24919.7	27512.2	20537	16088.1	15895.9	31306.5	30357.4	30768.2	29457.5	20550.4	35458	30599.3	18359.4	20589.4	22877	22947.2	33870.2	27569.6			1593.59	1480	710.667	641.111
217	26148.1	10826.9	29776.6	27767.5	38480	43319.7	35000.3	28633.1	24817.8	26884.9	20508.2	16152.8	16124.4	30903.3	30192.3	30599.3	29469	20531.4	35017.7	30498	18341.3	21125.2	22741.3	23203.6	34184	26117.1			1545.48	1470	737.791	636.531
218	26010.5	10853.7	28974.5	27424.3	38409.3	42516.4	35429.5	29418.4	24393.8	26491	20817.7	15894	15691.5	30619.1	29994.3	30456.3	29331.7	20360.5	34961.5	30505.2	18100.8	20975.5	22822.7	23235.7	33434.4	26376			1545.48	1420	770.341	618.214
219	26087.6	10951.8	29715.3	27825.7	38288	42284.6	34848	28308.1	24288.1	27256.9	21120.1	15816.3	15583.3	30596.1	29942.4	30313.3	29514.7	20408	35017.7	30382.2	18281.2	20983.4	22752.2	22754.9	33829.6	27483.4			1587.58	1530	743.216	659.428
220	25261.7	10987.4	30001.4	27522.3	38070.7	42670.9	33795.8	26954.1	24022.6	25754.4	20983.3	16010.5	15595.3	30384.8	29625	30139.2	29383.2	20156.4	34875.2	30230.2	18636	20849.4	22703.4	22864.8	33678.5	28403.8			1569.54	1560	721.516	723.539
221	24958.8	10737.7	29602.9	27203.6	37791	43350.6	31469.8	28199.8	23530.2	26126.3	21537.6	16152.8	15619.4	30361.8	29610.8	30053.4	29223	20075.7	34668	29987.8	19351.6	20518.5	22687.1	22507.6	33190.4	28288.7			1737.92	1550	716.091	700.642
222	24892.8	10604	30308	27133.1	37657.9	43922.3	31525.2	28524.7	23999.4	26002.3	21314.4	16088.1	16425	30185.1	29505.5	29970.2	29017	20042.5	34521.2	29864.7	19983	20518.5	22616.6	22562.5	33568.1	29568.7			1786.03	1580	770.341	691.484
223	24942.3	10684.2	29424.1	27249.6	37764.1	45297.2	30971.4	29598.9	23643.7	26060.7	21688.7	16359.9	16292.7	30308	29549.5	30022.2	29062.8	20156.4	34525.5	29691	20355.9	20873.1	22768.5	22539.6	33231.1	28792.1			1611.63	1610	786.616	728.119
224	24980.9	10853.7	29265.7	27053.4	37590.6	44246.7	31552.9	29310.1	23494.1	26170.1	20788.9	16657.6	16725.6	29843.4	29357.8	29897.5	28828.2	20232.4	34348.5	29687.4	19850.7	21338	22687.1	22164.1	33382.1	27411.4			1611.63	1630	792.041	732.698
225	24689	10684.2	28698.6	27081	37503	43953.2	31899	28425.5	23375.6	25535.5	21645.6	16269.3	16749.6	29724.3	29191.2	29811.7	28530.7	20156.4	34214.6	29419.6	20524.3	22094.4	23381.5	22539.6	32533.8	26706.7			1527.44	1520	797.465	787.65
226	24221	10951.8	27497.9	26667.3	37560.2	43412.4	31525.2	27513.7	23655.3	25105.2	21408	16049.3	16893.9	29432.4	29024.6	29528.4	28359.1	20094.7	33877.9	29155.5	19784.6	21243.4	22909.5	23011.3	31894.6	27655.9			1371.09	1420	840.865	783.071
227	24529.4	11121.2	27518.3	27065.7	37582.1	43165.2	31192.9	28199.8	23958.1	26359.7	21552	15906.9	16208.5	29674.4	29139.3	29723.3	28839.7	20109	33886.5	29271.3	19165.2	20825.8	22546	23134.9	32510.5	27929.2			1371.09	1390	797.465	773.912
228	24375.2	10951.8	27211.8	27218.9	37582.1	42979.9	32079	26466.6	23967.2	26119	21667.1	15971.6	16112.4	29225.1	28968	29494.6	28587.9	19876.4	33510.9	29104.8	18587.9	20739.1	22285.6	22521.3	32208.4	27267.6			1371.09	1410	770.341	764.754
229	24865.2	10925	26782.6	25512	37401.9	42083.8	32051.3	28263	23695.2	25251.1	21192.1	15751.6	15992.1	28437.8	28298.4	28917.5	27884.3	19098.1	32725.2	28359.4	18389.4	21125.2	22171.7	22562.5	31203.2	26821.8			1286.9	1400	743.216	751.015
230	24215.5	11041	26859.3	24264.7	37214.9	40693.4	31940.5	29301.1	23371.7	24572.8	20256.3	16178.7	14994.1	28691.2	28010.8	28665.4	27895.7	18955.7	32630.2	28178.4	18233.1	21188.2	22231.4	22828.1	31522.7	26447.9			1226.77	1350	716.091	760.174
231	24683.5	11076.6	27421.3	24427.2	37154.3	40168.1	31303.6	30727.3	23708.1	23755.9	19514.8	15894	14849.8	28729.7	28034.4	28587.4	28136	19003.1	32552.5	28196.5	18485.7	21070	22345.3	22438.9	31557.6	25958.9			1226.77	1310	743.216	828.865
232	24782.6	11103.4	27549	24408.8	36942	40276.2	30846.8	31909.8	23906.6	23391.2	18982.1	16230.5	14356.8	28695.1	27944.8	28566.6	28210.4	18908.2	32548.2	28059	18136.9	21558.6	22204.3	22736.5	30319.9	25786.3			1298.93	1140	748.641	769.333
233	24166	11103.4	27814.7	24234.1	36972.3	39812.8	30749.8	31991	24190.1	23063	17988.8	16256.4	13875.9	28656.7	27680.8	28374.3	28279	18950.9	32379.8	27907	18028.6	21968.3	21927.6	23112	30895.2	25829.5			1142.58	1110	726.941	860.92
234	23720	11174.7	27641	24209.6	36962.2	39812.8	32203.6	31314	23460.6	23267.2	18687	16075.2	13683.5	28437.8	27606.9	28465.2	28267.6	18894	32384.1	27755.1	17908.4	21598	22052.4	23267.7	30860.3	25700			1130.55	1280	721.516	847.182
235	23417.2	11148	27482.6	24408.8	36876.3	39426.5	32079	31954.9	23370.4	23449.5	18154.3	16062.2	12926	28768.1	27456	28509.4	28427.7	18647.2	32353.9	28055.4	17764	21408.9	22231.4	23835.6	30755.7	24607			1028.32	1270	721.516	833.444
236	22277.4	10987.4	26731.5	24326	36579.8	38545.9	31497.5	31296	23034	23070.2	17916.8	16476.4	12517.1	28564.5	27166.8	28322.3	28233.2	18576	32539.5	27870.9	18016.6	20581.5	21938.4	23089.1	30256	25829.5			1136.56	1090	732.366	751.015
237	22035.1	10577.2	27063.6	24445.6	36445.1	38545.9	31663.6	29734.3	22767.2	23362	17434.5	16437.6	12889.9	28314.9	27023.8	28387.2	28147.4	18471.6	32798.6	27599.5	18106.8	20321.5	22269.4	23363.9	30581.4	25714.4			1166.63	1090	797.465	783.071
238	21748.8	10514.8	27457	24448.6	36350.7	38221.5	31732.8	29851.7	22143.4	23923.6	17650.4	16282.3	12781.7	27877.1	27014.4	28340.5	28055.9	18371.9	32798.6	27378.7	17836.2	20085.1	22150	23221.9	30738.3	25469.9			1166.63	1100	840.865	851.761
239	21286.3	10719.9	27492.8	24562	36303.6	37495.4	30722.2	28651.1	22344.4	24127.8	18910.2	16308.1	12998.1	27765.7	26879.2	28111.7	27684	18395.6	32755.4	27248.4	17902.4	19998.4	22193.4	22915.1	30627.9	25225.4			998.25	1070	840.865	856.341
240	21550.6	10951.8	27324.2	24819.4	36187.3	38020.6	29545.3	29328.1	22625.4	24186.2	19630	16644.7	12745.6	27800.3	27146.4	28220.9	27746.9	18799.1	33217.3	27306.3	17740	19612.3	22383.3	23038.8	30319.9	24492			914.06	1000	824.59	892.976
241	21836.9	10791.2	27232.2	24653.9	36077.8	38669.5	29310	29833.6	22639.6	23960.1	19709.2	16657.6	12673.4	27942.4	27044.2	28129.9	27575.3	18732.6	32992.8	27172.5	17896.3	20203.3	22605.7	23679.9	30442	24995.3			811.83	1010	846.29	888.396
242	21440.5	10960.7	27181.1	24571.2	36123.3	40585.2	29393	28172.7	22247.8	24952	19874.7	17680.1	18360.9	27838.7	27355.4	28291.1	27443.7	19017.4	33355.5	27176.1	17174.7	20920.3	22556.9	23533.3	30657	24247.5			890.006	1140	830.015	902.134
243	21649.7	10996.4	27073.8	24534.4	36194.1	39998.1	30126.8	28100.5	22228.4	24419.6	21235.2	17926	18384.9	27892.5	27449.7	28465.2	27386.5	19169.3	33238.9	27306.3	17042.4	20967.6	22703.4	23826.4	30651.1	23470.9			992.237	1110	846.29	952.507
244	21324.9	11094.5	27411	24264.7	36126.7	39442	30722.2	28461.6	22291.6	23661	20061.9	18081.3	18601.4	27673.6	27391.6	28343.1	27243.5	19079.1	33217.3	27020.5	16681.6	20723.3	22643.7	23542.5	30587.2	23499.6			1070.41	1130	862.565	938.769
245	21600.2	11290.7	27666.5	24034.9	36050.9	41172.3	30472.9	28660.1	22183.3	24470.7	20018.7	18327.3	19467.1	27692.8	27478	28491.2	27649.7	19207.2	33187.1	26904.7	16717.7	20817.9	22448.4	23542.5	30918.4	23355.8			1064.4	1010	835.44	810.547
246	21649.7	11156.9	26976.8	23759.1	35761.2	40523.4	29891.5	28858.7	21892	24704.1	19421.2	18223.7	20056.3	27573.7	27220.3	28363.9	27495.2	19202.5	33014.4	26911.9	16423	21227.6	22546	23254	31284.5	23025			757.708	1180	884.264	860.92
247	22492.1	10871.5	26864.4	23547.7	35503.4	40415.3	29102.3	27766.5	21602	24310.2	20652.2	17990.7	19322.8	27224.2	26989.2	28015.5	27157.7	19031.6	32802.9	26521.1	15863.8	20991.3	22150	23267.7	30773.2	23557.2			697.572	1220	884.264	851.761
248	21627.7	11014.2	26767.3	23146.2	35225.5	39565.6	28202.4	27775.5	21290.1	24149.7	20911.3	17291.8	19034.2	27036.1	26934.2	27911.6	27134.8	18898.7	32535.2	26177.3	16200.5	20668.2	22155.4	22906	30895.2	23701			835.884	1170	895.114	824.285
249	21721.3	10978.5	27916.9	23314.8	35142.9	39333.8	28188.5	25988.2	20769.4	22931.7	20695.4	17343.6	19214.6	27062.9	26943.6	28083.1	27369.4	18974.7	32686.3	26535.6	15617.2	20573.6	22372.4	22264.9	30790.6	24592.6			835.884	1260	873.415	934.19
250	21611.2	10942.9	27901.5	23198.3	34952.6	38885.8	27800.9	24137.7	21074.9	22734.7	20896.9	17718.9	19972.1	26932.4	26813.2	28129.9	27392.2	19060.1	32643.1	26387.2	15430.8	20455.4	22415.8	21871	30808	24233.1			835.884	1320	857.14	906.714
251	21335.9	10916.1	26905.2	23097.2	34607.2	39055.7	27011.7	23478.8	20636.6	21545.8	21249.6	17680.1	19611.4	26732.7	26588.4	28096.1	27203.5	18979.4	32720.9	26285.9	15262.4	20518.5	21987.3	21655.8	31238	23902.3			1040.34	1440	857.14	860.92
252	21501.1	10630.7	26516.9	23143.1	34354.6	38020.6	28008.5	24219	21006.6	21998.1	21487.2	17162.4	19875.9	26556	26478.4	28007.7	26940.3	18865.5	32526.6	26282.3	14793.3	20487	21650.9	21591.7	30680.2	22852.5			1040.34	1440	851.715	851.761
253	21214.7	10880.4	26547.6	23170.7	34314.1	37897	28894.6	24182.8	21020.7	23172.4	21300	17447.1	20188.5	26506.1	26475.3	28096.1	26877.4	19117	32440.2	26112.2	14859.5	20731.2	21509.9	21023.9	30581.4	22190.9			914.06	1350	857.14	819.706
254	21622.2	10996.4	27155.6	23274.9	34039.5	37866.1	29130	24480.7	20819.7	22712.9	20688.2	17421.2	20573.3	26483	26464.3	27997.3	26820.1	19055.3	32375.5	25768.4	15208.3	21085.8	21444.8	20991.8	30622.1	21673.2			932.101	1300	867.99	920.452
255	22299.4	11076.6	27033	23042	33968.8	37217.3	28465.4	23614.2	20150.7	23763.2	19738	17330.6	20994.2	26076	26338.5	28018.1	26671.4	19031.6	32466.1	25540.4	16032.1	20849.4	21526.1	20955.2	30145.6	21198.6			1160.62	1250	867.99	911.293
256	21655.2	10996.4	26287	22965.4	33859.3	36460.3	28423.9	22260.1	19972.9	23121.3	20162.7	17136.5	20837.8	25619	26088.6	27919.4	26448.3	18818	32220	25374	16308.8	20944	21341.7	21078.8	29808.6	20378.8			1160.62	1280	830.015	892.976
257	21770.8	11255	26118.4	23115.6	33952	36892.8	28091.6	21474.8	20055.3	23427.6	18967.8	17149.4	20849.9	25519.1	26105.9	27963.6	26316.7	18879.7	32008.5	25374	16543.3	20841.5	21173.5	21115.4	29866.7	20652.1			1286.9	1190	857.14	860.92
258	22227.9	11281.7	25796.5	22968.5	33980.6	37186.4	27177.8	22404.6	19583.6	22895.2	19522	17071.8	20777.7	25419.3	26069.8	27812.8	26379.6	18846.5	31706.3	25486.2	16104.3	20447.6	20994.5	20396.5	29233.3	21069.1			1238.79	1190	830.015	778.492
259	22244.4	11326.3	26021.3	22806	33754.9	36923.7	26042.5	21935.2	19664.8	23580.8	19370.9	16838.8	20849.9	25311.7	25931.5	27615.2	26156.5	18761.1	31399.8	25424.6	16940.2	20620.9	20956.5	20213.3	27821.4	21701.9			1232.78	1160	830.015	801.388
260	22404	11014.2	25638.1	22527.2	33556.1	36692	24713.4	21023.5	19269.1	23427.6	19831.6	16579.9	20080.3	24854.7	25735	27331.9	25790.4	18438.4	31132.1	25175	16362.9	20124.5	20354.4	20034.7	27368.1	21428.7			1232.78	1120	835.44	718.96
261	22156.3	10925	25878.3	22521	33512.3	36985.5	24436.5	19561.1	19368.4	23179.7	19392.5	16321.1	20020.2	24658.9	25617.1	27303.3	25618.7	18277	31140.7	24965.1	15761.5	20557.9	20121.1	19581.4	27588.9	20565.8			1124.53	1110	819.165	627.373
262	22227.9	10791.2	26205.3	22242.2	33443.2	36089.5	24561.1	18911.2	18897.9	22982.7	19262.9	15971.6	20849.9	24505.3	25359.4	27059	25384.2	18234.3	30739.2	24719	15623.2	20321.5	19942.1	19750.8	26624.4	19113.2			1106.49	1170	792.041	631.952
263	22662.8	10541.5	26665.1	22187	33316.9	36321.2	24685.7	18712.6	18841.2	24324.8	18903	15932.8	20801.8	24447.7	25175.5	26869.2	25075.2	18110.9	30657.2	24548.9	15815.6	20187.5	19893.2	20048.4	26351.3	20076.8			1106.49	1370	759.491	714.381
264	22360	10452.3	25924.3	22125.7	33310.1	36892.8	24561.1	18486.9	18864.4	25003.1	19270.1	15479.8	21162.5	24290.2	25142.5	26736.7	25172.5	18106.1	30674.4	24415	15899.8	20282.1	20039.7	19851.5	25950.3	20450.7			1106.49	1400	802.89	737.277
265	22695.9	10666.4	24922.9	21859.1	33256.2	36151.3	23827.3	17412.7	18461	24412.3	18766.2	15428	21162.5	24090.5	25005.7	26611.9	25246.9	17883.1	30488.8	24288.4	15761.5	19943.3	19887.8	19439.4	25787.6	20306.9			1106.49	1290	813.74	609.055
266	22894.1	10505.9	24820.7	21390.2	32973.2	35780.5	22858.2	18035.6	18137.5	24288.3	19917.9	15415.1	21342.9	24102	24922.4	26344.2	25063.8	17764.4	30100.2	24208.8	15587.1	19848.7	19806.4	19393.6	25648.2	22147.8			1106.49	1320	824.59	558.682
267	22899.6	10550.4	25030.1	21374.9	33001.9	35347.9	22775.1	15959.4	18101.4	23682.9	21343.2	14962.1	21896	23986.8	24990	26367.6	24892.2	17679	30100.2	24078.5	15250.4	19769.9	19746.8	19558.5	26589.5	24607			1106.49	1260	857.14	526.627
268	21958.1	10443.4	24882	21399.4	32848.6	35703.3	24671.9	15616.4	18204.5	23165.1	21076.9	14703.2	21342.9	24025.2	24853.3	26248	24869.3	17503.4	29918.9	23995.3	15382.7	19738.4	19741.3	19645.5	26659.2	25268.6			1208.72	1390	884.264	425.881
269	21225.8	10559.4	24677.6	21212.5	32693.6	34451.9	24644.2	16383.7	17812.7	23223.4	20155.5	14263.2	20164.5	23787.1	24628.5	26120.6	24806.3	17403.7	29569.2	23912.1	15382.7	19659.6	19849.8	19517.2	25578.4	25311.7			1208.72	1270	916.814	366.349
270	20978	10621.8	25490	21221.7	32670	34807.2	24865.7	15941.4	17761.1	22399.2	20040.3	14690.3	19767.7	23560.5	24482.4	25881.5	24302.9	17175.9	29482.9	23854.2	15719.4	19572.9	19768.5	19366.1	24660.4	25096			1383.12	1270	905.964	407.563
271	20752.2	10604	25275.4	20909.1	32690.2	34961.7	23993.5	19073.7	17521.4	21611.5	19406.9	14056.1	17471.1	23284	24375.5	25772.3	24205.6	16962.3	29444	23637	16020.1	19431.1	19556.9	20053	24759.1	26275.3			1401.16	1250	873.415	425.881
272	20856.8	10568.3	26082.6	20768.1	32469.6	35054.4	23605.8	18387.6	17786.9	21108.2	17852	14082	17242.6	22942.2	24056.4	25538.4	24056.9	16744	29133.2	23499.5	16459.1	19565	19768.5	20442.3	24950.9	27167			1581.56	1250	884.264	453.357
273	21000	10541.5	25694.3	20697.7	32452.7	35904.1	22719.7	18360.5	17331.9	20656	16779.4	13421.9	13491.1	22857.8	24061.1	25502	24051.2	16658.6	29288.6	23315	15839.7	19399.6	19773.9	20474.3	24811.4	26289.7			1407.17	1210	835.44	462.516
274	21060.6	10345.3	25827.2	20397.3	32250.6	35610.6	22152.1	17593.3	16864	20386.1	17866.4	12891.2	13563.2	22658.1	23794	25231.7	23839.5	16568.4	28930.3	23003.8	16176.5	19462.6	19893.2	20286.6	24433.8	27095			1274.87	1130	786.616	453.357
275	20873.4	10479.1	25638.1	20486.2	32233.7	35687.8	21736.7	17421.8	16934.9	20305.9	17470.5	13175.9	13875.9	23952.3	24196.3	26071.2	25561.5	18163.1	29314.5	23807.1	15923.9	19013.5	19839	19952.3	24201.3	26850.6			1292.91	1090	754.066	453.357
276	20185.1	10318.6	24943.3	19989.8	32178.1	35456.1	20989.1	18243.2	17190.1	21064.5	17607.3	12748.8	13719.5	23867.8	23863.1	25884.1	25269.7	17835.6	29051.1	23633.4	15376.7	18792.8	19513.5	20204.1	23538.9	27871.7			1292.91	1110	781.191	453.357
277	19128	10042.1	24759.4	19576.1	31977.7	35641.5	21570.6	18793.8	17188.8	21195.7	17398.5	12697.1	13274.7	23748.7	23668.2	25642.4	25052.3	17750.2	28701.4	23481.4	15737.5	18312.2	19263.9	20057.6	23684.2	26735.5			1136.56	1030	759.491	476.254
278	19216.1	10033.2	24994.4	19266.5	31873.2	34297.4	22761.3	18134.9	17069	21436.4	18247.9	12684.1	13515.1	23802.5	23413.6	25301.8	25040.9	17579.3	28265.4	23358.4	15845.7	17831.5	19014.4	19613.4	22992.7	25858.2			1226.77	1160	781.191	467.095
279	19821.7	10006.4	25454.2	18849.8	31819.3	34204.7	22207.5	17521.1	17503.3	21159.3	18226.3	12697.1	13467	23618.1	23369.6	25062.7	25092.4	17493.9	28122.9	23126.8	16224.6	17949.7	19117.5	19782.8	23265.8	26562.9			1226.77	1140	775.766	467.095
280	19750.1	10042.1	25576.8	18589.3	31768.8	34281.9	23688.9	17232.2	17813.9	21815.7	18427.9	12865.3	12505.1	23483.7	23171.6	24844.4	25035.2	17413.2	28010.7	23170.2	15779.6	17445.4	18965.6	19636.3	23016	26606.1			1220.75	1140	764.916	453.357
281	20207.1	10086.7	25106.8	18485.1	31725	33880.2	24353.4	18595.2	17838.4	23208.8	18463.9	13007.7	12096.3	23433.8	22898.1	24654.6	24703.4	17294.6	27816.4	22898.8	15298.5	17209	18754	19389	23393.6	26620.5			1220.75	1100	726.941	380.087
282	20245.7	10024.3	25311.2	18592.4	31719.9	34003.8	25350.3	20111.8	17696.7	23464.1	18003.2	13292.4	11879.9	23368.5	22896.5	24548	24709.1	17209.1	27971.8	22888	15533	17626.7	18786.6	19361.5	24003.8	26562.9			1220.75	1100	737.791	325.135
283	20432.9	10077.8	25142.5	18469.8	31716.6	33154.1	25779.5	20030.5	17674.7	24142.4	18636.6	13719.6	11747.6	23602.8	22898.1	24425.9	24869.3	17204.4	28118.6	22942.3	16068.2	18178.2	18911.3	19572.2	24085.1	26893.7			1256.83	1050	683.542	315.976
284	20311.8	10131.3	24917.7	18509.6	31736.8	32412.6	25682.6	21140.8	17505.9	24098.7	18593.4	13991.4	11771.6	23622	22858.8	24457.1	25115.3	17251.9	28347.4	22924.2	15593.1	18564.3	19160.9	19311.2	23812	27282			1419.2	990	678.117	361.77
285	20053	10042.1	25474.6	18635.3	31637.4	32474.4	25737.9	20499.9	17672.2	25178.2	18535.8	13939.6	11711.5	23710.3	22717.3	24399.9	25023.7	17289.8	28489.9	23047.2	15905.9	18217.6	19198.8	19091.4	24032.8	27655.9			1244.81	1000	721.516	366.349
286	20058.5	10193.7	24432.4	18889.6	31812.6	32088.1	25599.5	20202	17612.9	26170.1	19752.4	14793.8	11555.2	23990.7	22948.4	24652	25435.7	17365.8	28761.9	23061.7	15755.5	17878.8	19193.4	19233.3	24509.3	27943.6			1371.09	940	678.117	375.508
287	20113.5	10131.3	24064.5	18748.6	31878.3	31918.2	26028.7	20030.5	17761.1	25528.3	20688.2	14897.4	11410.9	23952.3	22965.7	24607.8	25349.8	17346.8	28740.3	23043.6	15899.8	17272.1	18949.3	18688.4	23631.9	28317.5			1371.09	850	678.117	389.246
288	19755.6	10229.4	23803.9	18990.7	31905.2	31840.9	25087.2	20508.9	18088.5	25973.2	19961.1	15039.7	11903.9	24117.4	23075.7	24589.6	25161	17413.2	28567.6	23184.7	16224.6	17681.8	19334.5	18981.5	23986.3	27267.6			1371.09	780	683.542	380.087
289	18885.7	10737.7	23001.8	19082.7	31987.8	32010.9	24395	22269.2	18085.9	27059.9	19082.9	15492.7	12445	24021.4	23118.1	24555.8	24920.8	17436.9	28498.5	23090.6	16459.1	17540	19551.5	19233.3	23788.8	27353.9			1244.81	740	699.817	421.301
290	18494.8	10764.5	22792.3	19171.5	31849.6	32412.6	24173.5	22332.3	18035.6	27300.6	19536.4	15790.4	11471	24132.8	23036.4	24407.7	24955.1	17394.2	28135.9	22844.5	16489.2	17626.7	19638.3	18981.5	23498.2	28087.4			1244.81	810	694.392	384.666
291	18136.9	10586.1	22736.1	19015.3	31846.3	32690.6	23716.6	21655.3	18307.6	27235	19889.1	15868.1	11122.3	24128.9	22940.5	24475.3	25172.5	17470.2	28261.1	22960.3	16717.7	17815.8	19757.6	18752.5	23445.9	29468			1244.81	790	710.667	357.19
292	18379.1	10532.6	23109.1	18840.6	31714.9	31701.9	23785.8	22449.7	17691.5	27118.3	19810	15389.2	11038.2	23994.5	22827.4	24371.3	24915	17332.5	28269.7	22804.7	16086.3	17957.6	19795.6	18931.1	23050.8	28820.8			1148.59	790	743.216	457.936
293	18406.7	10514.8	23522.9	18855.9	31533	31717.3	22968.9	21240.1	17744.3	27410	19068.5	15596.3	11350.8	23986.8	22673.3	24212.7	24857.8	16919.6	27928.6	22692.6	17848.2	18493.4	21195.2	19672.9	22551.1	28202.4			1148.59	750	748.641	595.317
294	18324.1	10639.6	23078.4	18626.1	31438.6	31377.5	22830.5	21122.8	17946.7	27198.5	18960.6	15557.5	11519.1	22477.6	22170.4	23484.9	23044.3	15495.8	27475.3	21820.5	17758	18249.2	21151.8	19457.7	22074.6	27382.7			1148.59	710	732.366	563.262
295	18615.9	10586.1	22332.5	18334.9	31472.3	30512.3	22318.2	21330.4	17585.8	27388.2	18852.6	15441	11627.3	22197.2	22088.7	23409.5	23044.3	15362.9	27229.2	21650.4	17631.7	18099.4	21103	19590.5	22632.5	27771			1178.66	750	716.091	595.317
296	18478.2	10702.1	23456.5	18472.8	31549.8	29647.1	22830.5	21456.7	17801.1	27643.5	19010.9	15570.4	11831.8	22289.4	22107.5	23370.5	23135.8	15438.9	27177.4	21777	18209	18359.5	21151.8	19549.3	22150.2	26620.5			1292.91	780	694.392	595.317
297	19282.1	10648.5	22475.5	18316.5	31484.1	29600.8	24284.2	20373.5	18109.1	27132.9	19385.3	15673.9	12132.4	22281.7	21975.5	23321.2	23198.7	15339.2	27069.5	21632.3	18359.4	18556.5	21352.5	19357	22086.3	25628.1			1172.64	770	683.542	586.158
298	19188.5	10505.9	21857.3	18289	31384.7	29678	24450.4	19759.7	17436.3	26717.1	18773.4	15673.9	12396.9	22124.3	21885.9	23212	23078.6	15268	26866.6	21422.4	18882.6	18769.2	21168.1	19691.3	21691.1	24218.7			1166.63	770	694.392	654.849
299	19535.4	10479.1	21402.6	18249.1	31238.2	29940.7	24796.5	19642.4	17361.5	27483	18305.5	15492.7	12204.5	21759.4	21716.2	23118.4	22678.1	15116.1	26542.8	21241.5	18377.4	18461.9	21168.1	19338.6	21551.7	23729.7			992.237	750	678.117	654.849
300	19282.1	10684.2	21596.7	18316.5	31199.4	29848	25350.3	18387.6	17660.6	28117.5	18161.5	15544.5	12204.5	21659.6	21854.5	23154.8	22569.4	15272.8	26503.9	21487.6	19002.8	18391	21113.8	19192.1	21551.7	24563.9			956.155	740	678.117	723.539
301	18830.6	10782.3	20753.7	18319.6	31150.6	29245.5	23938.1	18721.6	17937.7	28817.8	18586.2	15661	12348.8	21617.3	21736.6	23199	22449.3	15101.9	26590.3	21505.6	18918.6	18414.6	20983.6	18917.3	21685.3	22651.1			926.087	760	705.242	769.333
302	18544.3	10978.5	19803.4	18077.5	31017.5	29693.5	23605.8	19245.2	17936.4	28555.2	18895.8	15648.1	12469	21459.9	21686.3	23095	22306.3	15054.4	26318.3	21422.4	19345.6	18532.8	20972.8	19004.4	21168.2	22032.7			926.087	730	694.392	792.23
303	18219.5	10791.2	20018	17826.2	30966.9	30157	23176.6	19344.5	17945.4	27526.7	18679.8	15570.4	12974.1	21444.5	21706.7	22985.8	22317.7	15111.4	26231.9	21498.4	19339.6	18698.3	20918.6	19146.3	20883.5	22018.3			1136.56	740	710.667	787.65
304	18026.7	11032	19793.2	17734.3	30929.9	29894.3	23647.3	20012.5	17633.5	28693.8	18420.7	15311.5	12926	21352.3	21612.4	22803.9	22134.6	15002.2	26067.9	21429.7	19195.3	18706.2	20994.5	19448.6	20598.7	21371.1			1226.77	690	710.667	787.65
305	18180.9	10871.5	20089.5	18007	30783.3	30527.7	23675	18035.6	17026.4	29627.4	18247.9	15195.1	12805.7	21563.6	21526	22715.5	22031.6	14821.9	26046.3	21473.1	18587.9	18934.7	20978.2	19787.4	21261.1	20249.4			1220.75	690	699.817	787.65
306	17839.5	10818	20094.6	18056.1	30823.8	30296	23121.2	17141.9	16945.2	29262.7	18708.6	14832.6	12613.3	21540.5	21522.9	22845.5	22106	14878.8	26275.1	21465.8	18521.7	19123.8	21162.7	19970.6	21888.7	20091.2			1220.75	660	683.542	815.127
307	18549.8	10818	20207	18019.3	30810.3	30141.5	24616.5	17259.3	16736.4	29167.9	19342.1	14599.7	13166.4	21740.2	21290.2	22842.9	22060.3	14750.7	26124	21353.7	18918.6	19360.2	21048.7	20135.5	22167.6	20465.1			1064.4	630	672.692	810.547
308	18819.6	10942.9	20391	17761.9	30820.4	29461.7	25959.5	16690.6	16590.8	29109.5	19507.6	14858.5	13443	21498.3	21258.8	22796.1	21814.2	14802.9	26167.2	21270.4	18672.1	19470.5	20951.1	20135.5	21795.7	21443.1			1064.4	660	683.542	760.174
309	18885.7	10996.4	21009.2	17792.5	30736.2	31470.2	27053.2	17241.2	16358.8	29284.6	19356.5	14871.5	13599.3	21740.2	21295	22863.7	22117.5	14826.6	26149.9	21194.4	18058.7	19541.4	21173.5	20772	21801.5	21026			1064.4	620	683.542	764.754
310	18704	10898.3	20733.3	17758.8	30648.6	31284.8	27911.6	18107.8	16548.2	27774.7	19111.7	15246.8	13226.6	21609.6	21304.4	22884.5	22191.8	15149.4	26080.8	21129.3	17962.5	19730.5	21260.3	20515.5	21609.8	20623.3			1154.6	620	656.417	769.333
311	18918.7	10800.2	20324.5	17479.9	30517.2	30960.3	28216.2	18098.8	16632	27563.2	19385.3	14509.1	13491.1	21417.6	21238.4	22694.7	22060.3	15491.1	25981.5	20984.6	17649.8	19533.5	21222.3	20529.3	21144.9	21601.3			1154.6	600	656.417	741.857
312	18588.4	10425.6	20304.1	17443.2	30431.3	31362	28590	18134.9	16905.3	26994.3	18982.1	14418.5	13214.5	21394.6	21277.7	22614.1	21860	15514.8	25960	20959.2	17156.7	19407.5	21021.6	20584.2	21621.4	20968.5			1154.6	590	613.018	737.277
313	19227.1	10586.1	20273.4	17593.3	30375.7	31408.4	28617.7	18956.3	17205.6	26899.5	19378.1	14198.4	12481.1	21344.7	21172.4	22647.9	21911.5	15491.1	25813.2	20973.7	17180.7	19352.3	20831.8	20726.2	22115.3	19918.6			1178.66	630	569.618	741.857
314	19452.8	10684.2	19302.7	17709.8	30235.9	31269.3	28119.3	16744.7	17583.2	26585.9	18348.7	13771.3	12204.5	21264	21131.5	22595.9	21900.1	15457.9	25804.5	20890.5	17884.3	19439	20636.5	20355.3	22179.2	20479.5			1172.64	630	537.069	755.595
315	19254.6	10202.6	19277.1	17902.8	30018.5	30388.7	26444	17394.7	17378.3	26016.9	18082.3	13693.7	12048.2	21421.5	20972.8	22476.4	22077.4	15548	25605.9	20919.4	17938.4	19856.6	20658.2	20538.4	22132.7	19947.4			1172.64	610	547.918	705.222
316	19199.5	10086.7	19527.5	17909	29941.1	29848	25945.6	17277.3	17659.3	24412.3	17089	13279.5	11928	21241	20920.9	22343.8	21808.5	15505.3	25519.6	20778.3	18203	19572.9	20332.7	20401.1	22574.3	19817.9			1172.64	520	531.644	714.381
317	19012.3	9970.75	19997.5	17933.5	29942.7	29678	25779.5	16609.3	17846.2	23004.6	17355.3	13240.7	11254.6	21214.1	20839.2	22289.2	21682.7	15514.8	25308	20629.9	17403.2	19494.1	20245.9	20176.7	22312.9	20249.4			1148.59	560	537.069	778.492
318	19243.6	10059.9	20666.9	17942.7	29983.2	29770.7	25253.4	18423.7	18602.8	22683.7	17679.2	13227.7	11543.2	21256.3	20854.9	22239.8	21779.9	15718.9	25204.4	20633.6	16958.2	19242	20077.7	20295.7	21092.6	20048			1148.59	550	564.193	778.492
319	19205	9810.22	20115.1	17694.5	29888.8	29353.6	24478	17367.6	18653	21421.9	16657.1	13033.6	11362.8	21022.1	20726	22063.1	21574	15576.5	25049	20452.6	16645.5	18855.9	19654.5	19879	20714.9	19026.9			992.237	510	585.893	751.015
320	19485.8	9685.36	20809.9	17863	29912.4	30280.6	23799.6	16844	18649.2	21443.7	16736.3	12955.9	10954	21241	20784.2	21940.9	21631.2	15619.2	25295.1	20474.3	17060.5	19005.6	19866.1	20153.8	20668.5	17962.7			1154.6	520	575.043	718.96
321	20042	9694.28	20978.5	17740.4	29976.4	30558.6	24685.7	16952.4	18801.2	21166.6	15548.5	13564.2	10533.2	21321.6	20751.1	21917.5	21865.7	15467.3	25269.2	20492.4	17096.5	19115.9	19839	19920.2	20558.1	17560			986.223	600	569.618	709.801
322	20113.5	9587.26	21320.8	17568.8	29924.2	30002.5	25294.9	16762.8	18832.2	21939.7	14843.1	13564.2	11122.3	21133.4	20740.1	21922.7	21619.7	15510.1	25182.8	20412.8	17012.3	18406.7	19849.8	19929.4	20418.6	17905.2			914.06	650	607.593	673.166
323	19783.2	9489.16	21208.4	17596.4	29873.7	29492.6	25682.6	17430.8	18869.6	21757.4	14691.9	13201.8	11170.4	21110.4	20752.7	21849.9	21373.7	15557.5	25169.9	20391.1	17150.7	18257	19660	19778.3	20470.9	17416.2			908.047	650	607.593	577
324	20372.3	9373.22	21361.7	17863	29813	30465.9	25474.9	18351.5	19328.4	20677.9	14540.7	13072.4	11266.6	21217.9	20790.4	21904.5	21779.9	15671.4	25269.2	20702.3	17168.7	18138.8	19822.7	19677.5	20656.8	18077.7			1028.32	640	634.717	572.42
325	20642.1	9408.89	21780.7	18062.2	29816.4	30435.1	25184.1	18712.6	19386.4	20160	14382.4	13227.7	12433	21271.7	20818.7	21769.4	21671.2	15605	25234.6	20684.2	16417	18044.3	19453.8	19265.4	20622	17761.4			926.087	850	623.868	650.269
326	20372.3	9373.22	21520.1	17896.7	29819.8	29678	25308.7	19326.4	19073.2	19430.6	14274.4	13357.1	11952	21233.3	20928.7	21616	21505.3	15600.2	25273.5	20724	16032.1	18012.8	19334.5	19068.5	19837.5	18322.2			926.087	830	623.868	631.952
327	20476.9	9569.42	21765.3	18595.4	29904	29245.5	24782.6	17539.1	19108	20495.5	14231.2	13616	12360.8	21605.8	21411.3	21808.4	21636.9	15624	25653.4	21089.5	16188.5	18446.1	19269.4	18972.3	20116.4	19875.5			883.993	890	613.018	682.325
328	20515.5	9961.83	23354.3	19171.5	29892.2	28519.3	25779.5	17268.3	19169.9	20043.3	13727.3	14314.9	13503.1	22039.8	21702	21595.2	21699.8	15092.4	25562.8	21346.4	16447.1	17949.7	19166.3	19352.4	19889.8	19142			992.237	850	661.842	682.325
329	20702.7	9863.73	22358	19101.1	29814.7	29106.4	24796.5	17918.2	19641.6	19000.3	13878.5	14056.1	13960	21982.2	21782.2	21462.6	21430.9	14878.8	25321	21122.1	16531.3	17673.9	18922.2	19416.5	19878.2	19314.6			986.223	920	640.142	664.008
330	20680.7	9756.71	22082.1	19217.5	29821.5	29461.7	23924.2	17123.9	19648.1	19459.8	15001.4	13719.6	13779.7	22055.1	21711.5	21384.7	21368	14869.3	25092.2	21270.4	16296.7	17713.3	18412.2	19517.2	20000.2	19285.8			986.223	880	613.018	654.849
331	20499	9729.95	22358	19119.4	29622.7	29554.4	24048.8	16961.4	19776.9	19029.5	15138.2	14082	13575.3	22297.1	21749.2	21259.9	21247.9	14935.8	24837.5	21194.4	16747.7	17090.9	18537	19553.9	19413.4	18840			980.209	870	607.593	654.849
332	20487.9	9819.14	21647.8	18984.6	29418.8	29260.9	22858.2	16365.6	19486.9	18920.1	14915.1	14107.8	13863.8	22193.4	21601.4	20981.8	20996.1	14750.7	24695	21151	16483.2	16870.2	18130.1	19448.6	18896.2	18509.2			974.196	830	591.318	636.531
333	20603.6	9872.65	21555.9	19027.5	29263.9	29539	21847.5	17710.6	19525.6	17475.9	14598.3	16036.3	14308.7	22009	21453.7	20877.8	20830.2	14551.4	24600	20948.4	16068.2	16515.6	17896.9	19260.8	18257	18106.5			841.898	820	596.743	668.587
334	20383.3	9747.79	21142	18852.8	29189.8	28982.8	21667.5	17846	19599.1	16221.4	14382.4	16191.7	14525.2	22097.4	21309.1	20768.6	20647.2	14475.4	24518	20850.7	15815.6	16326.5	17810.1	19169.2	18355.8	17459.3			841.898	790	602.168	760.174
335	20256.7	9640.77	21387.3	18687.4	29166.2	28828.3	21349.1	18694.5	19097.7	16520.4	13885.7	16463.5	14813.7	22201.1	21208.5	20599.7	20424	14323.5	24353.9	20677	16380.9	16507.8	17951.1	19215	18175.7	18653			841.898	830	623.868	801.388
336	19810.7	9489.16	21351.5	18282.8	29038.1	28812.9	20366.1	18631.4	19238.2	16403.7	14108.8	18094.3	16112.4	21824.7	21005.8	20321.5	19920.6	14176.4	23965.4	20383.9	17030.4	16555	18466.5	18995.2	17885.2	18379.8			835.884	880	699.817	732.698
337	19678.6	9462.4	21331.1	18086.7	28889.9	28658.4	18483.1	18143.9	19810.5	16943.5	13914.5	18314.3	16833.8	21663.4	20892.6	20170.8	19600.2	14029.3	23801.3	20318.7	16086.3	16389.6	18330.9	18738.8	18053.7	18207.2			661.491	870	721.516	796.809
338	18830.6	9417.81	21172.7	17912	28812.4	27824.1	18137	19452.8	19466.3	16797.6	13453.8	18314.3	16966.1	21575.1	20812.4	20178.6	19485.8	14015.1	23814.3	20351.3	15749.5	16405.3	18309.2	18715.9	18175.7	18897.5			703.586	910	726.941	801.388
339	18527.8	9605.09	20850.8	18028.5	28780.4	27978.6	17694	19191	19427.6	16279.7	13144.3	18210.8	17266.7	21317.8	20812.4	20150	19274.1	13948.6	23624.3	20195.7	15857.7	16058.6	18265.8	18427.4	18076.9	17977.1			703.586	910	705.242	718.96
340	18544.3	9444.56	21249.3	17807.8	28569.8	27314.3	17126.3	19488.9	19227.9	16148.4	13396.2	18547.3	17350.8	21148.8	20699.3	20103.2	19234.1	13848.9	23589.8	20224.6	15833.7	15956.2	17934.8	18106.8	17995.6	18336.6			697.572	910	683.542	677.746
341	18384.6	9203.77	20942.8	17725.1	28394.6	26727.2	16586.4	19173	19073.2	16199.5	12805.9	18430.8	17579.3	21187.2	20647.4	20053.8	19136.8	13739.8	23585.4	20079.9	15208.3	15601.6	17967.4	18033.5	17972.3	18365.4			529.193	940	721.516	650.269
342	18637.9	8998.64	21387.3	17630.1	28361	25599.4	15769.5	19840.9	18868.3	16717.4	12626	18430.8	17386.9	21014.4	20545.3	19939.4	19222.6	13578.4	23317.8	20159.5	15124.1	15325.8	17858.9	18065.6	17275	17660.7			529.193	990	716.091	645.69
343	18946.3	9114.58	21698.9	17722	28254.8	24471.6	15589.5	20030.5	18303.7	16965.3	13266.6	19259.1	17940	21241	20674.1	20085	19136.8	13611.6	23339.3	20242.7	14751.2	15191.9	18021.6	18019.8	17292.5	18653			475.071	960	726.941	641.111
344	19067.4	8882.71	21377	17421.7	28118.4	24270.8	16891	20527	18186.4	16965.3	13856.9	18909.7	18300.7	21156.5	20590.8	19994	19073.9	13445.5	22907.6	20054.6	15082	15617.4	18081.3	18253.3	16909	19257			541.22	960	743.216	627.373
345	18737	8748.93	20835.5	17418.6	27923	24502.5	17112.5	17385.7	17462.1	16848.6	14216.8	18676.7	18264.7	20876.1	20424.2	19884.8	19085.3	13431.3	22817	20003.9	14937.7	15971.9	18179	17992.3	16833.4	18696.2			475.071	960	726.941	654.849
346	17861.6	8713.26	20794.6	17489.1	27778.1	23359.3	17832.4	18396.7	17794.6	16564.2	13885.7	18663.8	18192.5	20618.8	20406.9	19856.3	18959.5	13483.5	22639.9	19960.5	14637	16074.4	18423.1	18610.5	16345.3	19487.1			336.759	990	743.216	604.476
347	17404.6	8561.64	20145.7	17210.3	27747.8	23730.1	16544.8	18243.2	18004.7	15980.7	14015.3	18870.9	18228.6	20254	20213.6	19749.7	18719.2	13317.4	22700.4	19797.6	14847.5	16082.3	18260.3	18523.5	15311	20465.1			342.773	960	721.516	595.317
348	16798.9	8418.95	20120.2	17296.1	27458	23158.4	16697.1	19127.8	17620.6	15893.2	13230.6	18754.4	18060.3	19877.6	19886.7	19565.1	18484.6	13274.7	22614	19660.1	14450.6	15727.7	18249.5	18340.3	15467.9	22176.5			342.773	920	688.967	595.317
349	16061.1	8356.52	19783	17103	27289.6	22463.2	16420.2	18315.4	17503.3	15988	13497	18961.5	18168.5	19808.5	19831.7	19458.6	18341.6	13127.5	22497.5	19602.2	14612.9	15381	18347.1	18454.8	15804.9	21069.1			342.773	860	683.542	682.325
350	16452	8276.26	20201.9	16989.6	27240.7	22710.4	16738.7	18189	17226.2	15980.7	12021.3	19142.7	17964.1	19359.2	19679.2	19513.1	18181.4	13141.8	22471.6	19385.1	14619	15499.2	18477.3	18551	16322.1	20810.3			342.773	870	678.117	682.325
351	16391.5	8204.91	19798.3	16931.4	27274.4	23143	16614.1	16185.1	17660.6	16629.8	11862.9	18832	17747.6	19067.3	19522.1	19411.8	17878.2	13065.8	22411.1	19135.4	14534.8	15562.2	18396	18363.2	16839.2	20896.6			342.773	870	694.392	673.166
352	16325.4	8115.72	19364	16529.9	27004.9	22555.9	16655.6	16140	17884.8	17074.8	12158.1	18780.3	17591.3	18644.9	19181	19255.8	17666.5	12738.4	22074.4	18936.4	14727.2	15830.1	18303.7	18436.5	16420.9	20608.9			342.773	850	678.117	700.642
353	16793.4	8320.85	18929.7	16214.3	26920.7	22602.3	17334	15598.3	17966	16870.5	11783.8	17744.8	16605.3	18341.5	19009.7	19235	17815.3	12671.9	22035.5	18856.8	15430.8	16239.9	18271.2	18486.9	17246	20263.8			342.773	770	640.142	728.119
354	16837.4	8267.34	18985.9	15843.5	26718.5	23266.6	17624.7	14903.3	18055	16797.6	12006.9	17460.1	16473.1	17846.1	18690.6	19144	17409.1	12496.3	21854.2	18339.3	15394.7	16184.7	18037.9	17974	17153	19415.2			463.044	800	667.267	609.055
355	17399.1	8294.09	18674.3	15484.9	26582.1	22710.4	17680.1	15914.3	18210.9	16688.2	11431	16178.7	14513.1	17681	18406.2	19068.7	17317.5	12439.4	21599.5	18234.4	15340.6	15924.7	17940.3	17882.4	17211.1	18854.4			619.396	800	634.717	613.635
356	17839.5	8410.03	18199.1	15506.4	26427.1	23173.9	17555.5	15914.3	18622.1	16717.4	11164.7	15220.9	13563.2	17135.6	18063.5	18855.5	16951.4	12221.1	21379.3	17912.3	15057.9	16216.2	17902.3	17763.3	17135.6	18365.4			493.111	820	661.842	673.166
357	17668.9	8427.87	18163.3	15432.8	26305.8	23328.4	16821.7	15715.7	18743.2	17155	11877.3	14767.9	13683.5	16859.1	17785.3	18839.9	16882.7	12187.8	21172.1	17735	15003.8	16436.8	17723.3	17841.2	17414.5	19199.5			565.274	760	688.967	664.008
358	17322	8615.15	18173.6	15196.9	26277.2	24193.5	16392.5	16329.5	18341.1	18708.6	11431	14392.6	13250.6	16701.7	17862.4	18894.5	16625.3	12159.4	21254.1	17724.2	14973.8	16531.4	17896.9	17854.9	17234.4	19400.9			565.274	710	672.692	664.008
359	17217.4	8659.75	18209.3	14731.1	26026.2	24518	16101.8	15264.4	18167.1	18745	12208.5	14392.6	12938	16336.8	17670.6	18728.1	16333.5	12121.4	21275.7	17423.8	14889.6	16594.4	17978.2	18106.8	17821.2	19170.8			565.274	710	678.117	686.904
360	17850.6	8401.11	17959	14378.7	25812.2	24286.2	16198.7	15219.2	18600.2	17804.1	12748.3	12748.8	12372.8	16094.9	17559	18756.7	16161.9	12259	21262.7	17253.7	14474.6	16720.5	17956.5	18280.8	18094.3	20076.8			565.274	650	683.542	686.904
361	17900.1	8204.91	18132.7	14403.2	25726.3	24332.6	15977.2	14677.6	18315.3	18854.4	13137.1	12037	11002.1	16175.6	17376.7	18647.6	16327.8	12211.6	21090	17170.5	15202.3	16736.3	17983.7	18116	17780.6	20048			565.274	630	672.692	604.476
362	17977.2	7874.93	17923.2	14026.2	25581.5	24286.2	15755.7	15796.9	18289.5	19459.8	13043.5	11778.1	10797.7	15853	17255.7	18761.9	16133.3	12173.6	21033.9	17014.9	14727.2	16499.9	17712.4	17685.5	17670.2	20033.7			565.274	610	694.392	563.262
363	17668.9	8133.56	17586	13753.5	25384.4	24239.9	15908	15562.2	18534.4	19262.9	12244.5	11842.8	10412.9	15791.5	17032.5	18751.5	16184.8	12059.7	20848.3	16986	14420.5	16429	17609.3	17571	18594.1	19127.6			565.274	610	672.692	554.103
364	16727.3	8115.72	17570.7	13535.9	25268.1	25305.9	17306.3	16771.8	18593.7	19664	11308.7	11545.1	10352.8	15891.4	16738.6	18541	16253.4	11912.6	20658.3	16993.2	14113.8	16381.7	17490	17241.3	18315.1	18868.7			451.017	660	688.967	544.944
365	17167.8	7937.36	16901.4	13539	25101.4	25893	17237.1	16997.5	18522.8	20181.9	11474.2	11519.2	10388.9	15914.4	16663.2	18520.2	16207.7	11998	20615.1	16953.4	13933.4	16318.7	17419.5	17277.9	18582.4	19156.4			451.017	610	699.817	444.198
366	17327.5	7669.81	16809.4	13618.7	25015.5	25537.6	17472.4	16871.1	18953.3	20561.2	12813.1	11376.9	10653.4	15956.7	16556.3	18385	16339.2	11869.8	20593.5	17025.8	14089.8	17484.8	17435.7	17346.6	18623.1	18394.1			451.017	610	683.542	430.46
367	17377	7776.83	17131.3	13554.3	24983.4	25414	17583.2	15724.7	18381.1	19233.7	13864.1	11131	10713.5	15814.6	16438.4	18312.3	16390.7	11855.6	20442.4	17109	14396.4	16909.6	17045.1	17305.4	18681.2	18422.9			655.477	600	667.267	430.46
368	17222.9	7767.91	16870.7	13563.5	24963.2	25506.7	18109.3	14280.4	18187.7	19649.5	13979.3	11105.1	10497.1	15876	16312.7	18208.3	16505.1	11865.1	20248.2	17029.4	14859.5	16759.9	16980	16975.7	18663.8	18149.7			649.464	630	640.142	370.928
369	17812	7883.85	16829.8	13447	25012.1	25228.6	18275.5	14334.6	18335.9	18985.7	15145.4	10936.8	10617.3	15860.6	16207.4	18023.7	16482.3	11699	20144.5	16957	14781.3	16870.2	16925.8	16920.7	19006.6	18207.2			643.45	640	618.443	370.928
370	17426.6	8080.05	16354.7	13404.1	25071	25182.3	18843.1	16121.9	18678.8	19014.9	15692.5	11247.4	10533.2	15872.2	16153.9	17932.8	16768.3	11699	20317.2	16881	15057.9	16633.8	16855.3	17479.4	20180.4	18005.8			553.247	660	580.468	357.19
371	16843	8160.32	16533.5	13523.7	24993.6	24981.5	18926.2	15020.6	18613.1	20473.7	16606.7	11001.5	10388.9	16029.6	16009.3	17896.4	16779.8	11608.8	20312.9	16823.1	14468.6	16838.7	16730.5	17580.2	20761.4	17473.7			553.247	780	558.768	352.611
372	17690.9	8401.11	16538.6	13535.9	24929.5	24687.9	18635.4	14939.4	18529.3	20284	17967.2	10962.7	10713.5	15956.7	15990.5	17865.2	16596.7	11528.1	20110	16834	15701.4	16893.9	16773.9	17506.9	20645.2	19616.6			745.681	730	558.768	343.452
373	17745.9	8285.17	16651	13453.2	25042.4	24147.2	18427.8	14334.6	18841.2	19678.6	17837.6	10962.7	10905.9	15925.9	15973.2	17831.4	16522.3	11490.2	20114.3	16765.2	15785.6	16602.3	16611.2	16998.6	20070	19817.9			745.681	740	531.644	325.135
374	17955.2	8249.5	16431.3	13505.3	24904.3	23930.9	18275.5	14280.4	18892.8	18839.9	17715.2	10755.6	10978	15829.9	15841.2	17675.4	16585.2	11385.7	20079.8	16671.1	16134.4	16602.3	16632.9	16439.9	20128.1	18854.4			745.681	810	520.794	334.293
375	17734.9	8204.91	16339.3	13349	24781.3	23668.3	17334	13793	18727.8	18971.1	18046.4	10910.9	10990.1	15561.1	15636.8	17548.1	16362.1	11290.8	19984.8	16475.7	15575.1	16586.6	16421.3	15940.8	19674.8	18120.9			745.681	770	526.219	293.079
376	17437.6	8124.64	16482.4	13306.1	24690.3	22849.5	17735.5	12926.4	18552.5	18329.3	16599.5	11105.1	10569.2	15453.6	15746.9	17561.1	16167.6	11219.6	19786.2	16316.5	15743.5	16389.6	16415.9	15830.9	19924.7	16956			523.179	630	482.819	325.135
377	17178.8	8035.46	15869.3	13456.2	24651.6	22555.9	18081.6	12330.6	18393.9	17826	15548.5	11014.5	10473	15472.8	15647.8	17425.9	16156.2	11120	19583.3	16280.3	15340.6	16539.3	16377.9	15885.8	19907.3	17171.7			601.355	620	455.695	320.555
378	16997.1	8187.07	16155.4	13287.7	24660	22308.7	17984.7	13386.8	18595	18022.9	15318.2	10807.4	10978	15380.6	15591.3	17392.1	16322.1	11229.1	19514.2	16226	15442.8	16586.6	16101.2	15840	19680.6	17718.2			553.247	620	461.119	334.293
379	16958.6	8213.83	16201.4	13333.7	24597.7	21845.3	18261.6	14099.9	18270.2	17723.9	15073.4	10872.1	10533.2	15380.6	15470.2	17285.5	16253.4	11243.4	19466.7	16139.2	15076	16767.8	15873.4	15299.7	18896.2	18164			487.098	630	461.119	315.976
380	16809.9	8133.56	16022.6	13232.5	24417.4	21752.6	17984.7	12664.6	17683.8	17052.9	16023.6	10885	10461	15273.1	15284.8	17254.3	15955.9	11101	19440.8	15864.2	14564.8	16744.1	15558.7	14910.4	18721.9	17790.1			481.084	600	471.969	402.984
381	16639.2	8222.75	16370	13155.9	24213.6	21814.4	17043.3	14406.8	17489.1	17344.6	16038	10665	10088.3	15534.2	15217.2	17093.2	16030.3	11162.7	19427.9	15806.3	14456.6	16759.9	15406.8	15107.3	19018.2	17718.2			649.464	670	461.119	412.143
382	17074.2	8347.6	16548.8	13171.2	24297.8	22200.6	16447.9	14235.3	17374.4	16979.9	15584.5	10639.1	9835.75	15438.2	15256.5	17106.2	16099	11162.7	19259.5	15712.2	14829.4	17390.3	15439.4	15473.7	18843.9	17459.3			649.464	670	466.544	435.039
383	16820.9	8463.54	16467.1	13024.1	24316.4	21304.5	16669.4	14867.2	17714.7	17373.8	15361.4	10600.3	9775.63	15499.6	15261.2	17176.4	16247.7	11257.6	19583.3	15820.7	14384.4	17815.8	15688.9	15446.2	19006.6	18192.8			649.464	660	444.845	389.246
384	17316.5	8624.07	16262.7	13263.2	24353.4	21428.1	16780.2	16943.3	17669.6	17031	14619.9	10457.9	10208.5	15564.9	15319.4	17223.1	16608.1	11328.8	19712.8	15744.8	14402.5	17894.6	15867.9	15835.4	18774.2	17977.1			649.464	580	493.669	384.666
385	17184.3	8686.5	15782.4	13011.9	24340	20686.6	16295.6	17033.6	17832	15958.8	13856.9	10639.1	10376.8	15415.2	15207.8	17212.7	16430.8	11300.3	19583.3	15636.2	14402.5	17492.7	15862.5	15830.9	19163.5	18207.2			649.464	580	477.394	370.928
386	17217.4	8731.09	16702.1	13008.8	24338.3	20779.3	16780.2	16762.8	17630.9	16097.4	13597.8	10548.5	11050.2	15641.7	15495.4	17353.1	16430.8	11347.8	19777.6	15882.3	15100	17595.1	16106.6	15537.8	19686.5	19113.2			649.464	570	477.394	370.928
387	17277.9	8686.5	16605	12947.5	24245.6	20331.2	16364.8	17078.7	18025.3	16184.9	13648.1	10665	11134.4	15568.8	15404.2	17295.9	16402.2	11343	19509.9	15777.3	15340.6	17555.7	16112.1	15226.4	20035.1	18480.4			649.464	570	471.969	311.397
388	17096.2	8811.36	16559	12852.5	24097.4	19775.1	16032.6	17864.1	18606.6	15900.5	12949.9	10587.4	10893.9	15453.6	15412.1	17119.2	16179	11366.8	19475.4	15661.5	15490.9	17579.4	16090.4	14965.4	19889.8	17689.4			799.803	570	439.42	325.135
389	16644.7	8784.6	16370	12754.5	23981.1	19651.5	15908	16997.5	18663.3	15426.4	13129.9	10380.3	11507.1	15461.2	15327.2	17095.8	16282	11295.6	19484	15686.9	15743.5	17666.1	15732.3	14576.1	19273.9	17847.6			799.803	560	433.995	325.135
390	16672.3	8847.03	16109.4	12546.1	23703.2	20331.2	15894.1	16473.9	18497.1	15696.2	12733.9	10224.9	11002.1	15465.1	15229.8	16958	16322.1	11300.3	19225	15704.9	15755.5	17540	15754	14567	18919.5	17502.5			799.803	560	406.87	325.135
391	16639.2	8713.26	15695.6	12258	23573.5	20223.1	15852.6	15065.8	18770.3	17052.9	12258.9	10406.2	11038.2	15541.9	15140.2	16804.6	16287.7	11271.8	19121.3	15925.7	15779.6	17374.5	15710.6	15038.6	18942.7	18192.8			787.776	520	374.321	489.992
392	16380.4	8766.77	15220.4	12068	23442.1	20640.2	15755.7	15147	18803.8	16819.5	10639.2	10483.8	11002.1	15576.5	15080.5	16747.5	16133.3	11238.6	19199.1	15838.8	15671.3	17264.2	15585.8	15066.1	18750.9	16524.5			908.047	540	385.17	485.412
393	15868.4	8722.17	15159.1	12083.3	23425.2	20702	15548	14614.4	18833.5	16432.9	9393.9	10665	10845.8	15411.3	15027	16672.1	15967.4	11139	18870.9	15683.2	15665.3	17406	15526.2	15327.1	18483.7	15920.5			908.047	490	368.896	476.254
394	16606.2	8427.87	14995.6	12365.3	23393.2	21072.8	15492.6	14090.9	18427.5	15535.8	9840.2	10885	10978	15764.6	15144.9	16838.4	16316.3	11352.5	18797.5	15849.7	15893.8	17059.3	15656.4	15171.4	18251.2	14726.8			908.047	490	374.321	476.254
395	17217.4	8401.11	14576.6	12359.1	23307.3	21134.6	14952.6	13404.8	18669.8	16608	11092.7	10923.9	10593.3	15660.9	15056.9	16711.1	16327.8	11286.1	18659.4	15871.4	15262.4	16523.5	15358	15345.4	17983.9	14281			908.047	490	374.321	480.833
396	17850.6	8436.79	14004.4	12319.3	23283.7	21706.2	15021.9	13955.5	18543.5	16017.2	11344.7	10807.4	9968.02	15814.6	15108.7	16820.2	16476.5	11442.7	18771.6	16023.4	15665.3	16775.7	15710.6	15670.6	17879.3	13907.1			902.033	500	374.321	471.674
397	17927.6	8418.95	13621.2	12395.9	23266.9	21289.1	15021.9	15165.1	18471.3	15718.1	11596.6	10755.6	10304.7	15749.3	15042.7	16815	16442.2	11433.2	18771.6	16092.1	15009.8	16783.5	15683.5	15514.9	17147.2	13288.7			715.613	500	379.745	485.412
398	17476.1	8338.68	13703	12343.8	23071.5	21505.4	15035.7	13612.4	18493.2	15295.1	12374	10652.1	10653.4	15726.2	14972	16646.1	16276.3	11314.6	18681	16215.2	15364.6	16822.9	15748.6	15244.7	17001.9	13259.9			715.613	480	406.87	448.778
399	17553.2	8240.58	13810.3	12484.8	23036.1	22015.2	14952.6	13964.5	18462.3	14689.7	13158.7	10781.5	10725.5	15879.8	15019.2	16588.9	16407.9	11352.5	18814.8	16211.6	15911.9	17043.6	15813.7	15459.9	17025.2	13188			559.261	410	428.57	457.936
400	17613.8	7946.28	13289.1	12414.3	22945.2	22926.7	15866.4	13829.1	18500.9	15601.4	13072.3	10910.9	10160.4	15860.6	15000.3	16440.7	16442.2	11456.9	18883.9	16233.3	15653.3	16492	15596.7	15121.1	17722.5	12569.6			553.247	330	417.72	462.516
-400	8622.45	4129.21	7158.04	6729.65	13649.8	10412.8	7822.45	11659.8	21045.5	9379.81	6327.38	6989.21	5410.87	7634.61	8290.71	9638.3	7940.78	7152.28	10499.7	7696.87	8954.18	7785.04	8625.65	9378.53	7106.42	12066.2			877.979	560	396.02	389.246
-399	8820.66	4236.23	7117.16	6720.46	13745.9	10335.6	7794.76	11674.1	21205.2	9423.57	5729.92	6898.6	5446.94	7626.93	8271.85	9596.71	7975.1	7071.6	10391.8	7642.59	8749.72	7824.44	8663.62	9099.19	6781.02	12411.4			877.979	550	444.845	398.405
-398	8947.3	4209.47	6744.19	6680.62	13767.8	10551.8	7725.54	10250.8	21127.4	9058.88	5370	6730.35	5507.06	7404.19	8086.39	9474.55	7643.28	6938.71	10219.1	7544.89	8894.05	7698.37	8370.67	9286.95	6775.21	11764.2			823.857	450	417.72	416.722
-397	9145.52	4147.05	6820.83	6646.91	13771.1	10551.8	7739.38	10531.2	21154.2	8628.55	5298.01	6717.4	5470.99	7419.55	8031.38	9440.75	7586.07	6914.98	10093.9	7508.7	8244.58	7627.45	8240.48	9460.96	6920.48	12123.7			745.681	450	412.295	416.722
-396	9558.47	4717.82	7086.51	6827.72	13990.1	10289.2	8030.13	11214.1	21892.6	8730.66	5499.57	7183.35	5675.4	7542.45	8045.53	9466.75	7654.72	7057.36	10085.2	7696.87	8575.33	7674.73	8278.45	9547.97	6612.51	12296.3			667.505	450	374.321	430.46
-395	9497.9	4771.33	7071.18	6763.36	14005.3	10366.5	7753.23	11681.3	22337	8920.3	5139.65	6989.21	5543.13	7438.76	7924.51	9401.76	7488.82	7033.63	10059.3	7689.64	8166.41	7737.77	8235.05	9644.14	6711.29	11778.6			661.491	540	390.595	370.928
-394	9415.31	4682.15	7014.98	6738.85	14055.8	10752.7	7960.9	11480	22328.9	9044.3	5017.28	7183.35	5230.5	7500.2	7908.79	9427.76	7574.63	6986.17	10076.6	7747.53	7931.88	7643.21	8273.03	9547.97	6798.45	11620.4			559.261	460	406.87	366.349
-393	9536.45	4708.9	7224.46	6683.68	14064.2	10505.5	8071.66	12666.1	22273.9	9408.98	4923.7	7131.58	5230.5	7515.56	7948.08	9406.96	7505.98	6967.19	10080.9	7787.34	8310.73	7745.65	8300.15	9447.23	6815.88	11419			559.261	460	444.845	366.349
-392	9525.44	4592.97	7168.26	6496.75	13971.6	10412.8	8127.04	12651.8	22821.6	9037	4988.48	7222.18	5519.08	7438.76	7845.92	9331.58	7546.03	6924.47	9977.29	7722.2	8316.75	7840.2	8104.85	9383.11	6839.13	12569.6			571.288	490	428.57	375.508
-391	9652.07	4673.23	6662.44	6505.94	14113.1	10551.8	8237.8	12838.7	22997.5	8781.72	5053.27	7338.67	5386.82	7477.16	7918.22	9404.36	7523.14	6867.52	10106.8	7783.72	8352.83	8312.98	7980.08	9323.58	6966.96	11519.7			571.288	520	406.87	380.087
-390	9690.62	4548.37	6907.69	6426.27	14126.6	10752.7	8445.48	13291.5	23051.2	8329.5	4981.28	7429.27	5555.15	7534.76	7844.35	9399.17	7568.91	6672.93	9947.07	7740.3	8370.87	8281.46	8023.48	9236.57	6833.32	11519.7			571.288	540	396.02	357.19
-389	9949.4	4503.78	7275.55	6466.11	14151.8	10474.6	8667	13916.9	23245.9	8832.78	4981.28	7092.75	5555.15	7492.52	7853.78	9391.37	7505.98	6634.96	9912.53	7638.97	8124.31	8533.61	8028.9	9177.04	6897.23	11591.6			571.288	520	385.17	357.19
-388	9960.41	4539.45	7219.35	6355.78	14258	10057.5	8971.59	14103.8	23565.4	9284.99	4873.31	7209.24	5398.84	7438.76	7789.34	9378.37	7362.95	6601.74	9787.33	7512.32	8070.19	8423.29	8213.35	9309.84	6937.91	11534.1			511.152	500	347.196	348.032
-387	10252.2	4548.37	7204.02	6456.91	14406.2	10042	8888.52	14060.7	23682.2	10014.4	4765.33	7532.81	5591.23	7534.76	7814.49	9412.16	7380.12	6729.88	9856.41	7653.45	8172.42	8494.21	8403.22	9218.26	7513.16	12684.6			517.166	410	352.621	274.762
-386	10356.8	4708.9	7541.23	6524.33	14377.6	9949.33	9179.27	14341.1	23582.9	9970.61	5031.67	7597.53	5555.15	7592.37	7863.21	9430.36	7511.7	6696.66	9882.31	7733.06	8154.38	8573	8500.87	9190.78	7635.18	12641.5			517.166	340	352.621	288.5
-385	10494.5	4744.58	7699.62	6591.75	14268.1	10242.9	9165.42	14607	23713.1	9729.91	5197.24	7701.07	5434.91	7488.68	7833.35	9378.37	7431.61	6634.96	9865.04	7642.59	7901.81	8596.64	8441.2	8948.07	7484.11	12238.8			517.166	290	352.621	288.5
-384	10643.2	4780.25	7653.63	6530.46	14229.3	10768.1	8985.44	14563.9	23842	9394.4	5334.01	7610.47	5434.91	7442.6	7820.78	9438.16	7471.65	6582.76	9856.41	7555.75	7222.28	8478.45	8452.05	8622.94	7518.97	12181.3			312.705	270	352.621	288.5
-383	10604.6	4833.76	7444.16	6472.23	14305.1	11077.1	8667	14765.2	23974.9	9948.72	5470.77	7597.53	5543.13	7446.44	7861.64	9588.92	7505.98	6611.23	9977.29	7610.03	8082.22	8604.52	8620.22	8645.84	7391.14	12181.3			312.705	270	368.896	288.5
-382	10990	4762.41	7326.64	6585.62	14310.2	11015.3	8736.22	14952.1	23918.5	9839.32	4650.16	7377.49	5338.72	7350.43	7853.78	9614.91	7420.16	6578.01	9998.88	7664.3	8196.47	8620.28	8538.85	8783.22	7455.05	12080.6			312.705	290	368.896	293.079
-381	10356.8	4699.99	7122.27	6518.2	14136.7	10969	8431.63	14326.7	24063.5	9372.52	4376.62	6976.26	5050.14	7323.55	7768.91	9471.95	7425.88	6596.99	9972.97	7599.17	8437.02	8533.61	8538.85	8737.42	7327.22	12785.3			312.705	290	347.196	288.5
-380	10015.5	4753.5	7025.2	6551.91	14052.5	10953.5	8722.38	16217.3	24043.3	8934.89	4383.82	7053.92	5470.99	7335.07	7709.19	9440.75	7477.37	6611.23	10063.6	7581.08	8449.04	8833.03	8452.05	8622.94	7135.47	12799.7			312.705	300	336.346	288.5
-379	9663.09	4664.31	6825.94	6692.88	14000.2	10984.4	8860.83	16023.2	23824.5	9037	4923.7	7390.44	5290.62	7365.79	7704.47	9432.96	7483.09	6615.98	9895.26	7584.69	8292.69	8896.07	8522.57	8567.99	6873.99	12986.6			312.705	300	309.221	288.5
-378	9250.13	4441.35	6907.69	6763.36	13873.9	11293.4	8805.45	16159.8	23729.2	8891.13	5298.01	7364.55	5158.36	7427.23	7640.03	9412.16	7654.72	6544.79	9852.09	7649.83	8262.62	8919.71	8468.32	8430.61	6746.16	13590.7			312.705	290	314.646	279.341
-377	9117.99	4370.01	6963.89	6604.01	13786.3	10922.6	8777.76	17489.6	23486.2	8716.07	6384.97	7765.78	5170.38	7450.28	7596.02	9365.37	7614.68	6430.88	9964.34	7740.3	8088.23	8911.83	8376.1	8691.63	7176.14	13993.4			312.705	270	309.221	274.762
-376	9420.82	4325.41	6928.12	6502.88	13818.3	10613.6	8680.84	16512	23184.1	8431.62	6528.94	7985.81	5374.79	7484.84	7539.44	9313.39	7689.05	6464.11	9951.39	7628.12	7745.46	8683.32	8457.47	8883.96	7007.64	14122.8			312.705	270	314.646	274.762
-375	9090.46	4227.31	6667.55	6389.49	13715.5	10551.8	7850.14	16303.5	23407	8373.27	6471.35	7895.21	5230.5	7384.99	7534.73	9357.58	7643.28	6454.61	9877.99	7530.41	7444.78	8517.85	8555.12	8783.22	6868.18	13058.5			294.664	240	320.071	261.024
-374	8996.86	4164.88	6861.7	6352.72	13739.1	10320.1	7808.61	17173.3	22233.6	7753.29	5996.26	8645.91	5182.41	7438.76	7567.73	9484.94	7797.75	6478.34	9791.65	7461.66	7222.28	8848.79	8620.22	9199.94	6775.21	12296.3			138.312	280	336.346	297.659
-373	8688.52	4164.88	6892.36	6285.3	13757.7	10428.3	7850.14	15814.7	22609.5	7622.01	6363.37	8723.56	4797.63	7392.67	7556.73	9373.17	7826.36	6502.07	9713.94	7421.86	7144.1	8762.11	8690.75	9195.36	6571.84	12612.7			138.312	280	325.496	251.865
-372	8148.93	4209.47	7117.16	6193.36	13668.4	10119.3	7504.02	15254	22247	7636.59	6291.39	8581.19	4881.8	7285.14	7468.72	9284.8	7826.36	6506.82	9713.94	7367.58	7126.06	8848.79	8745	9309.84	6647.38	12713.4			138.312	400	320.071	242.706
-371	7862.61	4182.72	6785.06	6083.04	13569	10242.9	7351.72	14283.6	23279.4	8125.28	6147.42	8348.22	4833.71	7135.37	7410.56	9256.2	7689.05	6516.31	9787.33	7259.02	6921.6	8777.87	8560.55	9149.57	6519.54	12713.4			138.312	430	303.796	210.651
-370	8115.89	4209.47	6774.85	6279.17	13634.7	10103.8	7628.62	14240.4	23008.3	8344.09	6543.33	8658.85	4593.22	7027.84	7511.15	9235.41	7792.03	6516.31	9765.74	7371.19	6626.94	8706.96	8598.52	9213.68	6304.55	13259.9			138.312	460	287.522	192.333
-369	7774.52	4129.21	6616.46	6291.43	13511.7	9933.88	8099.35	14233.2	22990.8	8708.78	7399.94	8620.02	4557.15	6951.03	7434.14	9178.22	7746.26	6502.07	9631.91	7298.82	6392.41	8431.17	8517.15	8970.97	6385.9	12397			54.122	460	276.672	187.754
-368	7774.52	4155.96	5998.24	6230.14	13602.7	9933.88	7891.68	15246.8	23066	8555.61	7680.68	8671.79	4485.01	6805.1	7385.42	9186.02	7614.68	6516.31	9705.3	7251.78	6320.25	8431.17	8517.15	8810.69	6583.46	12655.9			54.122	470	271.247	155.698
-367	7851.6	4200.56	6223.05	6312.88	13525.2	9887.53	7697.85	14628.6	22792.1	8234.68	7666.28	8503.53	4641.32	6778.22	7375.99	9115.84	7443.05	6468.85	9610.32	7298.82	6566.8	8525.73	8522.57	8829.01	6484.68	11864.9			276.624	460	227.847	155.698
-366	7895.65	4102.45	6396.76	6282.23	13449.4	9949.33	7725.54	15599.1	22700.8	8840.07	7882.23	8115.24	3992.02	6766.69	7388.56	9095.04	7414.44	6464.11	9549.88	7302.44	6434.5	8131.75	8343.55	8723.69	6275.49	10829.4			276.624	460	216.997	155.698
-365	7515.73	4004.35	6396.76	6315.94	13466.2	10165.6	7656.31	15865	22480.6	9095.35	7839.04	7895.21	3992.02	6797.42	7430.99	9087.25	7563.19	6506.82	9588.73	7262.63	6266.12	7737.77	8131.98	8879.38	6246.44	10771.9			276.624	410	179.023	151.119
-364	7411.12	3888.41	6790.17	6340.46	13420.7	10103.8	7642.47	15426.5	22467.2	8803.6	8141.38	7714.01	4244.52	6728.29	7401.13	9058.65	7471.65	6468.85	9506.7	7157.69	7041.87	7572.3	8045.18	8393.97	6130.23	10513			366.827	410	168.173	146.54
-363	7323.02	3915.17	6468.29	6171.91	13407.3	9902.98	7199.42	14528	22398.7	8891.13	8004.61	7636.35	4088.21	6701.41	7284.83	8967.68	7374.4	6473.6	9519.66	7099.8	7041.87	7572.3	8001.78	8471.82	6072.12	10700			366.827	420	200.723	146.54
-362	7086.26	3825.98	6177.07	6116.75	13680.2	10088.4	6728.69	14743.6	22915.6	9161	8278.15	7636.35	3967.97	6624.6	7317.83	8946.88	7437.33	6582.76	9416.04	7103.41	7108.02	7509.26	8066.88	8641.26	6211.58	11174.6			366.827	430	200.723	146.54
-361	7267.96	3924.09	6003.35	6098.36	13616.2	10181.1	6299.5	14592.7	22530.3	9379.81	8220.56	7778.73	3679.39	6624.6	7251.82	8827.31	7403	6483.09	9346.96	7107.03	7474.85	7367.43	7996.35	8719.11	6473.06	10397.9			505.139	410	189.873	146.54
-360	7515.73	3968.68	5926.71	5896.11	13622.9	9949.33	6299.5	13938.5	22785.4	9292.28	8472.5	7377.49	3919.87	6428.74	7137.09	8707.74	7322.91	6525.8	9152.69	7045.52	6999.78	7131.04	8012.63	8929.76	6554.41	10354.8			505.139	380	211.572	123.643
-359	7284.48	3843.82	5850.07	5788.85	13616.2	9686.69	6036.44	14405.8	22648.5	9124.53	8537.29	7170.41	3799.63	6328.9	7078.93	8725.94	7374.4	6596.99	9264.94	6951.43	6813.36	6886.77	7985.5	8732.84	6618.32	10268.5			505.139	340	211.572	123.643
-358	7163.35	3799.23	5236.97	5730.62	13654.9	10103.8	6548.71	14621.4	22816.3	8949.48	8566.08	7196.29	3571.17	6355.78	7067.93	8679.15	7311.46	6568.52	9325.38	7002.09	6687.07	6744.94	8327.28	8819.85	6507.92	10182.2			505.139	360	238.697	123.643
-357	6799.95	3718.96	5150.11	5589.66	13636.4	9872.08	6244.12	15074.3	23302.3	8898.42	8263.75	7131.58	3450.93	6221.37	7053.79	8624.57	7139.83	6596.99	9303.79	6864.58	6482.61	6650.38	8186.23	8993.87	6618.32	9161.12			505.139	370	238.697	105.325
-356	7240.43	3683.29	5160.33	5516.11	13771.1	9794.83	5842.61	15146.2	23335.8	9058.88	8666.86	6445.6	3535.1	6152.24	6981.49	8634.96	6968.2	6601.74	9338.33	6672.79	6446.53	6689.78	8278.45	8948.07	6914.66	9549.42			505.139	390	233.272	146.54
-355	7080.76	3718.96	5247.18	5519.17	13833.5	9763.94	6147.2	14362.6	22688.7	9197.46	8256.55	6264.4	3258.54	6232.89	6946.91	8619.37	6790.85	6554.28	9290.84	6607.66	6548.76	6618.86	8012.63	8815.27	6653.19	8844.72			589.328	390	227.847	146.54
-354	7196.38	3834.9	5374.92	5292.4	13865.5	9671.24	6327.19	14722.1	22255.1	8934.89	8105.38	6380.89	3547.12	6152.24	6912.33	8554.38	6785.13	6535.3	9148.37	6473.77	6771.26	6579.47	7904.13	8929.76	6449.81	9765.15			589.328	390	227.847	141.96
-353	7251.44	3808.15	5334.04	5234.17	13838.5	9408.6	6437.95	15031.2	22802.9	9051.59	8062.19	6432.66	3823.68	6179.12	6868.33	8567.38	6842.34	6554.28	9165.64	6419.49	6783.29	6524.31	7909.56	8824.43	6409.14	10110.3			589.328	390	222.422	141.96
-352	6838.49	3799.23	5482.21	5105.46	13782.9	9099.62	6521.02	16238.8	23129.1	9328.75	7839.04	6316.17	3703.44	6167.6	6752.02	8536.19	6779.41	6468.85	9027.48	6336.26	6999.78	6453.39	7817.33	8586.3	6089.55	10397.9			589.328	380	222.422	141.96
-351	6910.07	3629.78	5574.18	5117.72	13761	9192.31	6977.9	16303.5	22997.5	8438.91	7803.05	6109.08	3775.58	6217.53	6741.02	8484.2	6779.41	6364.44	8945.46	6300.07	7053.9	6555.83	7801.06	8613.78	6101.17	10311.7			589.328	490	244.122	59.5317
-350	6827.48	3594.11	5972.7	4985.95	13757.7	9037.82	6964.06	16476.1	22874	8220.1	7889.43	6355	3847.73	6213.68	6711.16	8455.61	6693.59	6293.25	8872.06	6285.6	7108.02	6689.78	7828.18	8508.46	6269.68	10642.4			589.328	590	233.272	54.9524
-349	6838.49	3558.43	6161.74	4958.37	13712.2	9130.52	6770.23	15800.3	22824.3	8227.39	7788.66	6432.66	4184.4	6133.04	6675.01	8393.23	6659.27	6217.31	8777.08	6296.45	7432.75	6729.18	7578.63	8471.82	6170.9	11045.1			589.328	590	216.997	54.9524
-348	7119.3	3585.19	6166.85	4909.34	13649.8	9563.09	7393.25	16051.9	22867.3	8183.63	7723.87	6186.74	3955.94	6190.64	6679.72	8385.43	6745.08	6212.57	8872.06	6336.26	7294.44	6713.42	7497.26	8393.97	6217.39	10987.6			589.328	550	222.422	54.9524
-347	7455.17	3647.62	6166.85	4894.01	13784.6	10042	7822.45	16411.4	22547.8	8037.75	7947.02	6083.2	4172.38	6252.09	6692.3	8380.23	6819.46	6231.55	8815.94	6433.96	7144.1	6532.19	7399.61	8494.72	6287.12	11045.1			589.328	540	211.572	59.5317
-346	7411.12	3781.39	6161.74	4756.11	13724	9902.98	7753.23	15771.6	22535.7	7490.72	8414.92	6096.14	4028.09	6298.17	6632.57	8315.25	6796.57	6188.84	8846.16	6448.44	7378.63	6626.74	7464.71	8261.17	6298.74	10685.6			679.532	480	200.723	59.5317
-345	7124.81	3772.47	6187.28	4749.98	13784.6	10057.5	7711.69	15160.6	22867.3	6673.81	8681.26	6225.57	3871.77	6351.94	6599.57	8299.65	6830.9	6117.64	8638.93	6502.72	7522.96	6153.97	7410.46	8325.28	6397.52	9578.19			679.532	360	206.148	132.802
-344	6821.97	3674.37	6647.12	4716.27	13710.5	10212	8099.35	15282.8	22798.8	6010.08	8134.18	6160.86	4076.18	6413.38	6577.56	8247.66	6808.01	6098.66	8535.31	6466.53	7649.24	6090.93	7215.16	8105.47	6182.52	9621.33			643.45	420	200.723	132.802
-343	6568.7	3549.51	6744.19	4872.56	13717.2	9918.43	7600.93	15095.9	22882.1	5521.4	7781.46	6044.37	4412.86	6390.34	6555.56	8250.26	6630.66	6074.93	8535.31	6448.44	7492.89	5964.86	7291.11	8032.2	6019.83	9578.19			583.315	420	200.723	132.802
-342	6629.26	3665.45	6585.8	4958.37	13745.9	10598.2	7794.76	14909	22872.7	5288	7428.74	6018.48	4581.2	6390.34	6580.71	8229.47	6636.38	6060.69	8574.17	6488.24	7204.24	5925.46	7231.44	8393.97	5833.89	8600.23			589.328	490	206.148	187.754
-341	7031.2	3852.74	6442.75	4881.76	13729	10072.9	7614.78	14463.3	23051.2	5448.46	6356.18	6044.37	4557.15	6348.1	6451.83	8115.1	6573.45	5998.99	8479.19	6459.29	7402.69	6114.57	7345.36	8142.11	5833.89	8744.05			445.003	660	206.148	187.754
-340	7042.21	3834.9	6417.2	4875.63	13584.2	9655.79	6880.99	14369.8	22943.8	4864.96	6219.41	5513.71	4412.86	6359.62	6470.69	8195.68	6619.22	5984.76	8448.97	6394.16	7402.69	6232.76	7394.19	8215.38	5845.51	8815.96			445.003	630	222.422	183.175
-339	7080.76	3674.37	6335.45	5034.98	13567.3	10042	6880.99	13830.7	23068.7	4441.92	6176.22	5397.22	4352.74	6294.33	6509.98	8182.68	6533.41	5923.06	8336.72	6491.86	7336.54	6264.28	7345.36	8169.58	5769.97	8815.96			445.003	620	227.847	178.595
-338	6899.06	3683.29	6325.23	5111.59	13601	9563.09	7448.63	14003.2	23420.4	4952.48	6133.03	5332.5	3992.02	6298.17	6557.13	8169.68	6481.92	6055.95	8306.49	6495.48	7360.59	6516.43	7426.74	8082.58	5862.94	8298.22			451.017	580	222.422	174.016
-337	6866.02	3692.21	6846.38	5114.66	13612.8	9300.46	7088.66	13715.7	23635.2	5025.42	6356.18	5203.08	3967.97	6278.97	6579.13	8065.71	6562.01	6079.68	8271.96	6462.91	7348.56	6382.48	7421.31	7981.83	5740.92	7651.04			402.908	570	216.997	261.024
-336	6998.17	3745.72	7050.74	5038.05	13594.3	9269.56	6922.52	13686.9	23321.1	4981.66	6255.4	5241.9	4521.08	6271.29	6539.84	8052.71	6664.99	6098.66	8293.54	6481.01	7547.01	6508.55	7383.34	8183.32	5897.8	7377.79			318.718	570	233.272	261.024
-335	6899.06	3710.05	7040.53	5028.85	13621.2	9115.07	6784.07	13097.5	23646	4806.61	6766.48	5371.33	4244.52	6359.62	6555.56	8021.52	6750.8	6165.11	8392.84	6611.28	7426.74	6563.71	7464.71	8229.11	5810.64	7061.4			234.529	530	282.097	261.024
-334	6893.55	3710.05	6969	5038.05	13614.5	9084.17	6853.3	14017.6	23468.7	4697.2	6348.98	5474.88	4196.43	6321.21	6538.27	8016.32	6693.59	6207.82	8259	6611.28	7420.73	6477.03	7285.69	7926.88	5810.64	7176.45			234.529	530	271.247	261.024
-333	6987.15	3629.78	6785.06	5004.34	13587.5	9223.21	6908.68	13571.9	23221.7	4208.51	6276.99	5487.82	4316.67	6240.57	6486.4	8013.72	6664.99	6193.58	8168.34	6611.28	7324.51	6540.07	7144.64	8004.73	5944.29	7579.14			342.773	530	260.397	261.024
-332	7069.74	3629.78	6626.68	5099.34	13626.3	10150.2	6936.37	13773.2	23914.5	4638.85	6010.65	5461.93	4485.01	6290.49	6519.41	8065.71	6659.27	6245.79	8164.02	6658.32	7204.24	6571.59	7155.49	7812.39	5839.7	7018.25			342.773	520	260.397	261.024
-331	7334.03	3496	6473.4	5016.59	13663.3	10072.9	6784.07	13960.1	23981.6	4529.44	6032.25	5669.02	4472.98	6182.96	6399.96	7987.73	6596.34	6146.12	8107.9	6632.99	7324.51	6429.75	7095.82	7510.15	5996.58	7248.36			342.773	520	271.247	224.389
-330	7422.13	3692.21	6493.84	4943.05	13653.2	10351	6742.54	13090.3	24219.2	4274.16	5751.51	5500.76	4292.62	6209.84	6377.96	8026.72	6693.59	6055.95	7974.06	6531.67	7312.48	6484.91	7079.54	7789.5	5950.1	6860.05			348.786	430	265.822	219.809
-329	7190.88	3656.54	6488.73	4894.01	13732.4	10212	6728.69	12960.9	24054.1	4018.88	6845.67	5384.28	3907.85	6179.12	6335.52	8021.52	6499.08	5994.25	7978.38	6455.68	7210.25	6445.51	6922.22	7601.74	6188.33	6414.22			348.786	450	265.822	219.809
-328	7256.95	3611.94	6759.52	4838.85	13638.1	10520.9	6645.62	13039.9	23960.1	3792.77	7212.78	5539.59	3979.99	6159.92	6280.51	7935.74	6293.12	5965.77	7797.05	6433.96	7294.44	6469.15	6987.32	7560.53	6403.33	6788.14			354.8	450	265.822	224.389
-327	7113.79	3611.94	6396.76	4789.82	13700.4	10660	6687.16	12838.7	23558.7	4004.29	6946.44	5656.08	3847.73	6263.61	6289.94	7940.94	6304.56	5989.5	7792.73	6430.34	7228.29	6303.68	6835.42	7491.84	6229.01	7550.37			354.8	450	254.972	247.286
-326	6970.64	3620.86	6309.91	4933.85	13705.4	11015.3	7600.93	12824.3	22657.9	4296.04	6636.91	5681.97	3583.2	6294.33	6329.23	7920.15	6367.5	5951.53	7684.8	6441.2	7601.13	6232.76	6802.87	7606.32	6368.46	7866.77			354.8	450	244.122	279.341
-325	7058.73	3683.29	6105.54	5010.47	13808.2	10984.4	7434.79	12853	22907.6	4281.45	6320.18	5772.57	3571.17	6298.17	6278.94	7888.96	6310.29	5946.79	7740.93	6433.96	7384.64	6358.84	6933.07	7949.77	6496.3	8168.78			312.705	450	238.697	279.341
-324	6992.66	3665.45	6146.41	4979.82	13776.2	11278	7684	12278	22980.1	4821.19	6528.94	5591.36	3655.34	6209.84	6275.8	7870.76	6344.61	6036.96	7680.48	6368.83	6975.72	6366.72	6943.92	7908.56	6722.91	7406.56			312.705	330	222.422	279.341
-323	7036.71	3674.37	5988.02	4759.18	13675.1	11200.7	7836.3	12134.2	23151.9	5244.23	6392.17	5474.88	3727.48	6152.24	6245.93	7735.6	6327.45	5904.07	7585.5	6397.78	7186.2	6484.91	6900.52	7739.12	6589.27	6773.76			306.691	330	222.422	279.341
-322	7201.89	3933.01	5977.81	4964.5	13710.5	11046.2	8085.51	12558.3	23309	6557.11	6399.37	5397.22	3811.65	6275.13	6333.95	7751.19	6350.33	6013.23	7538.01	6452.06	7396.67	6406.11	7019.87	7780.34	6542.78	6960.72			306.691	320	222.422	228.968
-321	7394.6	3950.84	5901.17	5071.76	13688.6	10999.9	7767.07	12342.7	23378.8	6236.19	6363.37	5306.62	3703.44	6194.48	6316.66	7665.41	6270.24	6008.49	7620.04	6397.78	7282.41	6343.08	6976.47	7583.42	6589.27	6802.53			306.691	320	222.422	242.706
-320	7592.82	4129.21	5819.42	5001.27	13695.3	10969	7780.92	12227.6	23601.7	5871.5	6140.22	5099.53	3727.48	6113.84	6304.09	7642.02	6350.33	6079.68	7538.01	6419.49	7132.08	6697.66	7014.44	7478.1	6757.78	7392.17			306.691	320	238.697	242.706
-319	7829.58	4048.94	5630.38	4982.88	13750.9	11030.8	7919.37	11638.2	23797.7	6097.61	6154.62	4814.79	3462.95	6240.57	6302.51	7649.82	6470.47	6051.2	7529.38	6437.58	6681.06	6886.77	6998.17	7821.55	6571.84	6816.91			306.691	320	233.272	242.706
-318	7592.82	3968.68	5252.29	4976.76	13804.8	10891.7	7379.41	11120.6	23531.8	6112.19	6097.03	4620.64	3198.42	6171.44	6307.23	7582.24	6436.15	6022.72	7494.84	6376.06	6837.41	6729.18	7019.87	7743.7	6879.8	7118.92			306.691	320	222.422	242.706
-317	7961.72	4013.27	5206.31	4961.43	13799.8	11092.6	8113.2	10710.9	23448.6	6141.37	6219.41	4504.15	3030.08	6148.4	6304.09	7556.24	6441.87	6112.9	7477.57	6430.34	6897.55	6516.43	6976.47	7482.68	7036.69	6529.27			300.678	150	233.272	329.714
-316	7994.76	4129.21	4792.46	4955.3	13774.5	10690.9	8210.11	10955.3	23609.7	6498.76	6125.83	4491.21	3318.66	6179.12	6272.65	7532.85	6527.68	6122.39	7464.62	6426.73	6855.45	6461.27	6764.89	7533.05	6996.01	6126.59			300.678	150	222.422	329.714
-315	8231.52	4209.47	4368.4	4967.56	13742.5	10181.1	8403.94	12112.6	23957.4	6418.53	6111.43	4659.47	3511.05	6221.37	6316.66	7634.22	6413.26	6203.07	7516.43	6430.34	7077.95	6469.15	6705.22	7326.98	7083.17	6069.06			300.678	150	211.572	329.714
-314	8187.47	4218.39	4373.51	5028.85	13688.6	10103.8	8528.55	12946.5	23178.8	6228.89	5895.48	4737.13	3799.63	6263.61	6321.37	7587.43	6459.03	6165.11	7499.16	6466.53	6843.43	6563.71	6656.4	7336.14	6996.01	6327.93			180.407	150	233.272	329.714
-313	7746.99	4218.39	4204.9	5065.63	13585.8	10397.4	8403.94	12795.5	23142.5	6717.58	5816.3	4840.67	3643.32	6148.4	6255.36	7488.66	6413.26	6127.14	7464.62	6444.82	6825.38	6382.48	6661.82	7079.69	6711.29	7219.59			174.393	140	211.572	370.928
-312	7245.94	4209.47	4291.76	5028.85	13641.4	10613.6	8057.82	12759.6	23051.2	7687.65	5722.72	4672.41	4136.31	6121.52	6197.21	7470.47	6321.73	6084.42	7451.67	6433.96	6584.84	6350.96	6477.37	6740.82	6815.88	7478.46			174.393	160	211.572	302.238
-311	7642.37	4236.23	4465.47	5090.14	13692	10459.2	8362.41	12759.6	23019	6899.92	5672.33	4737.13	4220.47	6182.96	6181.49	7462.67	6293.12	6041.71	7343.74	6437.58	6578.83	6516.43	6455.67	6809.51	7054.12	7420.94			180.407	130	206.148	302.238
-310	7769.01	4289.74	4537	5151.43	13756	10459.2	8030.13	12536.8	23714.4	6717.58	5542.76	4698.3	4268.57	6232.89	6197.21	7571.84	6293.12	6089.17	7373.96	6405.01	6560.79	6350.96	6347.17	7166.7	7030.88	7392.17			180.407	130	195.298	302.238
-309	8044.31	4361.09	4342.85	5157.56	13698.7	10304.7	9317.72	11343.5	23745.3	7082.27	5672.33	4724.19	4364.76	6179.12	6164.2	7647.22	6207.31	6165.11	7283.29	6376.06	6759.24	6240.64	6428.55	7276.61	7112.23	7435.32			12.0271	200	162.748	302.238
-308	8495.81	4254.07	4557.44	5228.05	13722.3	10011.1	8791.6	11997.6	24440.7	7089.56	5211.63	4594.76	4725.49	6136.88	6230.22	7686.21	6190.14	6188.84	7309.2	6238.56	6771.26	6248.52	6515.35	7340.72	7001.82	7075.78			12.0271	200	162.748	348.032
-307	8501.31	4164.88	4409.27	5399.66	13665	9207.76	9013.13	11587.9	24584.4	7235.44	5809.1	4504.15	4677.39	6075.43	6300.94	7834.37	6310.29	6321.72	7451.67	6140.85	6494.64	6153.97	6374.3	7354.46	6804.26	6558.04			12.0271	200	168.173	348.032
-306	8402.2	4031.11	4373.51	5362.88	13725.7	9099.62	8667	12565.5	24442.1	7738.71	6082.64	4646.53	4677.39	6052.39	6315.09	7836.97	6316.01	6236.3	7378.27	6242.17	6789.3	6366.72	6298.35	7276.61	6688.05	7895.53			108.244	230	179.023	302.238
-305	8660.99	3950.84	4547.22	5362.88	13794.7	8883.33	8376.25	12996.8	24467.6	7891.88	6017.85	4879.5	4460.96	5948.7	6319.8	7787.58	6327.45	6260.03	7477.57	6249.41	6638.96	6398.23	6206.13	7253.71	6304.55	8341.36			108.244	230	179.023	338.873
-304	8490.3	3941.92	4674.95	5399.66	13732.4	9377.7	8459.32	12083.9	24166.9	7534.48	6694.5	4866.56	4773.59	5941.02	6291.51	7748.59	6321.73	6378.68	7434.4	6271.12	6290.18	6807.97	6016.25	7024.74	6246.44	7708.57			108.244	280	206.148	315.976
-303	8027.79	3585.19	4680.06	5307.72	13707.1	9393.15	8251.65	12306.7	23980.2	7541.78	6636.91	4918.33	4629.3	5879.57	6324.52	7753.79	6481.92	6340.71	7563.92	6213.23	6386.39	6894.65	6021.68	6992.69	6066.31	7694.19			246.556	330	222.422	315.976
-302	8099.37	3558.43	4889.54	5169.82	13695.3	9223.21	7850.14	12313.9	24215.2	7862.7	6284.19	5086.59	4472.98	5891.1	6327.66	7720	6459.03	6326.47	7663.22	6242.17	6614.91	6571.59	5793.83	6869.04	6060.5	7996.2			246.556	350	206.148	325.135
-301	8231.52	3683.29	4909.98	5298.53	13739.1	8976.02	7739.38	12285.2	24213.8	8241.98	6140.22	5241.9	4617.27	5933.34	6340.24	7784.98	6447.59	6345.45	7753.88	6238.56	6705.11	6603.1	5652.78	6608.02	6246.44	7521.61			246.556	300	206.148	279.341
-300	8457.26	3692.21	4925.3	5436.43	13840.2	9006.92	7850.14	12917.7	24166.9	8161.75	6701.7	5254.85	4436.91	6029.35	6382.67	7868.16	6459.03	6430.88	7792.73	6216.84	6596.87	6532.19	5593.11	6667.55	6583.46	7262.74			246.556	300	200.723	274.762
-299	8550.87	3576.27	4751.59	5378.21	13826.7	9207.76	7531.71	12162.9	24208.5	7979.4	6543.33	5423.11	4448.93	6140.72	6352.81	7940.94	6447.59	6544.79	7749.56	6354.35	6572.82	6484.91	5576.83	6708.77	6670.62	7535.99			246.556	370	200.723	265.603
-298	8528.84	3611.94	5037.71	5313.85	13803.1	9794.83	7060.97	11767.6	24685.1	8278.45	6269.8	5500.76	4256.55	6148.4	6326.09	7940.94	6487.64	6596.99	7702.07	6372.45	6518.69	6674.02	5452.06	6749.98	6804.26	7794.86			246.556	370	189.873	283.92
-297	8347.14	3647.62	5165.44	5231.11	13872.2	9841.18	7005.59	11947.3	24617.9	8161.75	6255.4	5267.79	4244.52	6190.64	6352.81	7930.55	6504.8	6601.74	7727.98	6444.82	6675.05	6863.13	5403.24	6401.95	6943.72	7996.2			246.556	370	189.873	283.92
-296	8385.69	3763.56	4996.83	5252.56	13902.5	10011.1	7171.73	12608.6	25059.6	8489.97	6420.96	5319.56	4088.21	6252.09	6337.09	7946.14	6562.01	6559.03	7719.34	6408.63	6963.7	6626.74	5473.76	6287.46	6961.15	8183.16			246.556	420	195.298	261.024
-295	8429.73	3817.07	4828.23	5209.66	13867.2	10011.1	7393.25	12579.9	24793.8	8694.19	6600.92	5345.45	4052.14	6282.81	6344.95	8068.31	6441.87	6563.77	7775.47	6253.03	7132.08	6681.9	5403.24	6205.04	6606.7	7651.04			414.935	500	195.298	261.024
-294	8055.32	3870.58	5099.02	5313.85	13911	10335.6	7448.63	12500.8	24733.4	8745.25	7090.41	5461.93	4124.28	6409.54	6368.53	8146.29	6624.94	6682.42	7991.33	6347.12	6993.76	6650.38	5424.94	6108.87	6682.24	7636.66			414.935	470	189.873	261.024
-293	7818.57	3870.58	5134.78	5344.5	13884	10072.9	7656.31	12428.9	25057	8891.13	6960.84	5280.73	4292.62	6401.86	6366.95	8172.28	6607.78	6696.66	7974.06	6325.4	7120.05	6713.42	5435.79	6053.92	6513.73	7535.99			414.935	520	189.873	338.873
-292	7664.4	3915.17	5180.76	5329.17	13968.2	9964.78	7614.78	12953.7	24776.4	8665.02	7493.52	5306.62	4328.69	6328.9	6379.53	8263.26	6567.73	6729.88	7952.48	6347.12	7396.67	6831.61	5408.66	5930.27	6426.57	8197.55			408.922	530	200.723	338.873
-291	7444.16	4013.27	5262.51	5326.11	13902.5	9887.53	7573.24	14420.1	24866.3	8417.03	8954.79	5151.3	4328.69	6294.33	6390.53	8234.67	6493.36	6710.9	7969.74	6321.79	7120.05	6752.82	5370.69	5962.33	6066.31	7535.99			408.922	500	195.298	329.714
-290	7873.63	4147.05	5185.87	5041.11	13959.8	10212	7725.54	14377	25330.8	8548.32	8832.42	5125.42	4352.74	6232.89	6280.51	8206.07	6453.31	6715.65	8017.23	6234.94	6801.33	6831.61	5430.36	6223.35	6002.39	8053.73			408.922	500	195.298	293.079
-289	8115.89	4173.8	5221.64	4918.53	13988.4	10938.1	8168.58	13651	25906.8	8110.69	8422.11	5241.9	4352.74	6186.8	6311.94	8177.48	6413.26	6620.73	8090.63	6090.19	6548.76	6713.42	5446.63	6525.59	5903.61	7737.33			408.922	520	238.697	293.079
-288	7581.81	4262.99	5507.76	4851.11	14037.3	11355.2	8279.34	13313.1	25557.7	7986.7	8616.47	5228.96	4485.01	6144.56	6249.08	8135.89	6384.66	6596.99	7978.38	5996.11	6440.52	6839.49	5289.31	6617.18	5996.58	8427.65			312.705	520	227.847	293.079
-287	7383.59	4254.07	5533.3	4943.05	14140	11216.2	8140.89	13277.2	25996.7	8183.63	8551.68	5384.28	4388.81	6133.04	6244.36	8117.7	6281.68	6658.69	7999.97	5988.87	6181.93	6910.41	5327.29	6562.23	6397.52	8125.64			312.705	500	233.272	251.865
-286	7576.3	4334.33	5502.65	5016.59	14109.7	11185.3	7877.83	13313.1	26128.3	8139.87	8659.66	5164.25	4436.91	6098.47	6189.35	8138.49	6235.91	6625.47	8025.87	5920.11	6302.21	6981.33	5327.29	6539.33	6147.66	8024.97			312.705	500	238.697	251.865
-285	7813.06	4280.82	4874.21	4998.21	14114.8	10860.8	7836.3	12069.5	26026.3	7928.35	8350.13	5112.47	4220.47	6106.15	6095.05	8109.9	6338.89	6596.99	8034.5	5916.5	6266.12	6508.55	5256.76	6841.57	5903.61	8053.73			312.705	440	233.272	251.865
-284	7735.97	4182.72	4782.24	5025.79	14103	10582.7	8307.03	12026.4	25424.8	8497.26	8184.57	5228.96	3931.9	6060.07	6069.9	8070.91	6241.63	6625.47	8017.23	5804.32	6061.66	6146.09	5262.19	6882.78	5973.34	7794.86			312.705	420	233.272	256.444
-283	7427.64	4209.47	4756.7	5120.79	14005.3	10258.3	6908.68	11997.6	25201.9	9022.41	8040.6	5073.65	3667.36	6152.24	6172.06	8148.89	6356.05	6639.71	8073.36	5865.83	6296.19	6193.37	5262.19	7015.58	5839.7	7996.2			312.705	420	216.997	256.444
-282	7284.48	4289.74	4731.15	5160.63	14119.8	10428.3	6493.33	12242	26096.1	9977.9	8055	4995.99	3727.48	6163.76	6190.92	8102.1	6361.77	6649.2	8073.36	5862.22	6242.07	6193.37	5159.11	6951.47	5845.51	7981.82			312.705	420	233.272	242.706
-281	7031.2	4307.58	4664.73	5157.56	14081.1	10381.9	6645.62	12191.7	26074.6	9481.92	8587.68	5138.36	4028.09	6090.79	6189.35	8026.72	6270.24	6729.88	8116.53	5768.13	5887.27	6169.73	5137.41	6786.62	5793.21	8485.18			312.705	390	238.697	178.595
-280	6948.61	4352.17	4807.79	5151.43	14059.2	10520.9	7130.2	12206.1	25948.4	9832.02	8501.3	5008.93	3595.22	6056.23	6230.22	8008.53	6195.86	6729.88	8120.85	5811.56	5460.31	6350.96	5235.06	6635.5	5799.02	8945.39			300.678	630	233.272	174.016
-279	7036.71	4423.52	4567.66	5041.11	14170.4	10845.4	6797.92	12155.8	26215.6	9985.19	8429.31	4750.07	4004.04	6044.71	6258.51	8047.52	6201.59	6782.09	8116.53	5771.75	5279.9	6350.96	5294.74	6594.28	5706.05	8988.54			186.42	610	211.572	169.436
-278	6821.97	4316.5	4889.54	5056.43	14187.2	10860.8	7019.44	11616.6	26067.9	9941.43	8206.16	4685.36	4160.35	6167.6	6304.09	8107.3	6298.84	6829.55	8107.9	5800.7	5291.93	6382.48	5435.79	6562.23	5334.17	8341.36			180.407	610	211.572	160.278
-277	6954.12	4316.5	5109.24	5013.53	14241.1	11030.8	7088.66	11235.6	25995.4	9241.23	7975.81	4633.58	4232.5	6056.23	6316.66	8125.5	6275.96	6801.07	8172.66	5851.36	5700.85	6477.03	5392.39	6379.05	5032.02	7866.77			180.407	640	216.997	114.484
-276	7367.07	4298.66	5349.37	5031.92	14295	10953.5	6562.55	11868.2	25596.7	9263.11	7479.12	4659.47	4160.35	6090.79	6267.94	8133.29	6281.68	6791.58	8094.95	5829.65	5670.78	6366.72	5511.73	6571.39	4311.5	7823.62			12.0271	640	227.847	105.325
-275	7890.14	4280.82	5318.71	4979.82	14320.3	10907.2	7213.27	12349.9	26297.5	9226.64	7911.03	4763.01	4352.74	6110	6271.08	8091.7	6304.56	6839.04	8077.68	5909.26	5640.71	6232.76	5560.56	6502.69	4340.55	8442.03			6.01355	650	244.122	105.325
-274	7840.59	4262.99	5231.86	4967.56	14264.7	10721.8	7102.51	12630.2	26285.4	10393.6	8011.81	4814.79	4328.69	6159.92	6286.8	8089.1	6316.01	6881.76	8189.93	5938.21	6049.64	6445.51	5810.11	6695.03	4590.41	9103.59			6.01355	610	249.547	141.96
-273	8561.88	4173.8	5252.29	5019.66	14234.4	10335.6	7767.07	11350.6	26870.7	9737.2	7853.44	4853.61	4340.72	6098.47	6293.08	8031.92	6367.5	6872.27	8293.54	5873.07	6019.57	6429.75	5788.41	6933.16	4619.46	9434.37			6.01355	590	254.972	146.54
-272	8782.12	4138.13	5349.37	4903.21	14343.9	10103.8	7573.24	11357.8	26974.1	9284.99	6766.48	4918.33	4040.11	6017.83	6321.37	8029.32	6464.75	6805.82	8366.94	5818.79	5845.18	6406.11	5831.81	7011	4770.54	10858.2			6.01355	580	282.097	183.175
-271	9029.89	4155.96	5492.43	4881.76	14470.2	10119.3	7545.55	12457.7	27295	8978.65	6464.15	5008.93	3919.87	5975.58	6343.38	8052.71	6550.57	6848.53	8457.6	5869.45	5881.26	6477.03	6010.83	7436.88	4956.48	10340.4			6.01355	580	271.247	210.651
-270	9090.46	4147.05	5594.61	4973.69	14498.9	9856.63	7600.93	11925.7	27211.7	8701.49	6320.18	4672.41	4076.18	5979.42	6399.96	8130.69	6624.94	7052.61	8479.19	5883.93	5803.08	6461.27	5999.98	7446.04	5177.28	10858.2			6.01355	580	271.247	238.127
-269	9002.36	4343.25	5701.91	5093.21	14559.5	9856.63	7822.45	11796.3	27543.3	9263.11	6262.6	4892.44	4196.43	5944.86	6337.09	8068.31	6590.62	7062.11	8509.41	5923.73	5989.5	6784.34	6043.38	7345.3	5473.63	11002			6.01355	630	265.822	238.127
-268	8826.17	4209.47	5563.96	5010.47	14559.5	9856.63	7905.52	11113.4	28150.1	9190.17	5924.27	4827.73	4160.35	5944.86	6360.67	8107.3	6562.01	7033.63	8513.72	5959.92	5977.47	6713.42	6032.53	7427.73	5427.14	11332.7			6.01355	650	271.247	238.127
-267	9057.42	4191.64	5380.02	5077.88	14541	9856.63	8043.97	11631	28642.9	7906.46	5276.42	4983.04	4124.28	5879.57	6381.1	8089.1	6624.94	7057.36	8591.44	5934.59	6097.74	6689.78	6097.63	7345.3	5398.09	10685.6			6.01355	640	260.397	238.127
-266	8787.63	4138.13	5477.1	5056.43	14583.1	9671.24	8251.65	10416.1	28305.9	7797.06	5125.25	4853.61	3967.97	5798.93	6384.24	8122.9	6699.31	7085.84	8751.18	5996.11	6007.54	6484.91	6108.48	7157.54	5357.41	10354.8			6.01355	560	260.397	228.968
-265	8539.86	4459.19	5523.08	5074.82	14680.8	9779.38	7891.68	9021.57	28586.5	8271.15	4765.33	4763.01	4040.11	5956.38	6417.25	8180.08	6767.97	7119.06	8872.06	5978.01	5881.26	6571.59	6130.18	7047.64	5700.24	10397.9			12.0271	560	260.397	228.968
-264	8627.95	4530.54	5415.79	4912.4	14867.8	9841.18	7711.69	8834.67	28326	8205.51	4470.2	4879.5	3992.02	5975.58	6453.4	8177.48	6767.97	7109.57	9001.58	5985.25	5911.32	6595.22	6211.55	6818.67	5363.22	10570.5			12.0271	510	287.522	151.119
-263	8793.13	4557.29	5252.29	5016.59	14790.3	9825.73	7780.92	9934.51	28667	8307.62	3980.71	4970.1	3992.02	6052.39	6514.69	8206.07	6848.06	7119.06	9005.9	6090.19	6019.57	6453.39	6222.4	6795.77	5287.68	10326			120.271	510	271.247	155.698
-262	8479.29	4494.86	5666.14	5001.27	14822.3	9902.98	7960.9	9531.96	29205.4	8037.75	3735.96	5008.93	3967.97	6136.88	6555.56	8221.67	6899.55	7142.79	9131.1	6130	5454.29	6413.99	6292.92	6887.36	5491.06	9851.44			120.271	480	265.822	155.698
-261	8071.84	4459.19	5936.93	5013.53	14829	10335.6	8237.8	9711.67	29151.7	8577.49	3527.21	5138.36	4100.23	6194.48	6541.41	8273.66	6962.48	7232.96	9204.49	6198.75	5448.28	6240.64	6287.5	6722.5	5345.79	9319.32			120.271	430	265.822	137.381
-260	7862.61	4450.27	5982.91	5093.21	14931.8	10258.3	8251.65	9776.37	28589.1	8344.09	3030.52	5345.45	4196.43	6294.33	6616.85	8354.24	6928.16	7275.68	9334.01	6245.79	5135.58	6201.24	6249.53	6827.83	5351.6	9362.46			114.258	430	265.822	174.016
-259	7669.9	4441.35	6151.52	5145.3	15046.3	10072.9	7863.99	10279.6	28728.8	8745.25	2807.37	5345.45	3703.44	6263.61	6719.01	8434.82	7071.18	7384.84	9338.33	6238.56	5039.36	5909.7	6222.4	6804.93	5328.36	9865.82			114.258	520	287.522	174.016
-258	7548.77	4566.21	5993.13	5093.21	15016	10196.5	7905.52	11314.7	28703.3	8409.74	3131.3	5397.22	3703.44	6236.73	6739.45	8432.22	6968.2	7370.6	9329.7	6216.84	5021.32	5964.86	6330.9	6882.78	5531.73	10038.4			168.38	570	292.946	187.754
-257	7851.6	4744.58	6335.45	5175.95	15132.2	10412.8	7850.14	11422.5	29257.7	7906.46	3649.58	5565.48	3763.56	6490.19	6810.17	8525.79	7259.97	7370.6	9575.78	6386.92	5574.57	5830.9	6195.28	6731.66	5572.41	10469.8			168.38	560	282.097	196.913
-256	7686.42	4780.25	6820.83	5203.53	15221.5	10289.2	7642.47	11782	29049.6	7694.94	3757.56	5500.76	3643.32	6509.39	6852.61	8546.59	7242.81	7346.87	9515.34	6408.63	5785.04	5846.66	6238.68	6397.37	5607.27	10397.9			168.38	530	276.672	196.913
-255	7559.78	4771.33	6969	5212.72	15246.8	10212	7393.25	11436.9	28633.5	7468.84	3606.39	5448.99	3775.58	6528.59	6957.91	8603.77	7368.67	7304.15	9424.68	6394.16	5322	5736.35	6276.65	6456.9	5787.4	10556.1			168.38	500	260.397	196.913
-254	7653.38	4824.84	7076.29	5319.98	15309.1	10768.1	7780.92	11580.7	28224	6761.34	3987.91	5436.05	3823.68	7388.83	7248.68	8798.72	7917.89	7375.35	9446.26	6940.57	5676.8	5791.51	6200.7	6580.54	6106.99	11519.7			168.38	500	254.972	196.913
-253	7724.96	4851.6	6958.78	5378.21	15364.7	10629.1	7836.3	12069.5	28649.6	7133.32	4146.27	5384.28	3655.34	7323.55	7317.83	8798.72	8032.31	7427.55	9502.39	6936.96	5869.23	5752.11	6032.53	6493.54	6252.25	11663.5			336.759	610	265.822	192.333
-252	7802.05	4824.84	6882.14	5319.98	15344.5	10799	7656.31	12709.3	28523.4	7074.97	4059.89	5280.73	3727.48	7296.66	7335.12	8725.94	7940.78	7399.08	9454.9	6864.58	5785.04	5767.87	6075.93	6447.74	6130.23	12037.4			426.962	640	271.247	169.436
-251	7746.99	4798.09	6647.12	5289.34	15317.5	10443.7	7337.87	11997.6	28132.7	6812.4	3800.75	5267.79	3895.82	7212.18	7401.13	8785.72	7952.22	7380.09	9567.15	6900.77	5730.92	5618.15	5967.43	6351.58	5566.6	11562.9			426.962	640	265.822	123.643
-250	7537.76	4682.15	6289.47	5267.88	15229.9	10165.6	6839.45	12508	28457.6	6389.36	3448.03	5371.33	3847.73	7166.09	7349.27	8692.15	7734.82	7337.38	9532.61	6857.35	5827.13	5460.56	5837.23	6516.43	5630.51	11002			426.962	640	227.847	87.0079
-249	7471.69	4521.62	6059.55	5304.66	15184.5	10490.1	6631.78	12464.9	28519.3	6141.37	3455.23	5254.85	3847.73	7219.86	7273.82	8640.16	7689.05	7294.66	9511.02	6886.29	5640.71	5318.73	5804.68	6310.36	5775.78	11145.8			426.962	640	216.997	87.0079
-248	7702.94	4432.43	6386.54	5286.27	15201.3	10057.5	6867.14	13334.7	28660.3	6163.25	3534.41	5319.56	3499.03	7173.77	7286.4	8624.57	7792.03	7365.85	9498.07	6900.77	5887.27	5098.1	5750.43	6104.29	5584.03	11505.3			426.962	400	211.572	87.0079
-247	7455.17	4378.92	6320.12	5283.21	15307.4	10165.6	6908.68	13349.1	28375.7	6425.83	3656.78	5073.65	3631.29	7192.97	7245.53	8627.17	7751.98	7399.08	9519.66	6879.06	5634.7	5145.38	5696.18	6049.34	5386.47	10455.5			420.949	440	211.572	87.0079
-246	7190.88	4325.41	6207.72	5277.08	15337.8	9810.28	6244.12	13262.8	28275	6936.39	3685.57	5216.02	4184.4	6989.44	7140.23	8606.37	7700.49	7389.58	9359.92	6806.68	5490.38	5011.43	5609.38	5847.85	5293.5	10167.8			420.949	440	227.847	82.4285
-245	7102.78	4245.15	6064.66	5332.24	15273.7	9593.99	6105.67	13032.8	29081.9	6440.41	3843.94	5164.25	3847.73	6858.86	7144.95	8541.39	7711.94	7555.69	9377.19	6741.55	5297.94	4798.68	5506.31	5857	5322.55	9822.67			420.949	370	233.272	87.0079
-244	7405.61	4245.15	6304.8	5338.37	15275.4	10629.1	6299.5	13234	29088.6	6447.71	4059.89	5319.56	4124.28	6839.66	7160.66	8595.97	7574.63	7612.65	9334.01	6806.68	5646.73	4688.36	5528.01	5934.85	5043.64	10297.3			420.949	370	211.572	87.0079
-243	7625.85	4209.47	6238.38	5427.24	15337.8	10752.7	6341.03	13773.2	29477.9	7082.27	3865.53	5254.85	4148.33	6947.19	7188.95	8702.55	7694.77	7702.82	9511.02	6824.78	5454.29	4570.17	5506.31	5930.27	5566.6	10541.8			420.949	330	227.847	87.0079
-242	7438.65	4316.5	6412.09	5427.24	15565.2	10381.9	6368.72	13881	29804.1	6608.17	4729.34	5681.97	4725.49	6947.19	7294.26	8855.91	7832.08	7793	9688.03	6926.1	5466.32	4869.59	5696.18	5971.49	5723.48	9980.87			529.193	330	227.847	82.4285
-241	7350.55	4254.07	6601.13	5405.79	15511.3	10366.5	6202.58	14154.2	29735.7	6155.96	4700.55	5824.34	4436.91	6881.91	7276.97	8801.32	7694.77	7750.28	9713.94	6908.01	5297.94	4719.88	5555.13	5893.64	5915.23	9693.24			475.071	330	200.723	50.373
-240	7697.43	4307.58	6524.49	5267.88	15390	9980.22	6631.78	13219.7	29511.5	6083.02	6039.45	5772.57	4533.1	6782.06	7236.1	8801.32	7568.91	7797.74	9640.54	6918.86	5063.41	4696.24	5479.18	5724.2	5677	9808.29			481.084	350	173.598	68.6904
-239	7570.79	4334.33	6713.54	5252.56	15381.6	9624.89	6687.16	12860.2	29153	5769.39	6716.1	5837.28	4593.22	6628.44	7193.67	8697.35	7317.18	7669.6	9532.61	6781.35	5183.68	4704.12	5528.01	5733.36	5380.66	9707.62			481.084	340	168.173	68.6904
-238	7515.73	4245.15	6764.63	5099.34	15401.8	9485.85	6673.31	12716.5	29122.1	5616.22	6701.7	5992.6	4581.2	6486.35	7107.22	8582.98	7168.44	7574.68	9545.56	6607.66	5544.5	4538.65	5424.94	5536.45	5293.5	11404.7			481.084	340	168.173	96.1666
-237	7895.65	4218.39	6708.43	5084.01	15433.8	9439.5	6230.27	12709.3	29350.4	5543.28	6255.4	5837.28	4593.22	6501.71	7080.51	8632.36	7265.7	7598.41	9532.61	6625.75	5664.77	4459.85	5419.51	5605.14	5293.5	13087.3			481.084	340	168.173	96.1666
-236	7664.4	4138.13	6458.07	4995.14	15550	9207.76	6147.2	13478.4	29347.7	6134.07	5974.66	5733.74	4713.46	6447.95	7056.93	8530.99	7065.46	7588.92	9580.1	6520.81	5706.86	4428.34	5332.71	5802.05	5154.04	13619.4			481.084	330	141.048	96.1666
-235	7466.18	4120.29	6018.68	4838.85	15486	9022.37	5911.83	14218.9	29805.5	5915.26	5996.26	5772.57	4665.37	6313.53	6975.2	8525.79	6910.99	7503.49	9584.42	6405.01	5676.8	4475.61	5294.74	5857	4817.02	13849.5			469.057	290	168.173	91.5873
-234	7312.01	4084.62	6018.68	4829.66	15413.6	9285.01	6008.75	13730	30125	5324.46	6046.65	5863.17	4797.63	6401.86	6923.34	8502.4	6928.16	7503.49	9428.99	6271.12	5442.27	4396.82	5311.01	5705.89	4480.01	13605.1			463.044	290	184.448	77.8492
-233	7735.97	4173.8	6069.77	4921.59	15457.4	9485.85	6050.29	13327.5	30762.7	5353.64	5967.46	5733.74	4328.69	6447.95	6940.62	8502.4	7025.41	7669.6	9584.42	6376.06	5303.96	4286.5	5294.74	5788.31	4352.17	13748.9			463.044	280	162.748	59.5317
-232	7813.06	4173.8	6284.36	4982.88	15511.3	9285.01	6285.65	13198.1	30860.7	5572.45	6384.97	5604.31	4485.01	6455.63	6959.48	8476.4	6899.55	7755.03	9549.88	6347.12	5015.3	4318.02	5311.01	6012.7	4288.25	13892.7			559.261	350	168.173	59.5317
-231	7614.84	4111.37	6217.94	4985.95	15534.9	9115.07	6756.38	12982.4	31745.4	5295.29	6773.68	5591.36	4448.93	6501.71	7008.21	8538.79	7013.97	7693.33	9601.69	6379.68	5069.43	4459.85	5278.46	6053.92	4352.17	13360.6			553.247	350	173.598	59.5317
-230	7901.16	4129.21	6069.77	4854.18	15405.1	9115.07	6285.65	12903.4	31711.9	5747.5	6852.86	5720.79	4497.03	5775.88	6814.89	8429.62	6659.27	7693.33	9390.14	5858.6	5267.87	4515.01	5392.39	6003.54	4619.46	12641.5			553.247	350	184.448	59.5317
-229	7427.64	3870.58	5584.39	4927.72	15398.4	8759.73	5939.52	12515.2	31361.5	5659.98	7335.16	5733.74	4064.16	5833.49	6758.31	8395.83	6567.73	7698.08	9346.96	5804.32	5207.74	4530.77	5441.21	5779.16	4346.36	12770.9			553.247	350	206.148	59.5317
-228	7273.47	3861.66	5584.39	4973.69	15415.2	8589.79	5842.61	12242	31447.4	5565.16	7306.36	5371.33	4256.55	5787.41	6720.59	8356.84	6459.03	7569.93	9264.94	5800.7	4991.25	4570.17	5327.29	5847.85	4572.98	13245.5			414.935	350	184.448	59.5317
-227	7240.43	3897.33	5650.81	4958.37	15324.3	8466.2	6022.6	14621.4	31612.5	5411.99	6795.28	5228.96	4124.28	5714.44	6690.72	8338.64	6436.15	7522.47	9234.71	5822.41	5231.79	4625.33	5424.94	6108.87	4811.21	13720.1			408.922	350	184.448	59.5317
-226	7383.59	3861.66	5625.27	4973.69	15278.8	8728.83	6341.03	15103	31569.6	5032.71	6960.84	5177.19	4280.6	5787.41	6660.86	8258.06	6407.54	7498.74	9023.17	5952.68	4889.02	4341.66	5517.16	6072.23	5148.23	14122.8			378.854	350	168.173	54.9524
-225	7262.46	3933.01	5783.65	4820.47	15107	8527.99	6341.03	15936.9	32365.7	4908.72	6982.44	5345.45	4112.26	5729.8	6568.13	8047.52	6287.4	7308.9	8923.87	5800.7	5117.53	4341.66	5603.96	5994.39	5392.28	14410.4			378.854	350	173.598	50.373
-224	7378.08	3941.92	5655.92	4697.89	15125.5	8682.49	6479.48	16166.9	33101.4	5156.71	7054.42	5474.88	4064.16	5622.27	6569.7	8063.11	6333.17	7270.93	8802.98	5735.56	5279.9	4294.38	5549.71	6067.66	5444.57	15100.7			378.854	200	179.023	50.373
-223	7240.43	4093.54	5609.94	4792.89	15069.9	8651.59	6341.03	16095.1	33822.3	4383.57	6557.73	5720.79	4064.16	5622.27	6615.28	8068.31	6350.33	7356.36	8880.7	5771.75	5279.9	4357.42	5528.01	6163.82	5566.6	15187			378.854	220	168.173	36.6349
-222	7102.78	4084.62	5604.83	4970.63	14916.6	8527.99	7213.27	15757.2	34290.9	4587.79	6716.1	5591.36	4124.28	5676.04	6642	8112.5	6413.26	7323.14	8867.74	5818.79	5225.78	4530.77	5609.38	5921.12	5642.13	15187			378.854	210	173.598	41.2143
-221	7229.42	4111.37	5650.81	5234.17	14936.8	9161.41	7420.94	15419.3	34065.3	4536.74	6413.76	5241.9	3835.7	5810.45	6808.6	8247.66	6470.47	7351.62	8910.92	5880.31	4973.21	4648.96	5555.13	5765.42	5258.63	15115.1			270.61	210	179.023	41.2143
-220	7201.89	4075.7	5783.65	5267.88	14893	10752.7	8043.97	15318.7	34125.7	4726.37	6384.97	5410.16	3559.15	5814.29	6874.61	8276.26	6556.29	7456.03	8949.77	5934.59	5099.49	5058.7	5522.58	5724.2	5136.61	13950.2			348.786	210	173.598	41.2143
-219	7245.94	4155.96	6197.5	5381.27	14963.8	10969	8265.49	15239.6	34254.6	5258.82	6514.54	5448.99	3643.32	6129.2	7113.51	8530.99	6962.48	7897.41	9023.17	6028.67	5273.89	5035.06	5495.46	5779.16	5212.15	13216.7			348.786	210	162.748	41.2143
-218	7378.08	4040.03	6212.83	5436.43	14972.2	10984.4	8500.86	14686.1	35010.5	4945.19	6212.21	5656.08	3619.27	6206	7214.1	8629.76	7071.18	7987.58	9087.93	6086.57	5249.83	5105.98	5587.68	5632.62	5171.47	12799.7			348.786	210	162.748	36.6349
-217	7356.06	4004.35	6657.33	5503.85	14985.7	10690.9	8500.86	14125.4	35534.1	4799.31	6183.41	5630.19	3715.46	6213.68	7181.09	8627.17	7002.53	8205.9	9066.34	6140.85	5033.35	5066.58	5571.41	5504.39	5287.68	12699			252.569	210	151.898	96.1666
-216	7135.82	3977.6	6590.91	5457.88	15032.9	10490.1	8708.53	14254.8	36085.8	4908.72	6133.03	5681.97	3967.97	6209.84	7160.66	8655.76	6962.48	8258.11	9070.66	6111.9	5285.91	5105.98	5598.53	5165.52	5514.3	13533.1			252.569	110	184.448	96.1666
-215	7020.19	3968.68	6437.64	5286.27	15043	10227.4	9179.27	13895.4	36374.5	5550.57	5693.92	5216.02	3979.99	6240.57	7009.78	8629.76	6870.95	8125.22	9070.66	6068.48	5376.12	5105.98	5576.83	5119.73	5403.9	13720.1			457.03	90	179.023	96.1666
-214	6987.15	4040.03	6422.31	5414.98	15071.6	10042	9594.62	13327.5	36502	5594.33	5348.4	5319.56	4028.09	6271.29	7077.36	8757.13	6825.18	8205.9	9239.03	6115.52	5045.37	5113.86	5511.73	4964.03	5351.6	13518.8			366.827	90	195.298	96.1666
-213	7009.18	4129.21	6529.6	5384.33	14979	9918.43	9013.13	13349.1	36244.2	6141.37	5564.35	5293.68	4436.91	6413.38	7027.07	8803.92	6905.27	8296.08	9195.86	6198.75	5009.29	5145.38	5506.31	4844.97	5700.24	12454.5			372.84	130	200.723	96.1666
-212	7075.25	4182.72	6733.97	5326.11	14990.7	9763.94	8473.17	14297.9	36285.9	6309.13	5463.58	5319.56	4412.86	6363.46	7006.64	8803.92	6951.04	8386.25	9226.08	6115.52	5183.68	5232.05	5490.03	4899.92	5595.65	11692.3			372.84	130	200.723	105.325
-211	6766.91	4129.21	6953.67	5384.33	15086.8	10057.5	8528.55	14420.1	35479	6608.17	5370	5332.5	4509.05	6540.11	7042.78	8811.72	7013.97	8348.28	9359.92	6245.79	5303.96	5216.3	5452.06	4936.55	5804.83	11706.7			372.84	130	168.173	141.96
-210	6502.62	4138.13	7607.65	5552.88	15194.6	9825.73	8943.9	14103.8	35176.9	6352.89	4844.51	5306.62	4605.25	6701.41	7214.1	8944.28	7174.16	8523.89	9467.85	6350.73	5580.58	5176.9	5332.71	5096.83	5932.67	12037.4			372.84	190	146.473	141.96
-209	6337.44	4164.88	7510.58	5641.75	15236.7	9686.69	8833.14	13996	34348.6	6571.7	5125.25	5306.62	4436.91	6774.38	7325.69	8962.48	7334.35	8585.59	9554.2	6401.4	5568.55	5192.66	5251.34	5147.2	6414.95	12353.8			372.84	200	151.898	174.016
-208	6117.2	4147.05	7398.17	5614.17	15263.6	9825.73	8916.21	14369.8	33943.2	6885.33	4347.83	5047.76	4436.91	6793.58	7325.69	8991.07	7345.79	8580.84	9411.72	6412.25	5586.59	5169.02	5056.04	4986.93	6246.44	11663.5			372.84	220	157.323	146.54
-207	6045.62	4280.82	7219.35	5516.11	15191.2	9748.49	8999.28	14822.7	34096.2	6819.69	3764.76	4840.67	4448.93	6712.93	7273.82	8879.3	7300.02	8509.65	9372.87	6365.21	5652.74	5035.06	4844.47	4835.81	6165.09	11620.4			366.827	260	141.048	146.54
-206	5720.77	4334.33	7301.1	5424.17	15218.2	9532.2	8985.44	15419.3	33713.6	7206.26	3260.87	4918.33	4460.96	6666.85	7250.25	8874.1	7294.3	8623.55	9407.41	6419.49	5851.19	5074.46	4632.89	4854.12	5833.89	11160.2			366.827	320	141.048	160.278
-205	5808.86	4396.76	7117.16	5218.85	15128.9	9547.65	8750.07	16317.9	33978.1	7213.55	3484.02	4788.9	4581.2	6555.48	7190.52	8863.7	7259.97	8571.35	9286.52	6383.3	5827.13	5050.82	4567.8	5211.31	5613.08	10469.8			366.827	320	135.623	206.071
-204	6139.23	4370.01	7280.66	5197.4	15233.3	9454.95	8625.46	16641.4	32906.7	6775.93	3484.02	4659.47	4497.03	6524.75	7174.81	8900.09	7197.04	8533.38	9368.55	6397.78	5815.11	4964.15	4497.27	5055.62	5537.54	10225.4			366.827	330	135.623	206.071
-203	6089.67	4307.58	7336.86	5258.69	15295.6	9006.92	8002.44	16246	32697.3	6484.18	3016.12	4633.58	4569.17	6482.51	7218.82	8858.51	7219.93	8561.86	9312.43	6408.63	5712.88	4995.67	4426.75	5101.41	5444.57	9923.35			547.233	330	130.198	206.071
-202	5709.76	4200.56	7295.99	5295.46	15285.5	8821.53	7794.76	15678.1	32655.7	6119.49	2908.15	4465.33	4533.1	6451.79	7146.52	8780.53	7111.23	8590.33	9364.23	6314.55	5760.99	4743.52	4253.15	4931.97	5560.79	10024			553.247	350	130.198	206.071
-201	5770.32	4164.88	7040.53	5243.37	15361.3	8836.98	7351.72	14096.7	32783.2	6112.19	2886.55	4426.5	4292.62	6413.38	7137.09	8772.73	7122.67	8595.08	9364.23	6386.92	6218.02	4625.33	4112.1	4689.27	5677	10081.5			553.247	350	119.349	206.071
-200	5863.92	4093.54	6882.14	5087.08	15309.1	8404.4	7240.96	13722.9	32483.8	6053.84	3044.92	4400.61	4400.84	6348.1	7000.35	8611.57	7019.69	8343.54	9256.3	6263.89	5851.19	4633.2	4106.68	4611.42	5769.97	9865.82			553.247	350	119.349	206.071
-199	5792.35	4013.27	6912.8	5123.85	15226.6	8049.07	7019.44	13801.9	32494.6	6301.83	3116.9	4335.9	4112.26	6286.65	6868.33	8489.4	6996.81	8267.6	9213.13	6130	5941.39	4680.48	4030.73	4419.08	5758.35	11016.4			475.071	350	130.198	201.492
-198	5781.33	3968.68	6877.03	5007.4	15241.7	7678.28	6825.61	13960.1	32909.4	6163.25	2908.15	4400.61	4004.04	6236.73	6797.6	8398.42	6802.29	8139.46	9122.46	6111.9	5682.81	4499.25	3998.18	4464.88	5537.54	12051.8			475.071	350	130.198	201.492
-197	5891.45	4200.56	6682.88	5004.34	15277.1	7539.24	6147.2	13794.7	33078.6	5813.15	3282.46	4400.61	3751.53	5990.94	6648.29	8289.25	6642.1	7944.87	9113.83	5927.35	5652.74	4546.53	4030.73	4533.57	5584.03	12857.2			607.369	310	173.598	256.444
-196	5841.9	4164.88	6631.79	4967.56	15204.7	7446.55	5676.47	15354.6	34332.5	5652.68	3188.89	4322.95	4004.04	5956.38	6629.43	8203.48	6544.85	7764.52	9070.66	5847.74	5514.43	4404.7	3933.08	4570.2	5624.7	14798.7			607.369	350	184.448	325.135
-195	5891.45	4191.64	6825.94	4884.82	15277.1	7431.1	5094.98	15117.4	33841.1	5390.11	3642.38	4348.84	3931.9	5925.66	6580.71	8182.68	6527.68	7759.77	8949.77	5894.78	5237.81	4451.97	3933.08	4597.68	6008.2	14870.6			601.355	350	189.873	334.293
-194	6188.78	4164.88	6647.12	4958.37	15147.4	7322.95	5094.98	14326.7	33516.2	5324.46	3448.03	4361.78	3559.15	5994.78	6632.57	8122.9	6664.99	7702.82	8889.33	5981.63	5340.04	4215.59	3802.88	4593.1	6043.07	14942.5			601.355	350	189.873	334.293
-193	5885.95	4191.64	6309.91	4958.37	15238.4	7554.69	5039.6	13766	33508.2	5317.17	3404.84	4038.21	3354.74	5971.74	6642	8122.9	6550.57	7660.11	8915.23	5927.35	5135.58	4191.95	3748.63	4583.94	6304.55	14913.8			601.355	350	189.873	334.293
-192	5841.9	4155.96	6565.37	5102.4	15344.5	7925.47	5288.81	15426.5	33764.6	5711.03	3253.67	4102.92	3054.13	6017.83	6645.14	8107.3	6413.26	7617.39	8941.14	5970.78	5123.55	4223.47	3743.21	4638.89	6025.64	16236.9			601.355	340	184.448	325.135
-191	5935.5	4280.82	6248.59	4985.95	15218.2	7848.23	5773.38	14657.4	33850.5	5346.35	3232.08	3934.66	2825.67	6040.87	6626.28	8213.87	6333.17	7550.95	8910.92	5927.35	4846.92	4168.31	3770.33	4652.63	5851.32	15704.8			601.355	370	168.173	338.873
-190	5594.13	4361.09	6105.54	4866.43	15302.4	7585.59	5731.85	14628.6	33635.7	5127.53	3131.3	3895.83	2933.89	6033.19	6665.58	8169.68	6281.68	7508.23	8764.13	5815.17	4197.46	4034.36	3748.63	4657.21	6008.2	15402.8			396.895	440	157.323	384.666
-189	5726.27	4494.86	5977.81	4906.27	15354.6	7461.99	5524.17	14082.3	34461.4	4923.31	3116.9	3986.44	2789.6	6163.76	6700.15	8151.49	6327.45	7437.04	8807.3	5887.55	3962.93	3868.88	3694.38	4643.47	5979.15	15431.5			390.881	440	162.748	325.135
-188	6150.24	4566.21	5860.29	4955.3	15418.6	7276.6	6091.82	14125.4	35850.9	4602.38	3959.11	3844.06	3102.23	6056.23	6767.74	8130.69	6356.05	7365.85	8837.52	5826.03	4221.52	3861	3721.51	4996.08	6240.63	15747.9			390.881	410	162.748	325.135
-187	6199.79	4548.37	5865.4	5056.43	15437.1	7106.66	5690.31	14837.1	36036.2	5645.39	4182.26	4206.47	3366.76	6067.75	6807.03	8263.26	6287.4	7365.85	8759.81	5786.22	4335.77	3608.86	3775.75	5046.46	6101.17	14956.9			390.881	410	162.748	325.135
-186	6243.84	4815.92	6059.55	5090.14	15322.6	7214.81	5164.2	15347.5	36332.9	5791.27	4160.67	4167.64	3547.12	6067.75	6906.05	8307.45	6230.19	7489.25	8651.88	5724.71	4425.98	3537.94	3710.66	5238.79	6153.47	15201.4			390.881	350	173.598	325.135
-185	5941.01	4789.17	5962.48	4955.3	15186.2	7415.65	5178.05	15203.7	36863.2	5747.5	4196.66	4258.24	3823.68	6040.87	6882.47	8291.85	6178.7	7422.81	8669.15	5742.8	4444.02	3293.67	3732.36	5124.31	6269.68	15474.7			390.881	320	168.173	325.135
-184	6056.64	4869.43	5732.56	5056.43	15137.3	7477.44	4970.37	15520	37713	5506.81	4211.06	4310.01	3715.46	5975.58	6825.89	8372.43	6070	7403.82	8686.42	5742.8	4588.34	3317.31	3808.3	5183.84	6234.82	16093.1			451.017	320	189.873	270.182
-183	6221.82	4842.68	5584.39	5028.85	15182.8	7307.5	4721.16	15742.8	38323.8	5521.4	4189.46	4348.84	3583.2	5906.46	6807.03	8385.43	6138.65	7422.81	8556.9	5674.05	4961.18	3356.71	3737.78	4991.51	6461.43	16265.7			451.017	380	189.873	265.603
-182	6133.72	4931.86	5088.8	4884.82	15273.7	7693.73	4665.78	16361	38950.8	4959.77	4383.82	4581.81	3462.95	5829.65	6880.9	8525.79	6258.8	7588.92	8664.83	5768.13	5159.63	3837.37	3759.48	4931.97	6351.03	16093.1			451.017	430	200.723	265.603
-181	6552.18	4914.03	5093.91	4716.27	15309.1	7431.1	4471.95	16051.9	39160.2	4689.9	4340.63	4698.3	3547.12	5764.36	6835.32	8489.4	6258.8	7508.23	8582.8	5746.42	4961.18	3805.85	3808.3	5142.62	6240.63	15776.7			451.017	390	179.023	370.928
-180	6651.29	4798.09	5293.17	4749.98	15371.5	7693.73	4195.05	16684.5	40075.8	4704.49	4311.83	4504.15	3523.07	5768.2	6857.32	8567.38	6235.91	7698.08	8638.93	5793.46	4798.82	3963.44	4019.88	5096.83	6321.98	15215.8			451.017	420	189.873	370.928
-179	6304.41	5163.74	5124.56	4581.43	15390	7801.88	4195.05	16008.8	40518.9	4646.14	4297.44	4542.98	3342.71	5821.97	6957.91	8588.18	6167.26	7778.76	8708	5909.26	5394.16	4254.98	4095.83	5197.58	6345.22	16337.6			487.098	420	200.723	366.349
-178	6530.15	5208.33	5180.76	4593.69	15364.7	7678.28	4707.32	16001.6	40447.7	4646.14	4311.83	4542.98	3511.05	5810.45	6945.34	8606.37	6184.42	7788.25	8643.24	5876.69	5225.78	4184.07	4242.3	5321.22	6205.77	16208.1			475.071	360	200.723	320.555
-177	6469.59	5065.64	5042.82	4569.18	15433.8	7183.91	4776.54	15944.1	40870.6	4478.38	4506.19	4646.53	3643.32	5891.1	6932.77	8647.96	6167.26	7840.46	8638.93	5789.84	5219.77	4373.18	4074.13	5302.9	5961.72	15805.4			499.125	360	189.873	315.976
-176	6084.17	5047.8	4649.4	4419.02	15406.8	7322.95	4956.53	15016.8	40804.8	4223.1	4326.23	4685.36	3487	5864.21	6873.04	8580.38	6092.89	7731.3	8677.78	5760.89	5418.21	4396.82	4236.87	5467.76	6060.5	15230.2			463.044	360	216.997	315.976
-175	5792.35	5377.78	4373.51	4443.53	15435.5	7168.46	5108.82	14686.1	40348.4	5426.58	4103.08	4698.3	3354.74	5848.85	6957.91	8666.16	6075.72	7807.23	8742.54	5786.22	5303.96	4294.38	4307.4	5499.81	6659	15359.6			463.044	360	227.847	311.397
-174	5748.3	5342.11	4434.82	4489.5	15595.5	7044.86	4914.99	13715.7	40810.2	5711.03	4743.74	4918.33	3450.93	5906.46	7001.92	8751.93	6172.98	7854.7	9005.9	5876.69	5935.38	4381.06	4350.8	5669.25	6751.97	14396			463.044	360	206.148	288.5
-173	5682.22	5261.84	4414.38	4446.6	15593.8	6735.88	4914.99	13507.2	41039.8	5681.86	4765.33	4944.22	3378.78	5925.66	6984.63	8741.54	6195.86	7873.68	8958.41	5829.65	6127.81	4412.58	4296.55	5513.55	7013.45	14511.1			601.355	360	206.148	288.5
-172	6221.82	5154.82	4470.58	4507.89	15673	6535.04	4942.68	13960.1	41163.3	5368.23	4772.53	5073.65	3462.95	5971.74	6950.05	8788.32	6270.24	7963.85	9087.93	5894.78	6001.53	4444.09	4339.95	5431.12	6856.56	13792			601.355	440	200.723	261.024
-171	6007.08	5012.13	4899.76	4771.43	15796	6596.84	4873.46	14607	41558	5463.05	5290.81	4944.22	3330.69	6010.15	7011.35	8881.9	6304.56	8006.57	9247.67	5905.64	6121.8	4286.5	4323.67	5362.43	7181.95	13446.9			601.355	370	195.298	210.651
-170	6177.77	4833.76	4930.41	4881.76	15767.3	6349.65	5316.5	14053.5	41826.5	6338.3	5226.03	4995.99	3246.52	5941.02	6981.49	8894.9	6275.96	8035.04	9157	5927.35	5730.92	4719.88	4470.15	5545.61	6856.56	14453.6			366.827	370	195.298	233.547
-169	6194.29	4717.82	4894.65	4909.34	15610.7	6210.6	5621.09	12874.6	41916.4	5973.61	5564.35	4581.81	3198.42	5971.74	6976.77	8806.52	6281.68	8068.27	9092.24	5858.6	5935.38	4672.6	4453.87	5421.97	6839.13	14539.9			360.813	370	195.298	251.865
-168	6117.2	4726.74	5088.8	5491.59	15699.9	6287.85	6119.51	12838.7	42162.1	5273.41	5902.68	4620.64	3282.59	6302.01	7201.53	8853.31	6613.5	8134.71	9131.1	6043.15	5676.8	4782.92	4415.9	5261.69	6815.88	12382.6			360.813	370	189.873	311.397
-167	6254.85	4664.31	5088.8	5522.24	15627.5	6195.16	6534.86	12881.8	42603.8	5229.64	5643.54	4542.98	3270.57	6390.34	7217.24	8889.7	6636.38	8348.28	9131.1	6039.53	6049.64	4995.67	4470.15	5138.04	6560.22	12253.2			360.813	360	200.723	306.817
-166	6265.86	4628.64	5017.27	5586.59	15639.3	5947.97	6590.24	12270.8	42880.4	4770.14	5269.22	4374.72	3030.08	6428.74	7269.11	8861.1	6710.76	8376.76	9113.83	6010.58	6013.55	4908.99	4448.45	5060.2	6699.67	12641.5			360.813	320	195.298	274.762
-165	5880.44	4619.72	5068.36	5528.37	15642.7	5778.02	6479.48	13428.1	42935.4	4777.43	4635.76	4452.38	3042.11	6401.86	7267.54	8863.7	6670.71	8457.44	9131.1	6068.48	5989.5	4979.91	4377.92	5037.3	6571.84	12584			306.691	320	195.298	279.341
-164	5819.88	4521.62	5558.85	5488.53	15644.3	5592.63	6811.76	13025.6	42378.3	4777.43	5002.88	4310.01	3174.37	6355.78	7349.27	8913.09	6659.27	8561.86	9157	6021.44	5839.16	4861.71	4405.05	5018.98	6258.06	11663.5			300.678	320	216.997	279.341
-163	5918.98	4468.11	5732.56	5457.88	15624.1	5469.04	6936.37	13126.2	42499.1	4755.55	5262.02	4387.67	3018.06	6305.85	7328.83	8845.51	6636.38	8647.28	9131.1	6028.67	5730.92	5019.31	4253.15	4904.5	6072.12	11821.7			300.678	320	206.148	279.341
-162	5935.5	4726.74	5604.83	5476.27	15551.7	5963.42	7102.51	13219.7	42231.9	4660.73	5233.23	4530.04	2933.89	6340.42	7322.55	8874.1	6664.99	8851.36	8992.95	6003.34	5833.15	5113.86	4177.2	4877.02	6136.04	11361.5			300.678	320	195.298	279.341
-161	6001.57	4682.15	5661.03	5540.62	15593.8	6117.91	7033.28	11782	41931.2	4449.21	4923.7	4568.87	2994.01	6371.14	7286.4	8780.53	6642.1	8846.62	8880.7	5959.92	5448.28	5019.31	4090.4	4712.16	5578.22	11390.3			258.583	350	173.598	279.341
-160	5968.54	4664.31	5517.97	5650.95	15395	6272.4	7102.51	11393.8	42339.3	4638.85	5017.28	4517.1	2861.75	6421.06	7204.67	8689.55	6613.5	8742.2	8815.94	5956.3	5424.23	4853.83	3976.48	4396.19	5183.09	11246.5			258.583	350	173.598	279.341
-159	5742.79	4655.39	5318.71	5758.2	15391.7	6164.26	7240.96	11278.8	42476.3	4573.2	5060.47	4374.72	2957.94	6363.46	7261.25	8744.14	6716.48	8784.92	8850.47	5945.45	5514.43	4861.71	3933.08	4396.19	5589.84	11663.5			234.529	350	162.748	279.341
-158	5506.03	4673.23	6028.9	6030.95	15457.4	6102.46	7074.82	10847.5	41968.8	4682.61	5010.08	4387.67	2957.94	6613.08	7295.83	8736.34	6973.92	8794.41	8923.87	6046.77	5502.4	4751.4	3911.38	4359.55	5764.16	11102.6			535.206	310	151.898	279.341
-157	5506.03	4789.17	6238.38	6435.46	15455.7	6380.55	6784.07	10890.6	41790.2	4624.26	4952.49	4310.01	2885.79	6709.09	7283.25	8718.14	7019.69	8690	9100.88	6184.28	5460.31	4688.36	3851.7	4286.28	5479.44	11059.5			523.179	250	157.323	302.238
-156	5291.3	4833.76	6493.84	6619.33	15556.7	6766.78	7033.28	10847.5	41764.7	4748.25	4614.17	4297.07	3090.21	6743.65	7412.13	8798.72	7116.95	8894.08	9135.42	6267.51	5430.24	4467.73	3754.06	4222.17	5520.11	10915.7			523.179	280	157.323	297.659
-155	5384.9	4798.09	6815.72	6864.49	15521.4	6704.98	7351.72	11918.5	41684.2	4850.37	4614.17	4193.52	3462.95	6962.55	7457.71	8845.51	7219.93	8841.87	9161.32	6408.63	5598.62	4420.46	3764.91	4103.11	5595.65	11462.2			523.179	280	151.898	238.127
-154	5208.71	4967.54	6912.8	7029.97	15550	6828.57	7517.86	12515.2	42380.9	4981.66	4606.97	4077.04	3390.81	7070.08	7509.58	8757.13	7437.33	8841.87	9299.47	6448.44	5448.28	4357.42	3705.23	4075.63	5833.89	11706.7			523.179	280	146.473	233.547
-153	5307.81	4958.62	7280.66	7207.72	15558.4	6813.13	7794.76	12278	43087.1	4668.02	4592.57	3986.44	3438.91	7216.02	7566.16	8694.75	7465.93	8870.35	9295.16	6386.92	5285.91	4270.74	3754.06	4222.17	5473.63	11332.7			511.152	200	141.048	233.547
-152	5016	4869.43	7106.95	7314.97	15499.5	6689.53	7670.16	11846.7	43540.9	4558.62	4254.25	3844.06	3487	7335.07	7618.03	8632.36	7517.42	8941.54	9200.18	6437.58	5279.9	4191.95	3813.73	4112.27	5037.83	11332.7			511.152	150	141.048	196.913
-151	4801.26	4851.6	7096.73	7354.81	15479.3	6272.4	7227.11	12170.1	43540.9	4952.48	4247.05	3792.29	3378.78	7288.98	7655.75	8567.38	7431.61	8951.03	9243.35	6502.72	5442.27	4065.87	3824.58	3984.05	5124.99	11735.4			511.152	150	108.499	196.913
-150	4762.72	4762.41	7418.61	7535.62	15533.2	6179.71	7268.65	11947.3	43531.5	4996.24	4203.86	3805.23	3174.37	7411.87	7882.07	8679.15	7591.79	9292.75	9157	6567.85	5436.25	4097.39	3976.48	4217.59	4880.94	12066.2			511.152	150	108.499	196.913
-149	4784.74	4512.7	7638.31	7532.55	15571.9	6087.01	7351.72	11932.9	43907.4	5032.71	3987.91	3792.29	2801.63	7431.08	7922.94	8809.12	7654.72	9354.44	9152.69	6578.71	5291.93	4152.55	4090.4	4277.12	4747.3	12397			511.152	150	113.924	178.595
-148	4586.52	4485.94	7571.89	7437.55	15609	6087.01	7144.04	11925.7	44494.1	5164	3484.02	3624.03	2753.53	7396.51	7977.95	8840.31	7660.45	9359.19	9407.41	6571.47	5442.27	4310.14	4095.83	4213.01	4555.54	12368.2			505.139	150	103.074	178.595
-147	4724.18	4423.52	7571.89	7599.97	15539.9	6071.56	7074.82	12659	43969.2	5514.1	3721.57	3624.03	2873.77	7373.47	7938.65	8848.11	7586.07	9306.98	9290.84	6452.06	5243.82	4144.67	4009.03	4235.91	4636.89	12641.5			330.746	150	97.6488	178.595
-146	4883.85	4512.7	7255.11	7590.78	15502.8	6148.81	6687.16	12493.6	43409.3	5484.93	3318.46	3559.32	2933.89	7308.18	7913.51	8876.7	7580.35	9269.02	9269.25	6433.96	4798.82	4191.95	4036.15	4322.92	5037.83	12526.4			324.732	150	92.2239	178.595
-145	5098.59	4111.37	7444.16	7483.52	15400.1	6117.91	6617.93	13262.8	43699.3	5054.59	3282.46	3442.83	3030.08	7312.02	7830.21	8842.91	7597.51	9306.98	9187.22	6347.12	4504.15	4231.35	4063.28	4382.45	5049.45	12296.3			324.732	150	75.9491	174.016
-144	5054.54	4200.56	7597.43	7324.17	15400.1	5778.02	6105.67	14341.1	43969.2	4427.33	3253.67	3248.69	2897.82	7070.08	7721.76	8790.92	7534.58	9064.94	9109.51	6115.52	4377.87	4656.84	4117.53	4634.31	4654.32	11188.9			324.732	120	97.6488	206.071
-143	5043.53	4075.7	7326.64	7198.52	15324.3	5438.14	5621.09	13536	41967.4	4544.03	3188.89	3235.74	3006.04	6874.22	7633.74	8777.93	7494.54	9107.65	9062.02	6104.67	4413.95	4562.29	4068.7	4675.53	4753.11	12339.5			324.732	130	92.2239	206.071
-142	5181.18	4138.13	7040.53	6708.2	15209.7	5144.61	5316.5	13694.1	42252.1	4624.26	2987.33	3222.8	2994.01	6509.39	7456.14	8697.35	7282.86	9007.98	8954.09	5945.45	4251.58	4625.33	3987.33	4675.53	4997.15	12109.4			324.732	130	81.374	206.071
-141	5285.79	4200.56	7275.55	6634.65	15302.4	4835.62	5316.5	13270	42556.8	4835.78	3167.29	3287.52	3306.64	6417.22	7448.28	8707.74	7277.14	9003.24	9040.44	5854.98	4065.16	4420.46	3873.4	4538.15	4729.86	11879.3			324.732	170	81.374	201.492
-140	5225.22	4147.05	7561.67	6705.14	15319.2	5206.4	4707.32	12788.3	43300.6	5215.06	3145.7	3326.34	3390.81	6578.52	7443.57	8650.56	7271.42	8951.03	9139.73	5934.59	3716.38	4270.74	3846.28	4345.82	4352.17	12296.3			324.732	200	86.799	155.698
-139	5544.57	4129.21	7720.05	6934.97	15506.2	5330	4914.99	14535.2	43440.2	6287.24	3232.08	3171.03	3474.98	6586.2	7495.43	8627.17	7219.93	8894.08	9213.13	5898.4	3866.72	4381.06	3743.21	4428.24	4421.9	12425.8			324.732	210	113.924	155.698
-138	5737.29	4155.96	7914.21	6907.39	15443.9	5221.85	6437.95	14714.9	44096.7	6265.36	3203.28	3171.03	3102.23	6590.04	7478.15	8619.37	7357.23	8927.3	9299.47	5923.73	3764.49	4404.7	3802.88	4487.78	4747.3	11490.9			324.732	200	97.6488	151.119
-137	5390.41	4218.39	7934.64	6919.65	15346.2	5438.14	6521.02	14010.4	43930.2	6287.24	3584.8	3222.8	3066.16	6578.52	7564.59	8689.55	7259.97	8960.52	9308.11	5909.26	3650.23	4286.5	3862.55	4364.13	4817.02	11433.4			324.732	200	97.6488	137.381
-136	5379.39	4191.64	8082.81	7023.84	15344.5	5252.75	6119.51	13931.3	43864.4	6374.77	3649.58	3171.03	2909.84	6636.12	7638.46	8832.51	7385.84	9003.24	9403.09	5999.72	3794.55	4278.62	3846.28	4515.25	4799.59	11519.7			445.003	200	86.799	114.484
-135	5473	4120.29	7929.53	7005.46	15324.3	5067.36	6202.58	13967.3	44429.6	6250.77	3512.81	3171.03	2981.99	6413.38	7669.89	8754.53	7368.67	8917.81	9411.72	5967.16	3938.88	4262.86	3927.65	4565.62	5002.96	12123.7			445.003	200	86.799	114.484
-134	5891.45	3995.43	7275.55	6898.2	15186.2	5051.91	5787.23	15081.5	44496.8	6279.95	3836.74	3287.52	2837.7	6232.89	7618.03	8580.38	7202.76	8841.87	9295.16	5822.41	3968.95	4223.47	3960.2	4638.89	5113.37	12166.9			445.003	200	97.6488	114.484
-133	5896.96	4129.21	7071.18	6864.49	15095.2	4990.11	5731.85	15239.6	45360	6608.17	4117.48	3404	3174.37	6313.53	7625.89	8572.58	7248.53	8727.97	9191.54	5760.89	3740.43	4278.62	3862.55	4753.38	5136.61	12397			445.003	200	92.2239	114.484
-132	6095.18	4057.86	6958.78	6846.1	14979	4897.42	5551.86	14858.6	45859.4	6294.54	3793.55	3404	3258.54	6328.9	7501.72	8442.61	7157	8576.09	9100.88	5706.61	3614.15	4286.5	3943.93	4941.13	4968.1	12943.5			445.003	200	86.799	109.905
-131	6034.61	4111.37	6795.28	6827.72	14914.9	4881.97	5690.31	14822.7	46067.5	6331.01	4002.3	3391.06	3487	6336.58	7426.28	8424.42	6991.09	8519.14	9148.37	5663.19	3608.13	4184.07	3927.65	4996.08	4991.34	13418.1			445.003	150	86.799	109.905
-130	6155.74	4066.78	7117.16	6686.75	14866.1	4789.27	5759.54	15936.9	46170.9	6214.31	4103.08	3222.8	3643.32	6221.37	7393.27	8393.23	6870.95	8500.16	9113.83	5579.96	3457.79	4018.6	3938.5	4899.92	5293.5	14309.8			445.003	120	92.2239	100.746
-129	6029.1	4138.13	7060.96	6530.46	14783.5	4804.72	5648.78	16663	45949.4	5776.68	4693.35	3261.63	3691.41	6106.15	7308.4	8284.05	6825.18	8466.93	9027.48	5496.73	3499.89	4010.72	3895.1	5087.67	5380.66	14813.1			445.003	120	141.048	91.5873
-128	6023.6	4280.82	6882.14	6349.65	14682.5	4928.32	5634.93	16663	46399.1	5601.63	4858.91	3326.34	3679.39	5933.34	7146.52	8146.29	6808.01	8324.55	9066.34	5409.88	3475.83	4057.99	3895.1	5197.58	5293.5	15072			445.003	120	135.623	64.1111
-127	6056.64	4334.33	6887.25	6153.53	14701	4480.29	5801.07	16109.4	47612.8	5995.49	4887.71	3274.57	3667.36	5845.01	7047.5	8057.91	6773.69	8277.09	8992.95	5297.71	3632.19	3876.76	3797.45	4982.35	5305.12	14252.2			438.989	120	135.623	73.2698
-126	5946.51	4245.15	6963.89	6024.82	14605	4233.1	5607.24	16123.8	47827.6	6002.79	4635.76	3287.52	3450.93	5702.92	6992.49	7982.53	6705.04	8172.68	8967.04	5308.56	3608.13	3813.73	3846.28	4817.49	5322.55	13763.2			354.8	110	141.048	73.2698
-125	6326.43	4236.23	6969	5926.75	14733	4186.75	5482.64	16051.9	48770	6010.08	5067.66	3494.6	3571.17	5833.49	7056.93	8143.69	6991.09	8471.68	8928.19	5435.22	3686.31	3853.12	3911.38	4826.65	5432.95	14079.6			354.8	110	135.623	41.2143
-124	6420.03	4646.48	6815.72	5972.72	14734.7	4217.65	5302.65	16526.4	48901.6	6608.17	5031.67	3559.32	3727.48	5967.9	7045.93	8169.68	7225.65	8343.54	8897.96	5449.69	3626.17	3884.64	3840.85	4780.85	5450.38	13792			342.773	110	135.623	41.2143
-123	6486.11	4708.9	7158.04	5847.08	14724.6	4047.71	5344.19	16742	49560.8	6805.1	4808.52	3507.55	4064.16	6106.15	7082.08	8180.08	7174.16	8372.01	8746.86	5554.63	3319.48	3774.33	3873.4	4808.33	5450.38	13374.9			120.271	120	141.048	77.8492
-122	6398.01	4601.88	7004.76	5859.33	14642	3924.11	5219.58	16684.5	49919.2	6819.69	5118.05	3624.03	4112.26	6209.84	7115.08	8180.08	7145.55	8343.54	8651.88	5529.3	3548	3758.57	3824.58	4844.97	5618.89	12612.7			366.827	140	135.623	77.8492
-121	6034.61	4575.13	6963.89	5850.14	14588.1	3800.52	5344.19	17389	49660.1	6666.52	4628.56	3533.43	4052.14	6179.12	7157.52	8239.87	7134.11	8424.22	8565.53	5493.11	3193.2	3719.17	3878.83	4725.9	5444.57	12095			372.84	140	135.623	77.8492
-120	6260.36	4575.13	7347.08	5948.2	14537.6	3831.42	5399.57	17669.3	50056.2	6673.81	4642.96	3455.77	4064.16	6240.57	7243.96	8242.47	7202.76	8443.2	8548.26	5536.54	3469.82	4034.36	3835.43	4634.31	5432.95	11936.8			372.84	140	108.499	68.6904
-119	6249.35	4691.07	7040.53	5942.07	14525.8	4032.26	5205.74	17741.2	50574.4	6396.65	4542.18	3572.26	4028.09	6244.41	7284.83	8200.88	7151.28	8319.81	8595.75	5587.2	3602.12	4160.43	3732.36	4478.62	5479.44	10771.9			487.098	100	119.349	68.6904
-118	6475.09	4691.07	7393.06	6319.01	14436.5	4217.65	4499.64	18963.3	50841.6	6228.89	4340.63	3624.03	3847.73	6497.87	7385.42	8229.47	7385.84	8319.81	8530.99	5659.57	3698.34	4042.23	3623.86	4377.87	5369.03	11462.2			487.098	70	103.074	68.6904
-117	6618.25	4708.9	8036.83	6349.65	14251.2	4171.3	4070.44	18984.8	52449.9	6527.94	4405.41	3779.35	3992.02	6639.96	7402.7	8180.08	7631.84	8248.62	8539.63	5826.03	3481.85	4105.27	3683.53	4423.66	5188.9	11117			487.098	150	103.074	68.6904
-116	6618.25	4592.97	7990.84	6319.01	14251.2	4217.65	4028.91	18776.4	52135.8	6557.11	4009.5	3844.06	3691.41	6709.09	7382.27	8234.67	7660.45	8348.28	8578.48	5807.94	3914.82	4089.51	3585.88	4396.19	5572.41	10556.1			366.827	150	113.924	123.643
-115	6943.11	4637.56	8001.06	6334.33	14222.6	4341.24	4125.82	18330.7	52071.3	6090.31	3980.71	3714.63	3438.91	6732.13	7298.97	8089.1	7711.94	8215.39	8470.55	5721.09	3932.86	4310.14	3661.83	4240.49	5857.13	10455.5			366.827	150	119.349	123.643
-114	6832.99	4726.74	7714.95	6248.53	14217.5	4727.47	3876.61	17978.4	52245.8	5740.21	3728.76	3559.32	3390.81	6728.29	7286.4	8115.1	7746.26	8191.66	8431.7	5807.94	4083.2	4247.1	3792.03	4267.97	5787.4	10599.3			366.827	150	119.349	123.643
-113	6524.65	4896.19	7832.46	6168.85	14301.8	4619.33	4527.33	16663	52304.9	5681.86	3347.25	3339.29	3354.74	6774.38	7328.83	8068.31	7792.03	8205.9	8392.84	5753.66	4275.64	4176.19	3759.48	4364.13	5711.86	10541.8			366.827	150	119.349	123.643
-112	6618.25	4976.46	7766.04	6107.56	14306.8	4433.94	4914.99	17144.6	53201.7	5769.39	3887.13	3378.12	3318.66	6789.74	7305.26	7972.14	7814.91	8310.32	8418.74	5692.14	4287.66	4081.63	3667.26	4249.65	5659.57	9952.11			366.827	150	124.774	201.492
-111	6667.8	4869.43	7914.21	6037.07	14212.5	4418.49	4831.92	16706.1	53502.5	5514.1	3894.33	3404	3378.78	6774.38	7273.82	7865.56	7757.7	8224.89	8423.06	5684.9	4167.39	4018.6	3526.21	3974.89	5804.83	9477.51			366.827	130	124.774	196.913
-110	6866.02	4967.54	7924.42	6076.91	14170.4	4310.34	4859.61	16864.2	54028.7	5411.99	3692.77	3365.17	3499.03	6916.47	7259.68	7901.95	7940.78	8215.39	8310.81	5789.84	3902.8	3963.44	3320.06	3970.31	5839.7	8715.29			366.827	130	103.074	178.595
-109	6766.91	4905.11	7704.73	6230.14	14242.8	4155.85	5067.29	16835.5	54215.3	4704.49	3923.12	3391.06	3691.41	6981.75	7316.26	7961.74	7992.27	8286.58	8315.13	5894.78	4119.28	3955.56	3309.21	3924.51	5520.11	8830.34			366.827	120	119.349	183.175
-108	6254.85	4717.82	8164.56	6349.65	14342.2	4109.5	5205.74	17511.2	53439.4	4616.97	3915.92	3611.09	3547.12	7070.08	7438.85	8068.31	7997.99	8253.36	8332.4	5996.11	4125.3	4050.11	3303.79	3814.61	5334.17	8442.03			378.854	120	124.774	178.595
-107	6464.08	4682.15	7832.46	6429.33	14295	4001.36	5108.82	17633.4	53997.8	4317.92	3671.18	3624.03	3619.27	6977.91	7489.15	8078.71	7814.91	8262.85	8302.18	6010.58	4317.73	4089.51	3298.36	3690.97	5090.12	9103.59			378.854	120	119.349	178.595
-106	6541.17	4807.01	7577	6407.88	14209.1	3877.77	5039.6	17662.2	54130.8	3975.11	3995.11	3546.37	4016.06	6966.39	7603.88	8128.09	7700.49	8286.58	8423.06	6050.39	4305.71	4010.72	3260.39	3787.13	4991.34	8096.87			445.003	120	124.774	178.595
-105	6254.85	4325.41	8103.25	6561.1	14170.4	3815.97	5219.58	14463.3	53466.2	4266.87	3815.15	3585.2	3751.53	7054.72	7657.32	8156.69	7723.38	8281.84	8414.43	6028.67	4293.68	3916.16	3347.19	3457.42	4997.15	7090.16			445.003	120	135.623	178.595
-104	5561.09	4343.25	8200.32	6579.49	14089.5	3785.07	5358.03	14621.4	54385.8	4018.88	4016.7	3585.2	3691.41	7093.12	7723.33	8143.69	7734.82	8348.28	8552.58	6072.1	4816.86	3797.97	3303.79	3320.04	4561.35	6169.73			553.247	120	130.198	261.024
-103	5296.8	4396.76	8276.96	6643.85	14057.5	3661.48	5205.74	15239.6	55216.9	4106.4	4124.68	3572.26	3992.02	7204.49	7761.05	8112.5	7866.4	8400.49	8513.72	6205.99	4804.83	3742.81	3265.81	3200.97	4410.28	6212.88			547.233	120	124.774	265.603
-102	5522.55	4352.17	8716.36	6726.59	13990.1	3615.13	5565.71	16296.3	54879.9	3800.06	5182.84	3520.49	4076.18	7657.66	8128.83	8556.98	8455.67	8837.13	9049.07	6567.85	5177.67	4144.67	3396.01	3196.4	4334.74	6759.38			547.233	170	124.774	228.968
-101	5335.34	4441.35	8527.31	6748.04	14020.4	3553.33	5731.85	16634.2	54326.8	3333.26	4902.1	3624.03	4172.38	7615.41	8218.42	8572.58	8409.9	8879.84	9074.97	6495.48	5243.82	4105.27	3254.96	3113.97	4665.95	7262.74			547.233	170	113.924	228.968
-100	5093.08	4842.68	8941.16	6597.88	14052.5	3476.08	6590.24	16706.1	54757.7	3325.97	4887.71	3598.15	4280.6	7561.65	8150.83	8458.21	8221.11	8960.52	9053.39	6444.82	5231.79	4128.91	3222.41	3265.09	4764.73	7090.16			547.233	170	113.924	265.603
-99	5087.57	4851.6	9017.8	6625.46	14079.4	3924.11	6687.16	17130.2	53378.9	3318.67	5398.79	3429.89	4292.62	7327.39	8053.39	8408.82	8118.13	8903.57	9053.39	6383.3	5219.77	3884.64	3211.56	3164.34	4695	7003.87			547.233	170	113.924	265.603
-98	4988.46	4869.43	8987.15	6582.56	13900.8	3769.62	6562.55	16195.7	52270	3253.03	5557.16	3274.57	4485.01	7250.58	7984.23	8330.84	8078.08	8936.79	9066.34	6289.22	5273.89	3742.81	3254.96	3292.56	4375.41	7651.04			547.233	90	108.499	265.603
-97	5016	4860.52	8803.21	6432.4	13840.2	3738.72	6645.62	17274	51986.7	3092.57	5110.86	3429.89	4328.69	7265.94	7977.95	8291.85	8009.43	8898.82	9001.58	6325.4	5231.79	3482.78	3168.16	3333.78	4532.3	7593.52			547.233	90	113.924	265.603
-96	4988.46	4842.68	8930.94	6239.33	13710.5	3707.82	6645.62	18632.6	52186.8	3099.86	5067.66	3494.6	4244.52	7116.17	7921.36	8195.68	7872.12	8818.14	8954.09	6292.84	5267.87	3403.99	3113.91	3077.33	4549.73	7881.15			547.233	90	108.499	261.024
-95	4729.68	4958.62	8762.34	6227.07	13673.4	4032.26	7434.79	19480.8	52522.4	3092.57	5082.06	3442.83	4148.33	7127.69	7985.8	8185.28	7877.84	8851.36	9018.85	6281.98	5328.01	3356.71	2994.56	2967.43	4491.63	8672.14			547.233	150	108.499	210.651
-94	4641.58	4887.27	8578.41	6242.4	13602.7	3877.77	7407.1	20235.6	52778.8	2778.93	5002.88	3352.23	4052.14	7131.53	7966.94	8294.45	7900.73	9003.24	8992.95	6296.45	5207.74	3372.47	2967.44	2935.37	4433.52	8039.35			541.22	150	97.6488	210.651
-93	4360.78	4726.74	8215.65	6273.04	13486.4	3676.92	7711.69	19804.3	52729.2	2647.64	5427.58	3378.12	4004.04	7039.36	7907.22	8252.86	7711.94	8951.03	8902.28	6267.51	4870.98	3317.31	2918.62	2898.74	4480.01	8154.4			541.22	150	103.074	210.651
-92	4052.44	4708.9	8164.56	6199.49	13387.1	3970.46	7324.03	20264.4	53356.1	3187.38	5355.6	3300.46	4184.4	6977.91	7900.93	8304.85	7889.29	8955.78	8850.47	6227.7	5021.32	3214.88	2967.44	2976.59	4328.93	8887.87			541.22	150	103.074	206.071
-91	3931.31	4664.31	8695.92	6144.33	13262.4	3924.11	7324.03	20645.4	54581.8	3187.38	5456.38	3300.46	4545.13	7004.8	7882.07	8239.87	7717.66	8917.81	8772.76	6198.75	4804.83	2986.37	2951.16	2999.48	4323.12	9491.9			457.03	130	103.074	215.23
-90	3964.34	4664.31	8665.26	6079.98	13238.8	3985.91	7476.32	21910.6	54333.5	3121.74	5830.69	3209.86	4472.98	7139.21	7849.07	8245.06	7683.33	8913.06	8785.71	6119.14	4714.63	2931.21	2918.62	3095.65	4410.28	10009.6			432.976	130	97.6488	233.547
-89	3964.34	4780.25	8864.52	6355.78	13302.8	3908.66	7739.38	21393	54736.2	4120.99	6528.94	3235.74	4424.89	7312.02	7996.81	8369.83	7854.96	8984.25	8828.89	6180.66	4588.34	2962.73	2983.71	3297.14	4561.35	10412.3			420.949	130	86.799	174.016
-88	3909.28	4744.58	8777.67	6558.04	13333.2	3862.32	7628.62	21565.5	54008.6	4055.35	5967.46	3183.97	4364.76	7346.59	8070.68	8406.22	7912.17	9083.92	8893.65	6144.47	4642.46	2836.66	2918.62	3219.29	4555.54	9923.35			420.949	130	81.374	169.436
-87	3578.92	4762.41	8823.65	6882.88	13363.5	3815.97	8057.82	22363.4	54031.4	3508.31	5780.31	3106.31	3895.82	7461.8	8183.84	8382.83	8066.64	9093.41	8880.7	6238.56	4654.49	2876.05	2934.89	3081.91	4538.11	10326			396.895	120	86.799	169.436
-86	3606.45	4851.6	9707.55	7511.1	13324.7	4078.61	8210.11	22636.6	54474.4	3479.14	5773.11	3054.54	3667.36	7630.77	8392.87	8359.43	8118.13	9387.67	8997.26	6329.02	4185.43	2813.02	2869.79	3132.28	4526.49	11275.2			390.881	120	86.799	160.278
-85	3540.38	5038.88	9533.83	7768.52	13316.3	4063.16	8403.94	21860.2	54318.7	3333.26	6276.99	2989.83	3631.29	7646.13	8556.33	8466.01	8095.24	9601.24	8945.46	6336.26	3824.62	2734.22	2810.12	3068.17	4578.79	11059.5			144.325	120	86.799	160.278
-84	3507.34	5181.58	9564.49	7891.1	13163	3893.21	8016.28	21802.7	54065	3325.97	6435.36	3041.6	3474.98	7519.4	8528.04	8359.43	8163.9	9492.08	8815.94	6289.22	3415.7	2710.58	2826.39	2962.85	4578.79	12253.2			144.325	110	81.374	160.278
-83	3711.07	5208.33	10351.3	9043.35	13274.2	4526.63	8140.89	21220.5	53976.4	3209.27	7083.21	3002.77	3474.98	7680.7	8928.82	8494.6	8387.02	9672.43	8889.33	6462.91	3133.06	2631.79	2820.97	2862.1	4433.52	11908			144.325	110	81.374	169.436
-82	3474.31	5413.46	10489.3	9162.87	13225.3	4572.98	8127.04	20817.9	53844.8	3194.68	6932.05	2912.17	3330.69	7673.02	8953.97	8466.01	8278.32	9568.02	8867.74	6430.34	3235.29	2663.3	2690.77	2839.2	4514.87	12008.7			252.569	110	81.374	132.802
-81	3248.56	5565.07	10448.4	9184.32	13097.3	4480.29	8127.04	21421.7	54140.2	3056.1	6507.34	2808.63	3402.83	7623.09	8898.96	8299.65	8186.78	9629.71	8703.69	6401.4	3199.21	2631.79	2647.37	3008.64	4811.21	12454.5			216.488	110	92.2239	132.802
-80	3143.94	5600.74	10422.8	9423.35	13009.7	4619.33	8113.2	22032.8	54957.8	3165.5	6471.35	2769.8	3595.22	7507.88	8812.52	8125.5	7854.96	9458.86	8436.01	6285.6	3109.01	2647.55	2739.59	3036.12	4596.22	12281.9			216.488	220	92.2239	132.802
-79	2995.28	5556.15	10024.3	9613.35	13045.1	4557.53	7697.85	21874.6	55912.3	3143.62	6334.58	2899.23	3511.05	7661.5	9005.84	8219.07	7952.22	9568.02	8457.6	6444.82	3247.32	2671.18	2712.47	3155.18	4538.11	13231.1			216.488	250	92.2239	132.802
-78	2775.04	5529.39	9927.24	9696.09	13055.2	4742.92	8113.2	21831.5	56022.4	3340.55	6478.55	3054.54	3366.76	7749.82	9005.84	8242.47	8329.81	9520.56	8297.86	6618.51	3451.78	2545.11	2685.34	3214.71	4485.82	13748.9			216.488	250	81.374	132.802
-77	2681.44	5636.42	9871.04	9628.67	13072	4742.92	8043.97	21371.4	56709.8	3362.44	6845.67	2976.88	3366.76	7626.93	8955.54	8177.48	8318.36	9468.35	8319.45	6578.71	3451.78	2482.07	2690.77	3255.93	4363.79	13518.8			216.488	250	75.9491	132.802
-76	2978.76	5529.39	9779.08	9536.74	12939	4727.47	8168.58	20853.9	57019.9	3544.78	7104.81	3183.97	3222.47	7665.34	8875.39	8211.27	8341.25	9515.81	8384.21	6506.34	3517.93	2403.28	2766.72	3352.09	4695	12814.1			216.488	210	75.9491	132.802
-75	2764.03	5449.13	9661.56	9481.58	12866.5	4804.72	8376.25	20127.8	57304.5	3559.37	7183.99	3145.14	3186.4	7707.58	8875.39	8187.88	8335.53	9487.33	8371.25	6549.76	3223.27	2458.44	2782.99	3306.3	4410.28	13087.3			216.488	200	70.5242	132.802
-74	2598.85	5582.91	9257.93	9411.09	12703.1	4634.78	8556.24	20789.2	58417.5	3063.39	6327.38	3158.09	2933.89	7611.57	8755.94	8099.5	8249.71	9511.06	8202.88	6528.05	3433.74	2466.31	2837.24	3585.64	4450.95	13101.7			228.515	200	65.0992	132.802
-73	2747.51	5707.76	9063.78	9411.09	12667.8	4403.04	8237.8	21076.7	59543.8	3245.73	5953.07	3041.6	2897.82	7653.82	8809.37	8151.49	8421.34	9454.11	8164.02	6538.9	3313.47	2458.44	2858.94	3645.17	4607.84	13087.3			222.502	190	81.374	141.96
-72	2868.64	5698.84	8603.95	9337.55	12516.2	4542.08	8071.66	20853.9	60377.5	3442.67	5578.75	3067.48	2561.14	7646.13	8788.94	8099.5	8478.55	9468.35	8090.63	6734.31	3463.81	2466.31	2842.67	3439.1	4636.89	13288.7			222.502	280	86.799	41.2143
-71	2808.08	5413.46	8430.24	9414.16	12694.7	5067.36	8043.97	20264.4	61307.9	3858.41	5715.52	3119.26	2777.58	7692.22	8913.11	8063.11	8484.27	9544.29	8267.64	6799.45	3722.39	2513.59	2804.69	3329.2	4665.95	11936.8			222.502	280	86.799	41.2143
-70	2863.14	5324.27	8752.12	9515.29	12639.1	5005.56	8030.13	20350.7	61921.5	3792.77	5657.93	2963.94	2717.46	7611.57	8939.83	8008.53	8449.95	9653.44	8336.72	6795.83	3884.76	2560.87	2777.57	3324.62	4991.34	12095			120.271	280	86.799	36.6349
-69	3165.97	5226.17	8603.95	9518.35	12598.7	4974.66	8085.51	20278.8	61912.1	3603.13	5146.85	2834.51	2729.48	7538.61	8892.67	8044.92	8369.85	9700.9	8366.94	6828.4	3860.7	2686.94	2669.07	3402.47	4886.75	11764.2			120.271	290	97.6488	18.3175
-68	2929.21	5208.33	8844.09	9677.71	12563.3	5515.39	7420.94	19265.2	62434.3	3610.42	5139.65	2718.02	2404.83	7661.5	9059.28	8122.9	8381.29	9781.59	8492.14	6951.43	3860.7	2710.58	2696.19	3576.48	4770.54	12023.1			120.271	290	97.6488	22.8968
-67	2692.45	5172.66	8660.15	9760.45	12378	5422.69	6437.95	17784.4	62490.7	3581.25	5262.02	2485.05	2404.83	7888.08	9185.01	8117.7	8398.46	9767.35	8539.63	6965.91	3584.08	2560.87	2739.59	3581.06	5026.21	12727.8			120.271	290	97.6488	22.8968
-66	3127.43	5056.72	9160.86	10134.3	12212.9	5407.24	6424.1	19056.7	62795.4	3493.72	5283.62	2640.37	2729.48	8003.29	9340.61	8229.47	8541.48	10256.2	8608.71	7237.3	3584.08	2702.7	2772.14	3860.4	5148.23	12325.1			120.271	280	103.074	22.8968
-65	3127.43	4985.37	9181.3	10146.6	12276.9	5376.34	7102.51	18697.3	63460	3493.72	5190.04	2705.08	2657.34	8118.5	9566.93	8211.27	8615.86	10341.6	8643.24	7320.53	3548	2789.38	2696.19	3947.41	5154.04	11908			120.271	280	97.6488	13.7381
-64	3099.9	4771.33	9355.01	10232.4	12250	5515.39	7254.8	17841.9	63109.6	3479.14	5204.43	2730.97	2693.41	8187.62	9746.11	8252.86	8741.72	10313.1	8720.96	7400.14	3788.54	2773.62	2652.79	3933.67	5217.96	13072.9			114.258	280	97.6488	13.7381
-63	3501.84	4682.15	9646.24	10269.2	12324.1	5546.29	7199.42	17640.6	63208.9	3413.49	5665.13	2834.51	2789.6	8302.83	10071.4	8299.65	8856.14	10564.7	9053.39	7552.13	3938.88	2939.09	2842.67	4020.68	5165.66	11706.7			114.258	280	103.074	32.0555
-62	3529.37	4646.48	9722.88	10131.3	12283.7	5360.89	6742.54	17468.1	62126.9	2997.75	5715.52	2808.63	2981.99	8176.1	10079.3	8128.09	8552.93	10436.5	9027.48	7447.19	4101.24	3002.13	2875.22	3961.15	5781.59	12123.7			114.258	280	92.2239	50.373
-61	3656.01	4637.56	9789.3	10278.3	12315.7	5716.23	7005.59	18158.2	62854.5	2866.46	5305.21	2951	3210.45	8214.51	10156.3	8143.69	8427.06	10474.5	9092.24	7548.51	4269.62	2954.85	2804.69	3988.62	6083.74	11951.2			114.258	280	86.799	50.373
-60	3628.47	4664.31	9303.92	10207.9	12325.8	5561.74	7171.73	18726.1	63598.3	2574.71	5384.39	2847.45	3234.49	8210.67	10234.9	8073.51	8341.25	10422.3	9144.05	7479.75	4101.24	3002.13	2842.67	3842.09	6345.22	11117			114.258	250	92.2239	50.373
-59	3507.34	4699.99	9099.55	10057.7	12430.2	5546.29	6936.37	18158.2	63783.5	2574.71	5334.01	3015.71	3438.91	8106.98	10289.9	8044.92	8169.62	10436.5	9364.23	7476.13	4173.41	2962.73	2869.79	3919.93	6414.95	11188.9			168.38	210	108.499	77.8492
-58	3309.13	4860.52	9099.55	9800.29	12288.7	5484.49	5634.93	19559.9	64946.2	2567.41	5276.42	3028.66	3438.91	7945.68	10282.1	7982.53	7895.01	10351.1	9394.45	7342.24	4083.2	2923.33	2956.59	3832.93	6229.01	10038.4			168.38	210	119.349	77.8492
-57	3320.14	4878.35	8614.17	9637.87	12282	5685.33	5607.24	20142.2	64860.2	2873.75	5801.9	3171.03	3414.86	7914.96	10318.2	7933.15	7969.38	10522	9498.07	7345.86	4113.27	3073.04	2940.31	3764.24	6414.95	10311.7			114.258	260	113.924	77.8492
-56	3408.23	4851.6	8307.62	9377.38	12167.5	5669.88	5233.43	20839.5	65330.1	2851.87	6356.18	3067.48	3547.12	7792.07	10220.8	7914.95	7895.01	10389.1	9610.32	7342.24	4059.15	3262.15	3016.26	3695.55	6275.49	10239.7			60.1355	190	113.924	77.8492
-55	3171.47	4664.31	8016.39	9061.74	12140.5	5515.39	5316.5	22449.7	64630.7	2946.69	5888.28	2976.88	3655.34	7907.28	10205	7959.14	8038.03	10408.1	9623.27	7400.14	4161.38	3309.43	2940.31	3755.08	6455.62	10498.6			240.542	180	81.374	91.5873
-54	3336.66	4699.99	8169.67	8841.1	11929.9	5453.59	5053.44	23722.1	65498	2924.81	5816.3	3300.46	3595.22	7876.56	10135.9	7823.97	8243.99	10417.6	9575.78	7403.76	4167.39	3545.82	2891.49	3645.17	6414.95	10498.6			240.542	270	97.6488	91.5873
-53	3342.16	4735.66	7796.69	8418.19	11889.5	5268.2	5025.75	22471.3	66581.4	3296.79	5499.57	3274.57	3595.22	8402.68	10365.4	8133.29	9056.37	11096.2	9752.79	7711.35	4275.64	3600.98	2940.31	3585.64	6589.27	12210			240.542	290	97.6488	91.5873
-52	3358.68	4824.84	7995.95	8203.68	11726.1	5237.3	4707.32	22428.1	66320.9	3034.22	4736.54	3196.91	3595.22	8556.3	10283.6	8141.09	9233.73	11129.5	9761.43	7725.82	4143.34	3640.38	2848.09	3581.06	6659	12670.2			294.664	280	97.6488	91.5873
-51	3622.97	5154.82	7704.73	7906.42	11540.8	5221.85	5039.6	22356.2	67864.8	2625.76	4455.8	3041.6	3619.27	8890.41	10234.9	8208.67	9514.06	11167.4	9692.35	7942.94	4486.11	3648.25	2772.14	3654.33	6810.07	13317.4			294.664	280	97.6488	87.0079
-50	3617.46	5110.23	8195.21	7624.49	11441.4	4634.78	4831.92	22543.1	69250.3	2647.64	3858.34	3365.17	3499.03	9017.14	10238	8271.06	9788.67	11167.4	9722.57	8084.07	4299.69	3679.77	2880.64	3690.97	6996.01	13058.5			294.664	280	97.6488	87.0079
-49	3595.44	5136.99	8261.63	7550.94	11348.8	4557.53	4914.99	22924.1	70363.3	2436.12	3815.15	3468.72	3607.24	9309.01	10236.5	8284.05	10006.1	11148.4	9705.3	8236.05	4425.98	3553.7	2799.27	3613.12	7065.74	12986.6			294.664	310	103.074	119.063
-48	3711.07	5208.33	8026.61	7360.94	11234.2	4418.49	4887.3	23621.4	71534	2815.4	3268.07	3598.15	3354.74	9535.59	10025.9	8172.28	10006.1	10934.9	9627.59	8308.42	4131.31	3482.78	2815.54	3512.37	7298.17	14698.1			294.664	350	103.074	119.063
-47	3964.34	5431.29	8420.02	7777.71	11284.8	5144.61	5039.6	25296.3	73295.4	3238.44	3145.7	3546.37	3354.74	9942.66	10209.8	8250.26	10223.5	10958.6	9804.6	8547.26	4065.16	3451.26	2815.54	3475.74	7513.16	16467			294.664	350	103.074	119.063
-46	4487.42	6046.66	8844.09	8062.71	11252.7	5252.75	5205.74	24728.5	75275.6	3362.44	3325.66	3714.63	3450.93	10203.8	10219.2	8232.07	10475.2	10873.2	9925.48	8948.93	3800.57	3506.42	2902.34	3494.05	7356.27	16538.9			294.664	350	103.074	119.063
-45	4459.89	6225.03	8992.25	8071.91	11387.5	5113.71	5302.65	24124.6	76681.2	3449.96	3275.27	3831.12	3198.42	10292.1	10327.6	8401.02	10589.6	10896.9	10024.8	8948.93	3782.53	3419.75	3037.96	3434.52	7530.59	16467			294.664	350	113.924	105.325
-44	4437.86	6305.29	9360.12	8264.97	11375.7	5129.16	5801.07	24527.2	78273.5	3391.61	3368.85	3999.38	3162.35	10541.8	10365.4	8447.81	10726.9	10963.4	9938.44	8995.97	3782.53	3467.02	2967.44	3512.37	7396.95	16093.1			294.664	350	113.924	100.746
-43	4443.37	6287.46	9406.1	8378.36	11249.4	5051.91	5787.23	25260.4	78282.9	3406.2	3181.69	4374.72	3186.4	10714.6	10392.1	8569.98	10932.9	11039.3	9856.41	9126.24	3307.46	3467.02	2978.29	3677.23	7466.68	16668.3			294.664	350	103.074	105.325
-42	4894.86	6233.95	9564.49	8571.42	11232.5	4943.76	6230.27	26087.1	79607.9	3391.61	3088.11	4361.78	3366.76	11041	10494.2	8731.14	11264.7	11105.7	9813.23	9299.94	3554.01	3553.7	2983.71	3626.86	7681.67	16697.1			294.664	350	97.6488	100.746
-41	5027.01	6162.6	9763.75	8599	11249.4	4990.11	6202.58	26309.9	80055	3231.15	2692.2	4374.72	3246.52	11167.7	10616.8	8845.51	11390.6	11129.5	9774.38	9296.32	3397.66	3482.78	2967.44	3571.9	7780.45	16668.3			288.651	350	97.6488	91.5873
-40	5060.04	6055.58	9584.93	8911.58	11338.7	4742.92	5884.14	25332.3	80825.6	3143.62	2433.05	4439.44	3487	11382.8	10719	8876.7	11464.9	11352.5	9847.77	9455.54	3548	3325.19	2918.62	3443.68	7478.3	16927.2			240.542	380	97.6488	64.1111
-39	5351.86	6118.01	9917.03	9493.84	11470	5206.4	6216.43	25598.3	81284.7	2764.35	2433.05	4504.15	3619.27	11716.9	11022.3	9053.46	11722.4	11428.5	9981.61	9925.96	3644.21	3159.72	2896.92	3429.94	7536.4	17401.8			240.542	380	141.048	109.905
-38	5280.28	6118.01	9840.39	9830.93	11577.9	5422.69	6825.61	24088.7	82783	2749.76	2613.01	4814.79	3523.07	12024.1	11215.6	9248.4	12094.2	11518.6	9921.17	10211.8	3638.2	2962.73	2804.69	3489.47	7797.88	16366.3			240.542	380	124.774	109.905
-37	5214.21	6171.52	9738.2	9993.35	11572.8	5407.24	6299.5	23916.2	84724.3	2815.4	2749.78	4542.98	4052.14	12342.9	11365	9349.78	12328.8	11594.6	9977.29	10327.6	3277.39	2883.93	2864.37	3397.89	7861.8	16495.8			240.542	360	130.198	87.0079
-36	5032.51	6287.46	10371.7	10413.2	11603.1	5808.92	7282.49	24520	87075.1	2800.81	3052.12	4387.67	4076.18	12872.8	11619.6	9583.72	13129.7	11869.8	10197.5	10790.8	3072.93	2844.54	2913.19	3315.46	7890.85	18250.3			240.542	300	157.323	105.325
-35	5362.88	6599.6	10244	10465.3	11633.5	5499.94	7448.63	24261.2	86680.4	2713.29	3052.12	4335.9	4100.23	13041.8	11805	9672.09	13427.2	11722.7	10309.7	10968.1	2970.7	2686.94	2967.44	3416.2	7803.69	18063.4			240.542	270	168.173	105.325
-34	5225.22	6608.52	10152.1	10771.7	11710.9	5360.89	7559.4	24031.2	88918.4	2851.87	3556	4348.84	4016.06	13230	12050.2	9807.26	13833.4	11922.1	10374.5	11112.9	3036.85	2655.43	2999.99	3333.78	7943.15	17962.7			186.42	270	184.448	105.325
-33	5522.55	6599.6	10336	10857.5	11854.1	5515.39	8653.15	23628.6	89687.6	2932.1	3498.42	4374.72	4076.18	12857.5	12128.8	9747.48	13547.4	11684.7	10331.3	11098.4	2651.98	2647.55	3065.09	3397.89	8204.63	18897.5			186.42	270	157.323	105.325
-32	5555.59	7009.85	9952.79	11081.2	11852.4	5546.29	9276.18	23384.2	89560.1	2910.22	3462.42	4452.38	4196.43	13222.3	12348.8	9908.63	14056.5	11694.2	10253.6	11366.2	2609.88	2757.86	3021.69	3379.57	8256.92	17445			192.434	270	157.323	105.325
-31	5318.83	6983.09	9763.75	11023	11845.7	5530.84	9193.11	22715.7	88417.6	2888.34	3059.31	4374.72	4088.21	13806.1	12462	10186.8	14428.4	11903.1	10240.6	11478.4	2856.44	2718.46	3021.69	3265.09	7995.44	17488.1			192.434	210	141.048	87.0079
-30	5203.2	6822.56	9733.09	11249.8	11884.4	5422.69	9497.7	23549.5	88526.3	3231.15	2944.14	4284.12	3931.9	14071	12561	10285.5	14714.5	12012.2	10262.2	11905.4	2958.67	2726.34	3005.41	3292.56	8280.17	16826.5			192.434	220	146.473	82.4285
-29	5357.37	7027.68	9860.82	11176.2	11869.3	5360.89	9442.32	23988	88053.8	3566.66	2980.13	4426.5	3943.92	14124.8	12546.9	10319.3	14697.3	12012.2	10197.5	11916.2	2916.57	2939.09	2978.29	3713.86	8146.52	15747.9			276.624	220	157.323	233.547
-28	5021.5	6679.87	9978.34	11179.3	11842.3	5469.04	9746.91	23822.7	85989	3676.07	2800.17	4620.64	4220.47	14197.8	12600.3	10288.1	14903.3	11955.3	10206.1	12046.5	2904.55	2946.97	2929.46	3805.45	7722.34	15805.4			276.624	190	157.323	265.603
-27	4993.97	7099.03	10238.9	11136.4	11913.1	5067.36	9553.08	24843.5	87238.9	3909.47	2260.29	4685.36	4268.57	14243.9	12587.7	10399.9	14937.6	11941	10266.6	12021.2	2880.49	2986.37	2978.29	3819.19	7879.23	15316.5			276.624	180	162.748	265.603
-26	5087.57	7000.93	10795.8	11246.7	11899.6	5407.24	9539.24	24174.9	89082.2	3595.84	2649.01	4840.67	4593.22	14428.2	12466.7	10376.5	15320.9	11722.7	10223.4	12292.6	2832.38	2986.37	3075.94	3956.57	7391.14	16064.3			276.624	180	206.148	348.032
-25	4966.44	7152.54	10494.4	11213	11778.3	5453.59	9386.94	24325.9	91078.5	3734.42	3440.83	4957.16	4713.46	14339.9	12264	10381.7	15446.8	11480.7	9964.34	12288.9	2748.19	2978.49	2967.44	4048.16	8012.88	15589.7			90.2033	130	206.148	348.032
-24	5263.77	7357.66	10320.7	11495	11805.3	5206.4	10051.5	24584.7	91392.6	3975.11	3901.53	4970.1	4893.83	14566.4	12281.3	10735.2	16190.5	11841.4	10020.5	12991	2730.15	3080.92	3010.84	4277.12	8297.6	15330.9			186.42	180	303.796	480.833
-23	5076.56	7741.15	10479	11406.1	11737.9	5237.3	9885.36	24016.8	91937.7	3530.19	3879.93	4983.04	5014.07	14639.4	12125.7	10667.6	16465.1	11708.5	10003.2	12991	2627.92	3159.72	3005.41	4309.18	8605.56	16956			186.42	180	309.221	512.889
-22	5467.49	7946.28	10371.7	11338.7	11758.1	5515.39	10259.2	22399.4	92337.8	3938.64	4088.68	4879.5	5134.31	14524.2	11962.2	10662.4	16367.8	11580.3	9916.85	13132.1	2441.5	3388.23	3135.61	4373.29	8791.5	18883.1			186.42	130	309.221	503.73
-21	6199.79	8410.03	10146.9	11360.1	11807	5438.14	10826.8	25289.2	94265.7	3858.41	4398.21	4763.01	5531.11	14831.4	11938.6	10667.6	16939.9	11808.1	9869.36	13649.6	2790.29	3419.75	3238.69	4428.24	8826.37	19573.4			288.651	100	363.471	494.571
-20	6342.95	8722.17	9518.51	11007.7	11677.2	5237.3	10951.4	25921.7	95770.6	4186.63	4355.02	4361.78	5747.54	14831.4	11684	10488.3	17014.3	11774.9	9735.52	13602.5	3151.1	3459.14	3206.14	4483.2	8936.77	21313.6			288.651	100	368.896	471.674
-19	7482.7	9025.4	9727.98	11093.5	11859.2	5592.63	10909.9	28315.5	96688.9	5164	4866.11	4530.04	5398.84	15407.5	11475	10693.6	17981.2	12130.9	9752.79	14112.7	3109.01	3537.94	3216.99	4561.05	9314.46	20479.5			511.152	300	466.544	554.103
-18	7818.57	9408.89	9937.46	11029.2	11897.9	5685.33	10577.6	30040.8	98116	5732.92	4606.97	4568.87	5422.89	15376.8	11269.1	10553.3	18078.4	12135.6	9770.06	14094.6	3030.83	3593.1	3249.54	4313.76	9285.41	19688.5			511.152	380	482.819	554.103
-17	8154.43	10024.3	10448.4	11182.4	11919.8	5824.37	10549.9	30680.5	98298.6	5740.21	5002.88	4478.27	5855.76	15488.1	11121.3	10670.2	18364.5	12311.2	9977.29	14449.3	3469.82	3758.57	3200.71	4368.71	9645.67	19285.8			631.423	470	477.394	554.103
-16	8242.53	10496.9	10310.4	11059.8	11773.3	5886.17	10342.2	31852.3	97434	5689.15	5254.82	4685.36	5939.93	15261.5	10829	10620.8	18353	12059.7	9791.65	14481.8	3746.44	3797.97	3141.04	4249.65	9465.54	19070.1			631.423	540	482.819	554.103
-15	8567.39	10532.6	10356.4	10882.1	11641.9	5778.02	9428.48	31277.2	96883.6	6119.49	5917.07	4711.24	5988.02	15134.8	10657.7	10542.9	18370.2	11898.3	9657.81	14395	3758.47	3687.65	3151.89	4309.18	10005.9	19976.1			631.423	560	482.819	549.524
-14	9448.35	10693.1	11746.1	11553.2	12154	6535.04	10037.7	31586.3	95107.4	9773.67	10041.8	5099.53	6721.5	16682.5	11781.5	12760.1	20481.3	14859.8	11691.3	16472.1	4125.3	3924.04	3450.26	4670.95	10406.9	20105.6			1082.44	630	710.667	911.293
-13	9690.62	10702.1	11613.3	11445.9	12201.1	6256.95	9871.52	31349.1	94624.1	10656.2	10063.3	5177.19	6709.47	16321.5	11545.7	12702.9	20504.1	14897.8	11661	16417.8	3818.61	3963.44	3499.08	4666.37	10947.3	21356.8			1076.43	630	748.641	911.293
-12	10043	10916.1	11393.6	11185.4	12061.3	6396	9262.34	31126.2	94100.5	10532.2	10588.8	5254.85	6937.93	16202.4	11328.8	12570.3	20412.6	14874.1	11570.4	16150	3836.65	4057.99	3390.58	4689.27	11226.2	21371.1			1076.43	630	748.641	947.928
-11	10065	11139.1	11460	10814.6	11933.3	6349.65	8916.21	31952.9	93858.9	10539.5	11107.1	5254.85	6925.91	15876	11100.9	12471.6	20269.6	15011.7	11341.6	15961.9	3962.93	4073.75	3363.46	4735.06	11656.1	21673.2			1082.44	650	770.341	947.928
-10	10747.8	12013.1	11102.4	10296.7	11847.4	6148.81	9137.73	34540.8	93128.5	10736.5	11344.7	5358.39	6829.71	15518.9	10791.3	12255.8	19903.4	14783.9	11173.2	15712.2	4131.31	4097.39	3482.81	4680.11	11423.7	20738.4			1076.43	620	764.916	943.349
-9	11061.6	12218.2	11184.1	10051.6	11692.4	6565.94	8860.83	35360.3	91572.5	10692.7	11474.2	5358.39	7154.37	15219.3	10533.5	12034.9	19468.6	14693.7	11035	15596.4	3968.95	4128.91	3580.46	4657.21	11162.2	20939.7			1070.41	620	786.616	902.134
-8	11006.6	12209.3	11179	9772.71	11614.9	6689.53	8971.59	35798.8	90635.5	10364.5	11445.4	5216.02	7130.32	14977.4	10294.6	11842.5	19417.1	14470.7	10961.6	15505.9	4245.57	4073.75	3499.08	4657.21	11383	22075.8			1070.41	630	797.465	897.555
-7	11149.7	12396.5	11056.4	9463.19	11579.5	6874.92	9234.65	38206.9	90189.7	10269.7	11287.1	5060.7	7635.33	14785.3	10082.5	11772.4	19497.2	14541.9	10957.3	15397.4	4107.26	4176.19	3401.43	4606.84	11313.3	21960.8			1070.41	630	797.465	824.285
-6	11039.6	12280.6	10749.8	9316.09	11338.7	6983.07	9234.65	37387.4	87731.6	10284.2	11467	5164.25	7815.69	14762.3	9840.41	11580	19245.5	14266.6	10823.5	15317.8	4011.04	4152.55	3330.91	4611.42	11412.1	22377.9			1046.36	660	770.341	824.285
-5	11006.6	12343	10468.8	9116.9	11212.3	6936.72	9123.89	37876.2	87045.5	10255.1	11488.6	5254.85	7935.94	14739.3	9684.81	11496.8	19091	14375.8	10793.3	15202	3926.85	3994.96	3347.19	4583.94	11005.4	21356.8			1124.53	660	759.491	828.865
-4	10698.2	11879.3	10203.1	8865.61	11003.4	6936.72	9400.79	38314.7	83564.4	10736.5	11791	5254.85	7659.38	14489.6	9574.79	11366.9	18856.5	14143.2	10650.8	14919.7	3938.88	3987.08	3347.19	4460.3	10970.5	22262.8			1124.53	660	759.491	828.865
-3	10489	11816.9	10341.1	8736.9	10850.1	6874.92	9954.59	38501.6	81166.6	10612.5	11942.1	5164.25	8080.23	14220.8	9500.92	11229.1	18707.7	13882.2	10568.8	14717.1	3866.72	3853.12	3347.19	4272.55	10883.3	20551.4			1124.53	660	721.516	828.865
-2	10362.4	11281.7	9998.77	8681.74	10610.9	7075.76	9082.35	38185.3	77762	10999	12532.4	5047.76	8320.71	14508.8	9403.48	11028.9	18845	13863.2	10374.5	14789.4	3926.85	3821.61	3287.51	4213.01	10575.4	20019.3			1124.53	650	732.366	874.658
-1	9960.41	11058.8	9983.45	8994.32	10503.1	7400.2	8653.15	35396.2	75102.4	12122.3	12719.6	5254.85	8212.49	14685.5	9796.4	11231.7	19337	14276.1	10417.7	15372	4588.34	4065.87	3325.49	4235.91	10743.9	19185.1			1124.53	650	726.941	879.238
0	9569.48	10907.2	9876.15	8960.61	10279.1	7276.6	8127.04	32887.4	73088.6	12333.8	12035.7	5008.93	7947.96	14731.6	9735.11	11122.5	18930.9	14114.7	10370.2	15306.9	4588.34	3924.04	3358.03	4190.12	9541.08	19257			1124.53	650	726.941	874.658
1	9343.74	10282.9	9411.21	9034.16	10060.1	7183.91	7517.86	32714.9	70288.1	11896.2	11949.3	5047.76	7611.28	14585.6	9665.95	10919.8	18587.6	13948.6	10318.4	15002.9	4516.18	3884.64	3374.31	4162.64	8983.25	17977.1			1130.55	640	721.516	847.182
2	9095.96	9845.89	9794.4	9233.35	9920.27	7013.97	7684	30774	68470.3	11808.6	11337.5	5060.7	7743.55	14531.9	9722.53	10750.8	18232.9	13848.9	10137	14785.8	4413.95	3829.49	3336.34	3832.93	8593.94	16064.3			1130.55	640	721.516	847.182
3	9051.92	9614.01	9544.05	9334.48	9655.8	6905.82	7600.93	31615	65636.2	11458.5	11970.9	5047.76	7984.03	14604.8	9827.84	10704	18215.7	13820.5	10249.3	14688.1	4179.42	3782.21	3298.36	3484.89	8837.99	16280			1136.56	660	705.242	847.182
4	8754.59	9114.58	9426.54	9414.16	9526.09	6797.68	7504.02	30335.5	62810.2	11538.8	11776.6	5306.62	7863.79	14639.4	9860.84	10540.3	18078.4	13606.9	10132.7	14662.8	4107.26	3703.41	3265.81	3590.22	8384.76	14956.9			1136.56	650	705.242	838.023
5	7851.6	8311.93	9002.47	9723.67	9275.09	6674.08	7296.34	29961.7	58169.1	10641.6	11063.9	5125.42	7503.07	14412.8	9930	10431.1	18049.8	13531	9994.56	14416.7	3962.93	3616.74	3325.49	3723.02	8315.03	14583			1022.3	640	705.242	833.444
6	7383.59	7946.28	8333.16	9377.38	9039.25	6365.1	7199.42	29817.9	56425.1	10189.4	10034.6	5021.87	7310.68	14074.9	9834.12	10269.9	17494.9	13198.7	9912.53	13986.1	3999.01	3569.46	3406.86	3668.07	8152.33	13259.9			1076.43	600	705.242	833.444
7	6855.01	7464.68	8547.75	9438.67	8656.86	5932.52	7185.58	27977.7	54565.7	9540.27	8378.92	4555.93	7070.2	14051.8	9526.07	9549.93	17534.9	12567.5	9454.9	14040.4	4059.15	3561.58	3569.61	3636.01	8274.36	13274.3			769.735	560	694.392	860.92
8	6821.97	7357.66	8282.07	9432.55	8496.83	5855.27	7171.73	28444.9	52519.7	9941.43	8335.73	4517.1	6889.83	14132.5	9621.94	9477.15	17500.6	12306.5	9446.26	13978.9	3656.24	3742.81	3482.81	3759.66	7327.22	14094			667.505	540	623.868	833.444
9	6205.3	6064.5	8481.33	9478.51	8139.71	5669.88	7227.11	24908.2	49707.1	10021.7	8278.15	4478.27	6444.94	14082.6	9936.28	9487.54	17317.5	12254.3	9368.55	13996.9	3842.66	3687.65	3330.91	3503.21	7205.2	14381.7			667.505	500	553.343	737.277
10	6227.32	5886.13	8420.02	9450.93	7844.91	5824.37	7310.18	24721.3	47114.7	9934.14	8098.19	4724.19	6468.99	14197.8	10058.9	9383.57	17163.1	12064.4	9329.7	14044	3680.3	3711.29	3553.33	3613.12	7088.98	13288.7			667.505	470	515.369	709.801
11	5902.47	5689.93	8389.36	9650.13	7686.57	5592.63	7504.02	22615	45306.3	10328	7846.24	4633.58	6468.99	14405.1	10275.8	9461.55	17105.9	11988.5	9299.47	14044	3560.02	3837.37	3526.21	3553.59	6879.8	12368.2			559.261	410	412.295	682.325
12	5841.9	5556.15	8511.99	9763.51	7492.84	5654.43	7407.1	20465.7	42825.3	10189.4	8508.49	4659.47	6360.77	14470.4	10417.2	9227.61	16608.1	11281.3	9044.75	13913.7	3487.86	3884.64	3504.51	3695.55	6566.03	12598.3			457.03	230	347.196	805.968
13	5594.13	5297.52	8818.54	9959.64	7272.17	5530.84	7407.1	18776.4	41661.4	9846.61	8573.28	4167.64	5976	14643.3	10510	9048.26	16144.7	10892.2	8988.63	13769	4065.16	4065.87	3705.23	3663.49	6502.11	11318.4			276.624	230	309.221	659.428
14	5291.3	5163.74	8338.27	9916.74	7122.25	5206.4	7670.16	17971.3	40043.6	9423.57	8098.19	3960.55	5915.88	14401.3	10458.1	8824.71	15629.8	10721.3	8958.41	13483.1	3698.34	4002.84	3705.23	3466.58	6316.17	10944.4			270.61	170	276.672	494.571
15	4872.84	4477.03	8501.77	10140.4	7096.98	4928.32	7670.16	15879.4	37498.2	8956.77	8839.62	3960.55	5555.15	13859.8	10415.7	8543.99	14685.9	10294.2	8798.67	12611	3806.58	4176.19	4095.83	3663.49	6217.39	10484.2			270.61	170	249.547	522.047
16	4300.21	4414.6	7975.52	10082.2	6962.21	4557.53	7185.58	16059.1	36257.7	7228.14	6730.49	3869.95	5074.19	13249.2	10315.1	8169.68	13576	9743.62	8582.8	11814.9	3836.65	4121.03	4074.13	3645.17	6240.63	10167.8			270.61	120	233.272	435.039
17	3859.73	4200.56	8312.73	10486.7	6776.91	4542.08	6396.41	14959.3	34826.5	6651.93	6514.54	3727.58	4749.54	12849.8	10217.6	7816.18	12958.1	9131.38	8241.73	11453	4065.16	4247.1	4177.2	3819.19	5833.89	9391.22			156.352	80	206.148	380.087
18	3771.63	3995.43	8450.68	10575.6	6616.88	4279.45	6230.27	14944.9	33230.3	6746.75	6896.06	3805.23	4460.96	12799.9	10095	7519.85	12460.4	8708.98	8038.82	11141.8	4071.18	4609.57	4453.87	3777.97	5252.82	8513.94			150.339	150	189.873	380.087
19	3782.64	3763.56	8368.93	10670.6	6495.6	4356.69	6161.05	14988	31677	6710.28	6896.06	3649.92	4268.57	12657.8	10069.9	7356.09	12220.1	8519.14	7948.16	11011.6	4053.14	4546.53	4432.17	3755.08	4834.45	8485.18			72.1627	150	200.723	375.508
20	3656.01	3594.11	8557.97	10738	6443.37	4696.58	6424.1	15254	30338.5	7053.09	6917.65	3611.09	3992.02	12220	10016.4	7223.53	11636.6	8348.28	7641.63	10244.4	4431.99	5366.01	4844.47	3796.29	4665.95	7349.03			66.1491	180	184.448	348.032
21	3744.1	3504.92	9283.48	11151.7	6429.9	5113.71	6867.14	14039.1	29277.9	7074.97	7097.61	3455.77	4352.74	12139.3	10165.8	7174.14	11545	8177.43	7645.95	10211.8	4450.03	5342.37	4801.07	3800.87	4886.75	7277.12			66.1491	180	168.173	311.397
22	3733.09	3558.43	9789.3	11387.7	6426.53	5314.55	6867.14	12177.3	27133.8	7344.84	7306.36	3416.94	4472.98	12108.6	10168.9	7174.14	11327.6	8239.12	7671.85	9976.62	4786.79	5846.66	4925.84	4139.74	4875.13	6399.84			66.1491	180	119.349	306.817
23	3793.66	3406.82	10770.3	12435.8	6470.33	5623.53	6701	9718.86	25048.9	7337.55	7673.48	3274.57	4472.98	12581	10766.1	7319.7	11464.9	8452.7	7883.4	10313.2	4672.53	5988.5	4898.72	4162.64	4491.63	6140.97			66.1491	180	92.2239	302.238
24	3881.75	3531.68	11388.5	13119.1	6509.07	6009.76	6964.06	9438.51	22888.8	7220.85	8155.77	3378.12	4268.57	12757.6	11291.1	7514.65	11184.6	8652.03	7904.98	10461.5	5123.55	6004.25	4925.84	4066.47	4782.16	5781.43			66.1491	130	92.2239	297.659
25	3991.87	3353.31	11741	13235.6	6490.54	6133.36	6922.52	8094.26	22081.9	7104.15	7997.41	3416.94	4412.86	13026.5	11426.3	7499.06	11121.7	8732.71	8030.19	10722.1	6031.6	6555.83	5251.34	3979.47	5032.02	5479.41			66.1491	130	103.074	293.079
26	4041.43	3219.53	12073.1	13195.8	6495.6	6133.36	6950.21	8072.69	22077.9	7250.02	8105.38	3559.32	4256.55	13134	11553.6	7631.62	11087.3	8666.27	8030.19	10671.4	6133.83	6500.67	5435.79	4112.27	4997.15	5105.49			66.1491	130	108.499	293.079
27	3986.37	3103.6	12420.6	13523.7	6480.43	6164.26	6867.14	8072.69	21599.9	7045.8	8256.55	3455.77	3931.9	13111	11616.4	7626.42	11098.8	8447.95	8064.73	10664.2	6121.8	6737.06	5430.36	4254.23	4909.99	5206.16			66.1491	130	113.924	393.825
28	3964.34	3130.35	12430.8	13698.3	6466.96	6117.91	6867.14	7957.67	21696.6	7198.97	7623.09	3520.49	3691.41	13245.4	11776.7	7761.59	11127.4	8552.36	8164.02	10696.7	6224.03	7162.56	5690.76	4309.18	4683.38	5177.4			60.1355	130	124.774	393.825
29	3694.55	3023.33	12303	13820.9	6416.42	6596.84	6811.76	7835.47	21720.8	7118.74	6572.13	3416.94	3751.53	12880.5	11575.6	7597.83	10709.7	8220.14	8021.55	10432.6	6031.6	7020.72	5745.01	4359.55	4596.22	4932.91			6.01355	130	135.623	370.928
30	3975.36	2960.9	12108.9	13493	6382.73	6473.24	6645.62	6821.89	21387.8	7870	6608.12	3222.8	3595.22	12607.9	11352.4	7389.89	10120.5	7973.35	7870.45	10153.9	6037.61	7068	5858.93	4354.97	5159.85	4055.63			6.01355	130	130.198	366.349
31	4437.86	2862.8	12175.3	13539	6524.23	6210.6	6493.33	7116.62	21119.3	9897.67	6946.44	3196.91	3715.46	12239.2	11077.3	7093.56	9542.66	7574.68	7771.15	9922.34	6440.52	7186.19	6124.75	4423.66	5090.12	4012.48			12.0271	130	130.198	375.508
32	4404.83	2996.58	11955.6	13554.3	6456.85	6102.46	6424.1	7102.24	20178.2	10072.7	6888.86	3080.43	3523.07	11897.4	10931.2	6945.4	9405.36	7498.74	7654.58	9741.41	6428.49	7146.8	6189.85	4487.78	4933.24	4774.71			6.01355	130	124.774	370.928
33	4476.4	2996.58	11935.2	13511.4	6411.37	5901.62	6077.98	6261.19	19829.1	9518.39	6824.07	3196.91	3198.42	11620.9	10819.6	6945.4	9319.54	7494	7637.31	9524.29	6548.76	7170.44	6184.43	4437.4	4898.37	5062.34			6.01355	130	124.774	366.349
34	4536.97	2934.15	12057.8	13511.4	6519.18	5886.17	6008.75	6110.23	19694.9	9985.19	6456.95	2938.05	3114.25	11713.1	10935.9	7148.15	9548.38	7622.14	7697.75	9488.11	6344.3	7194.07	6233.25	4428.24	4828.64	4616.51			6.01355	130	124.774	357.19
35	4525.96	2951.98	12246.8	13535.9	6519.18	6025.21	5538.02	6160.55	19707	9613.21	6550.53	2989.83	3150.33	11812.9	10896.6	7155.95	9502.61	7584.17	7667.53	9520.67	6392.41	7304.39	6282.07	4373.29	4799.59	4587.75			6.01355	210	124.774	348.032
36	4239.64	2871.72	12124.2	13624.8	6532.66	5839.82	5385.72	6196.49	19811.7	9956.02	6507.34	2938.05	3258.54	11686.2	10847.9	7153.35	9525.5	7565.19	7607.09	9491.72	6338.29	7241.35	6260.38	4350.39	4828.64	4487.08			6.01355	210	130.198	348.032
37	4179.08	2898.47	12364.3	13634	6487.17	5839.82	5413.41	6160.55	19465.3	9788.26	6687.3	2912.17	3222.47	11651.6	10829	7122.16	9508.34	7522.47	7538.01	9263.75	6302.21	7194.07	6222.4	4304.6	4851.89	5177.4			6.01355	210	119.349	343.452
38	4305.72	2827.13	11981.2	13664.6	6477.07	5654.43	6008.75	6843.46	18890.7	10029	6161.82	2795.68	3102.23	11908.9	11061.6	7246.92	9742.9	7830.97	7663.22	9375.93	6218.02	7296.51	6282.07	4300.02	4979.72	4918.53			6.01355	210	113.924	274.762
39	4553.49	2925.23	11965.8	13652.4	6487.17	5917.07	6050.29	6836.27	18796.7	10991.7	7788.66	2976.88	3426.88	11809.1	10990.9	7171.54	9702.85	7816.73	7607.09	9223.94	6091.73	7091.64	6146.45	4409.93	5107.55	4918.53			6.01355	180	97.6488	270.182
40	4525.96	2960.9	11546.9	13612.5	6475.38	5793.47	5884.14	6325.88	18528.2	11101.1	7572.7	2989.83	3282.59	11682.3	10934.3	7155.95	9617.03	7811.98	7581.19	9133.48	5923.35	6957.69	6379.72	4606.84	5049.45	5220.54			6.01355	180	86.799	219.809
41	4454.38	2871.72	11393.6	13624.8	6450.11	6195.16	5676.47	6440.9	18004.7	11115.7	7630.29	3041.6	3511.05	11609.4	10909.2	7111.76	9702.85	7840.46	7611.41	9086.44	5700.85	6878.89	6542.47	4950.29	5002.96	4199.44			6.01355	180	81.374	206.071
42	4327.74	2951.98	11097.3	13364.3	6433.27	5700.78	5634.93	6311.51	17486.4	11378.3	7795.85	2938.05	3631.29	11540.2	10775.6	7057.17	9691.41	7778.76	7499.16	9050.25	5484.36	6721.3	6471.95	4936.55	5072.69	4156.3			6.01355	180	81.374	192.333
43	4355.27	2951.98	11173.9	13241.7	6404.63	5700.78	5551.86	6275.56	17223.3	11341.8	8040.6	2899.23	3619.27	11609.4	10774	7150.75	9805.83	7892.66	7507.79	9079.2	5328.01	6626.74	6325.47	5069.35	4857.7	4113.15			6.01355	180	92.2239	192.333
44	4641.58	3050.09	11184.1	12975.1	6490.54	5855.27	6133.36	6210.87	16233.9	14040.5	8738.84	3300.46	5290.62	11355.9	10678.1	7205.33	9725.73	7887.92	7758.2	8934.45	5983.49	6390.36	6417.7	5307.48	4770.54	4515.84			6.01355	150	92.2239	187.754
45	4476.4	3059	10918.4	12561.4	6436.64	5839.82	5981.06	6196.49	15707.6	14339.6	7493.52	3352.23	5326.7	11044.8	10385.8	6961	9571.27	7664.85	7719.34	8731.81	5400.17	5279.33	5717.88	5069.35	4776.35	4861			6.01355	150	97.6488	187.754
46	4448.87	3050.09	11235.2	12487.9	6414.74	5716.23	6257.96	6225.24	15585.4	14069.7	7342.36	3468.72	5819.69	10806.7	10178.3	6872.62	9422.52	7508.23	7727.98	8565.35	5171.66	5042.94	5690.76	4959.45	4863.51	4817.86			6.01355	150	92.2239	187.754
47	4740.69	2978.74	11015.5	12279.5	6337.25	5438.14	6451.79	6081.47	15648.5	13756.1	7407.14	3546.37	5939.93	10699.2	10032.2	6890.82	9359.59	7508.23	7654.58	8474.88	5141.59	4901.11	5593.11	5032.72	4404.47	4573.37			6.01355	150	92.2239	183.175
48	4801.26	3032.25	11005.3	12209	6365.89	5330	6728.69	5563.9	15244.4	14208.3	8479.7	3857.01	6144.34	10653.1	9841.98	6901.21	9325.26	7437.04	7861.81	8413.37	5159.63	4869.59	5728.73	5371.59	4160.42	4760.33			6.01355	150	92.2239	183.175
49	4608.55	3032.25	11097.3	12019	6389.47	5160.05	6548.71	5607.03	15549.2	13996.8	8854.02	3779.35	6096.24	10415	9722.53	6906.41	9382.47	7531.96	7961.11	8326.52	5394.16	4845.95	5755.86	5151.78	3910.56	4745.95			6.01355	130	81.374	105.325
50	4311.22	2836.04	10709	11715.6	6323.77	5129.16	6590.24	6124.61	15175.9	13384.1	8443.71	3805.23	6048.14	10276.8	9452.2	6885.62	9210.84	7465.52	7887.72	8221.58	5382.13	4869.59	5663.63	5147.2	3567.73	5091.11			6.01355	130	70.5242	105.325
51	4520.45	2755.78	10668.1	11292.7	6288.4	4974.66	6368.72	5269.17	14924.9	14463.6	8458.11	3844.06	6144.34	10023.3	9246.31	6794.64	9010.61	7351.62	7749.56	8084.07	5189.7	4719.88	5717.88	5087.67	3567.73	4573.37			0	80	81.374	100.746
52	4448.87	2595.25	10530.1	10842.2	6173.85	4943.76	6299.5	5312.3	14790.6	14084.3	8407.72	4102.92	6156.36	9762.17	8935.11	6571.1	8936.23	7285.17	7680.48	7892.28	5015.3	4444.09	5511.73	5014.4	3724.62	4256.97			0	80	81.374	100.746
53	4327.74	2613.09	10933.8	10339.6	6123.31	4881.97	5981.06	5355.44	14753	13865.5	8155.77	4193.52	6240.53	9581.67	8652.2	6402.14	8678.79	7119.06	7607.09	7776.48	5087.47	4333.78	5609.38	4986.93	3498.01	4458.31			0	80	81.374	100.746
54	4272.68	2657.68	10678.3	10094.5	6039.08	5113.71	6327.19	5427.32	14269.7	13435.2	8386.12	4154.69	6240.53	9424.22	8429.02	6251.38	8387.02	7028.88	7460.3	7714.97	5183.68	4113.15	5522.58	4964.03	3492.2	4113.15			0	80	81.374	100.746
55	4101.99	2613.09	11327.2	10376.4	6232.81	5067.36	6631.78	5427.32	13969	13858.2	10423.3	4452.38	6180.41	9466.46	8355.15	6176	8375.57	6896	7399.86	7787.34	5081.45	4191.95	5593.11	5174.68	3439.9	4055.63			0	80	75.9491	187.754
56	4333.25	2523.9	11168.8	10186.4	6204.17	4943.76	6659.47	4370.61	13677.7	13741.5	10452.1	4581.81	5567.18	9485.66	8251.42	6111.02	8312.64	6796.33	7361	7740.3	5315.98	4034.36	5603.96	5577.66	3341.12	4055.63			0	40	70.5242	187.754
57	4421.34	2514.98	11531.5	9812.54	6079.51	5268.2	6645.62	4255.59	13232	13741.5	9912.18	4542.98	5687.42	9362.77	8006.24	5968.05	8278.32	6592.25	7175.36	7812.67	5063.41	3963.44	5446.63	5559.35	3317.88	4055.63			0	0	75.9491	187.754
58	4768.22	2550.66	11541.8	9837.06	6069.41	5283.65	6867.14	4945.69	13022.5	13442.4	9264.32	4465.33	5915.88	9408.86	7929.22	5905.67	8289.76	6540.04	7175.36	7736.68	5165.64	3931.92	5365.26	5669.25	3265.58	4055.63			0	0	75.9491	187.754
59	4658.1	2470.39	11521.3	9585.77	6062.67	5206.4	7019.44	4924.13	12603.7	13726.9	8760.44	4465.33	5783.61	9316.69	7770.48	5773.1	8049.48	6321.72	7153.77	7809.05	5334.02	3679.77	5565.98	5733.36	3085.45	4055.63			0	0	70.5242	187.754
60	4525.96	2345.53	11439.6	9414.16	6042.45	5221.85	6964.06	4988.82	12117.7	12523.4	9242.73	4439.44	5567.18	9136.19	7707.61	5702.92	7935.05	6297.99	7106.28	7769.25	5141.59	3679.77	5457.48	5747.1	3050.59	3739.23			0	0	70.5242	187.754
61	4294.7	2292.02	11388.5	9527.55	6054.25	5314.55	7185.58	4888.18	11736.4	12253.6	9242.73	4387.67	5446.94	9170.75	7641.6	5695.12	8026.59	6288.5	7136.5	7722.2	5039.36	3766.45	5571.41	5623.46	2713.57	3681.71			0	0	59.6743	96.1666
62	4046.93	2202.84	11214.8	9555.13	5993.6	5268.2	7670.16	4478.44	11424.9	11611.7	9300.32	4387.67	5855.76	9105.47	7550.44	5679.53	8015.15	6231.55	7166.73	7689.64	5135.58	3734.93	5522.58	5641.77	2957.62	4213.83			0	0	48.8244	91.5873
63	4162.56	2372.29	11781.9	9579.64	6032.35	5314.55	7628.62	5154.16	11321.5	12414	9170.75	4348.84	5771.59	9197.64	7688.75	5832.89	8312.64	6383.42	7278.98	7751.15	5436.25	3931.92	5538.86	5824.95	2905.32	3753.61			0	0	54.2494	91.5873
64	4035.92	2470.39	11761.5	9904.48	6034.03	5144.61	7891.68	5657.35	11412.8	12195.2	9177.94	4206.47	5639.32	9163.07	7660.46	5804.3	8438.5	6302.74	7244.44	7635.36	5448.28	3821.61	5565.98	5989.81	2928.56	3710.47			0	0	54.2494	87.0079
65	4217.62	2381.21	11705.3	9788.03	6072.78	5391.79	7656.31	5657.35	10775.1	11495	9177.94	4245.3	5278.6	9124.67	7610.17	5783.5	8495.71	6255.28	7183.99	7678.78	5273.89	3868.88	5658.21	6031.02	2876.27	3839.9			0	0	54.2494	87.0079
66	3622.97	2265.27	11705.3	9953.51	6148.58	5561.74	6964.06	6577.48	10697.3	9401.69	8407.72	3611.09	4436.91	9305.17	7778.34	5840.69	8633.02	6335.96	7287.61	7733.06	5370.1	3750.69	5593.11	5889.06	2864.65	3595.42			0	0	43.3995	87.0079
67	3606.45	2274.19	11746.1	10063.8	6259.76	5422.69	6576.4	6591.86	10760.4	8956.77	8681.26	3636.98	4797.63	9355.09	7915.08	5994.05	8661.62	6473.6	7270.34	7892.28	5045.37	3734.93	5294.74	5866.16	2870.46	3293.4			0	0	43.3995	137.381
68	3628.47	2247.43	11255.6	10155.8	6263.13	5314.55	6368.72	7145.37	10691.9	9299.58	8443.71	3714.63	5086.21	9454.94	7982.66	5986.25	8673.07	6416.65	7300.56	7950.18	4798.82	3821.61	5289.31	5857	3114.5	3624.18			0	0	43.3995	137.381
69	3386.21	2274.19	10944	10367.2	6271.55	5190.95	6424.1	7073.49	10483.8	8380.56	7140.8	3740.52	5002.04	9531.75	8014.09	5965.45	8655.9	6340.71	7317.83	8018.93	5087.47	3782.21	5186.24	5742.52	3160.99	4084.39			0	0	43.3995	137.381
70	3589.93	2247.43	10836.7	10520.4	6231.12	4881.97	6174.89	7123.81	10185.8	8271.15	7479.12	3688.75	4617.27	9597.03	8018.81	5996.65	8592.97	6250.53	7304.88	8091.31	5003.28	3711.29	5159.11	5733.36	3027.34	4070.01			0	0	43.3995	137.381
71	3358.68	2274.19	10514.8	10266.1	6231.12	4881.97	6119.51	7087.87	9870.27	7578.24	6104.23	3300.46	4076.18	9573.99	8045.53	5949.86	8524.32	6160.36	7391.23	8062.36	5069.43	3774.33	5229.64	5582.24	3044.78	3811.14			0	0	43.3995	137.381
72	3254.06	2211.76	9922.14	9910.61	6163.74	4588.43	6091.82	7001.6	9433.95	7184.38	6147.42	3171.03	3787.61	9324.37	7882.07	5910.87	8346.97	6022.72	7339.42	7892.28	5123.55	3727.05	5289.31	5614.3	3236.53	4343.26			0	0	43.3995	137.381
73	3204.51	2309.86	9896.59	9837.06	6118.26	4542.08	6742.54	5707.67	9169.47	6892.63	6190.61	3041.6	3438.91	9343.57	7885.22	5905.67	8329.81	5951.53	7274.66	7982.75	5129.56	3837.37	5213.36	5573.08	3160.99	4285.73			0	0	37.9745	137.381
74	3386.21	2229.59	9906.81	9901.41	6052.56	4511.19	6770.23	5765.18	8851.29	6987.45	6356.18	2705.08	3487	9539.43	7963.8	5874.48	8518.6	5951.53	7300.56	8105.78	5141.59	3797.97	5235.06	5728.78	3236.53	4530.22			0	0	32.5496	132.802
75	3072.37	2176.08	9252.83	9423.35	5985.18	4372.14	6811.76	5333.87	8793.56	6228.89	5744.31	2795.68	3426.88	9550.95	8036.1	5905.67	8615.86	6060.69	7365.32	8217.96	5352.06	3813.73	5348.99	5847.85	3143.56	5580.08			0	0	32.5496	132.802
76	3110.91	2238.51	10090.7	9671.58	5895.9	4109.5	6797.92	6203.68	8915.73	5791.27	6118.63	3171.03	3535.1	9581.67	8097.4	5996.65	8833.26	6203.07	7430.08	8340.99	5472.33	3892.52	5191.66	5582.24	3213.29	6069.06			0	0	37.9745	132.802
77	3028.32	2265.27	10003.9	9628.67	5899.27	4294.9	6853.3	6491.22	8711.67	5747.5	6269.8	3041.6	3523.07	9623.91	8212.13	5975.85	8730.28	6222.06	7365.32	8351.85	5400.17	3829.49	5083.16	5284.58	3410.85	5723.9			0	0	43.3995	132.802
78	3083.38	2523.9	10417.7	9913.67	5995.29	4356.69	7227.11	7253.2	8412.29	5244.23	6276.99	3015.71	3823.68	9919.62	8385.02	6038.24	9107.86	6297.99	7412.81	8536.4	5171.66	3979.2	5012.64	5005.24	3933.81	5723.9			0	0	48.8244	132.802
79	2890.67	2532.82	10724.3	9916.74	5951.49	4433.94	7130.2	7375.41	8339.79	5098.36	6384.97	3132.2	4004.04	10038.7	8491.89	6074.63	9153.63	6260.03	7382.59	8568.97	4889.02	4010.72	5012.64	4913.66	4003.53	5767.05			0	0	43.3995	141.96
80	2890.67	2613.09	11362.9	10532.7	5980.13	4959.21	7199.42	7253.2	8776.11	5091.06	6428.16	3261.63	4172.38	10488	8696.21	6168.2	9416.8	6335.96	7339.42	8945.31	5219.77	4089.51	5056.04	4918.24	4206.91	6284.79			0	0	65.0992	137.381
81	3105.4	2622	10974.6	10866.7	5939.7	4881.97	7337.87	7770.77	8596.21	5083.77	6680.1	3416.94	4052.14	10753	8702.5	6227.99	9611.31	6596.99	7278.98	9053.87	5123.55	3963.44	4974.67	4831.23	4387.04	6270.4			0	0	59.6743	137.381
82	3105.4	2639.84	10923.5	11170.1	5986.86	5051.91	7282.49	7684.51	8615.01	5339.05	6744.89	3520.49	4028.09	10975.7	8889.53	6363.15	9943.13	6663.44	7417.13	9256.51	5093.48	4270.74	5202.51	4744.22	4636.89	6989.49			0	30	59.6743	137.381
83	3050.34	2586.33	10473.9	11213	6059.3	4959.21	7365.56	7734.83	8805.65	5594.33	5974.66	3520.49	3992.02	11202.3	9012.12	6428.14	9983.18	6710.9	7481.89	9506.2	5370.1	4113.15	5262.19	4744.22	5130.8	7435.32			0	30	59.6743	137.381
84	3050.34	2622	10463.7	11531.7	6062.67	5098.26	7282.49	7720.45	8578.76	5550.57	5823.5	3365.17	3727.48	12089.4	9511.92	6877.82	10418	7109.57	7684.8	10117.8	5303.96	4121.03	5256.76	4831.23	5159.85	7449.7			0	30	54.2494	174.016
85	3033.82	2746.86	10075.4	11498	6151.95	5021.01	6964.06	7972.05	8526.4	5696.45	5773.11	3287.52	3354.74	12028	9612.51	6870.02	10492.4	7147.54	7727.98	10088.8	5009.29	4144.67	5311.01	4712.16	5002.96	7766.1			0	60	54.2494	169.436
86	3678.03	2907.39	10055	11479.6	6173.85	5206.4	7310.18	8417.74	8827.13	6090.31	6104.23	3494.6	2957.94	12362.1	9731.96	6880.42	10681.1	7209.23	7939.52	10599	4925.1	4136.79	5365.26	4419.08	4729.86	7766.1			0	60	54.2494	164.857
87	3573.41	2951.98	10468.8	11510.3	6232.81	5005.56	7296.34	8388.98	8729.12	7578.24	6464.15	3429.89	3691.41	12650.1	9863.99	7025.98	11327.6	7361.11	8345.35	11000.7	5039.36	4215.59	5555.13	4364.13	5281.87	8355.74			0	60	54.2494	160.278
88	4024.91	3157.11	10218.5	11586.9	6261.44	5067.36	7296.34	8669.34	8653.94	7629.3	7277.57	3598.15	3931.9	12811.4	10162.6	7306.71	11562.2	7484.5	8876.38	11395.1	4901.05	4254.98	5528.01	4441.98	5217.96	8744.05			0	60	54.2494	151.119
89	3991.87	3281.96	9932.35	11461.2	6207.54	5252.75	7324.03	8762.79	8585.47	7680.36	7371.15	3792.29	3799.63	12757.6	10161	7382.09	11499.3	7660.11	8906.6	11492.8	4726.65	4294.38	5441.21	4432.82	5217.96	8744.05			0	60	54.2494	137.381
90	3914.79	3255.21	9973.23	11436.7	6215.96	5221.85	7407.1	8094.26	8523.72	7986.7	7342.36	3895.83	3787.61	12665.5	10172	7439.27	11424.9	7636.38	8945.46	11434.9	4702.6	4357.42	5435.79	4295.44	5281.87	8729.67			0	60	54.2494	132.802
91	4201.1	3308.72	10141.8	11396.9	6236.18	5546.29	7836.3	8051.12	8202.85	7935.64	7414.34	4077.04	3787.61	12938.1	10227	7675.81	11619.4	8011.31	9169.96	11695.5	4377.87	4381.06	5370.69	4423.66	5165.66	9017.3			0	60	65.0992	119.063
92	4349.77	3326.56	9794.4	11406.1	6205.85	5098.26	7670.16	8834.67	8193.45	7811.65	7327.96	4038.21	3895.82	12826.8	10277.3	7699.21	11653.7	8054.03	9243.35	11728.1	4281.65	4688.36	5446.63	4574.78	4956.48	8902.25			0	60	65.0992	119.063
93	4503.93	3335.47	9840.39	11277.4	6183.96	4897.42	7490.17	8820.29	8139.75	7636.59	7529.51	4012.32	4040.11	12769.2	10230.2	7771.99	11636.6	7992.33	9325.38	11706.3	4035.1	4688.36	5452.06	4469.46	5142.42	8140.02			0	150	65.0992	77.8492
94	4355.27	3237.37	9717.77	10885.1	6194.06	4634.78	6839.45	8151.76	8006.84	7067.68	7752.66	3960.55	3883.8	12554.1	10135.9	7777.19	11556.5	8006.57	9325.38	11637.6	3716.38	4570.17	5142.84	4213.01	5194.71	7823.62			0	150	65.0992	77.8492
95	4344.26	3059	9544.05	10854.5	6222.7	4835.62	7157.89	7734.83	7416.13	7082.27	7687.88	3960.55	3895.82	12454.3	10098.2	7779.79	11424.9	7935.38	9195.86	11659.3	4065.16	4585.93	5083.16	4002.36	5154.04	7809.24			0	220	65.0992	105.325
96	4388.31	3076.84	9595.14	10768.7	6189.01	5237.3	7130.2	7706.08	7425.53	6870.75	7032.82	3947.61	3823.68	12112.5	9917.42	7657.62	11321.9	7868.93	9083.61	11521.8	3764.49	4436.21	4980.09	3764.24	5409.71	7162.07			0	220	65.0992	105.325
97	4426.85	3094.68	9692.22	10747.2	6227.75	5376.34	7379.41	6807.51	7204.01	7694.94	6492.95	3973.49	3619.27	11947.3	10018	7738.2	11310.5	8039.79	9182.91	11550.7	3890.77	4735.64	5034.34	3974.89	5264.44	6155.35			102.23	220	75.9491	105.325
98	4168.07	2987.66	9472.52	10863.7	6254.71	5330	7767.07	6757.19	6806.62	8417.03	6795.28	3779.35	3619.27	12108.6	9981.86	7769.39	11464.9	8073.01	9113.83	11666.5	3674.28	4601.69	4936.69	3690.97	5113.37	5781.43			102.23	220	75.9491	96.1666
99	4184.58	2951.98	9492.96	10823.8	6212.59	5407.24	7656.31	6721.25	6785.14	8905.71	6672.91	3792.29	3511.05	12043.3	9961.43	7816.18	11356.2	8239.12	9118.15	11713.6	3367.59	4601.69	4925.84	3681.81	5159.85	5436.27			102.23	220	70.5242	96.1666
100	4360.78	2960.9	9738.2	10609.3	6204.17	5330	7670.16	6534.35	6744.86	9365.22	6903.25	3636.98	3414.86	12066.4	10051	7891.56	11184.6	8106.24	9182.91	11699.1	3205.22	4310.14	4936.69	3791.71	6856.04	7932.9			102.23	220	70.5242	146.54

## Sheet: Fig6
FIGURE 6A	CORRELATION ENTIRE RNAPII TRANSCRIPTS																																																CORRELATION 50nt WINDOWS (RNAPII TRANSCRIPTS)
	Air1_1	Air1_2	Air2_1	Air2_2	Trf4_1	Trf4_2	Trf5_1	Trf5_2	Mtr4	Mtr4_2	Mtr4.arch_1	Mtr4.arch_2	Rrp44_1	Rrp44_3	Rrp6_1	Rrp6_48C	Cbc1_2	Cbc1_3	Gbp2	Tho2	Hrp1_1	Hrp1_2	Nab2_1_LQ	Nab2_2	Pab1	Nab3_236	Nab3_227	Npl3_1	Npl3_2	Sto1_1	Mex67_2	Mex67_3	Hek2_1	Hek2_2	Rat1_11	Rat1_5	Xrn1_1	Xrn1_2	Ski2_1	Ski2_2	Nop1_1	Nop1_2	Nop56_1	Nop56_2	Nop58_1	Nop58_2			Air1_1
Air1_1	1	0.823217	0.606565	0.60582	0.526506	0.692677	0.584041	0.412838	0.653595	0.658807	0.421399	0.391553	0.25205	0.664824	0.675894	0.637552	0.348648	0.373899	0.147228	0.0830349	0.324145	0.160065	0.0742453	0.0264634	0.00112996	0.26288	0.183468	0.64418	0.698295	0.32549	0.522739	0.482554	0.0611536	0.0804246	0.472405	0.474661	0.36467	0.28908	0.099248	0.171554	0.534884	0.580521	0.532025	0.564282	0.514389	0.620311		Air1_1	1
Air1_2	0.823217	1	0.511614	0.609623	0.413641	0.674165	0.701812	0.671869	0.570227	0.655473	0.527996	0.499426	0.17169	0.530987	0.751008	0.729938	0.237073	0.24665	0.188587	0.0915285	0.349312	0.175267	0.0961062	0.0314825	0.00137203	0.231223	0.153565	0.865727	0.870591	0.221609	0.510823	0.540872	0.0726317	0.0952214	0.540126	0.512929	0.436592	0.346015	0.082168	0.183673	0.598358	0.638482	0.603296	0.491983	0.554908	0.528151		Air1_2	0.723145
Air2_1	0.606565	0.511614	1	0.863678	0.542347	0.651966	0.264786	0.236346	0.490155	0.520139	0.244357	0.21007	0.249345	0.634662	0.426815	0.360709	0.24019	0.244306	0.0895284	0.0436852	0.215831	0.107993	0.0465451	0.0150971	-6.51038e-05	0.595415	0.399768	0.410473	0.466365	0.22075	0.252551	0.236026	0.0423588	0.0512188	0.269916	0.274653	0.154511	0.128839	0.0512146	0.0875302	0.214778	0.231435	0.214273	0.209385	0.204924	0.236349		Air2_1	0.375747
Air2_2	0.60582	0.609623	0.863678	1	0.590571	0.774586	0.300415	0.338332	0.586258	0.614742	0.268689	0.240568	0.337028	0.637725	0.468353	0.367255	0.295094	0.298546	0.113889	0.0485365	0.254589	0.140147	0.0590075	0.0191002	0.000137475	0.6785	0.454451	0.538788	0.593361	0.266797	0.321667	0.276321	0.0379522	0.0578038	0.404858	0.380144	0.199766	0.144465	0.0768217	0.112813	0.245466	0.247324	0.24294	0.188804	0.229107	0.268602		Air2_2	0.365664
Trf4_1	0.526506	0.413641	0.542347	0.590571	1	0.688735	0.200479	0.134876	0.549493	0.597829	0.268265	0.214333	0.506886	0.515587	0.38729	0.231452	0.195549	0.231264	0.075254	0.0414442	0.29279	0.0937779	0.028462	0.0105229	-9.74194e-05	0.39173	0.377713	0.310166	0.358657	0.17562	0.193025	0.170911	0.0288226	0.027545	0.624275	0.551989	0.116285	0.104239	0.032032	0.0714334	0.169326	0.185267	0.176461	0.1527	0.184784	0.242904		Trf4_1	0.518394
Trf4_2	0.692677	0.674165	0.651966	0.774586	0.688735	1	0.426697	0.479873	0.755857	0.732402	0.379046	0.347522	0.339295	0.684985	0.626723	0.468638	0.350138	0.360079	0.15831	0.0614857	0.357073	0.175983	0.0800912	0.0246806	0.00166103	0.503863	0.439112	0.639999	0.702896	0.345514	0.491925	0.452397	0.0739192	0.177912	0.548027	0.446433	0.360076	0.29765	0.137593	0.191294	0.408476	0.432588	0.420013	0.392753	0.416831	0.528971		Trf4_2	0.543443
Trf5_1	0.584041	0.701812	0.264786	0.300415	0.200479	0.426697	1	0.587633	0.272928	0.293181	0.566226	0.5513	0.080956	0.325548	0.764027	0.814377	0.0909967	0.0850374	0.148538	0.066261	0.297552	0.131848	0.0635262	0.0243151	0.00155749	0.10688	0.089815	0.633241	0.591256	0.0927596	0.493158	0.542116	0.0684297	0.0816253	0.390166	0.387151	0.480767	0.383369	0.032365	0.149725	0.675261	0.783033	0.770499	0.588998	0.659025	0.630925		Trf5_1	0.377308
Trf5_2	0.412838	0.671869	0.236346	0.338332	0.134876	0.479873	0.587633	1	0.282377	0.418405	0.380352	0.36842	0.0763947	0.271639	0.550342	0.570494	0.0653306	0.0515894	0.174642	0.0482174	0.234258	0.141749	0.0931893	0.0328002	0.00487074	0.100296	0.0580789	0.77128	0.752082	0.0905767	0.409908	0.50302	0.0885451	0.193809	0.345046	0.304461	0.4717	0.389317	0.0911392	0.190668	0.445578	0.506726	0.504963	0.338515	0.437397	0.366969		Trf5_2	0.230544
Mtr4	0.653595	0.570227	0.490155	0.586258	0.549493	0.755857	0.272928	0.282377	1	0.79061	0.275142	0.261676	0.125542	0.545956	0.391481	0.272397	0.539165	0.613383	0.106816	0.0337461	0.242227	0.167851	0.0555099	0.0200672	0.000397513	0.325831	0.271028	0.48455	0.562778	0.476478	0.471388	0.285258	0.0294749	0.03275	0.355194	0.309254	0.229912	0.141309	0.137705	0.29208	0.283939	0.268759	0.262045	0.28873	0.297801	0.485894		Mtr4	0.431462
Mtr4_2	0.658807	0.655473	0.520139	0.614742	0.597829	0.732402	0.293181	0.418405	0.79061	1	0.241784	0.208618	0.213099	0.509409	0.4205	0.324505	0.355432	0.409304	0.129678	0.0393547	0.235159	0.150404	0.06981	0.0223908	0.000524507	0.266596	0.196018	0.629551	0.682704	0.333821	0.339338	0.335867	0.0307603	0.0411098	0.42315	0.384406	0.20142	0.140676	0.0886016	0.144036	0.332186	0.29143	0.253468	0.330647	0.319744	0.384262		Mtr4_2	0.380759
Mtr4.arch_1	0.421399	0.527996	0.244357	0.268689	0.268265	0.379046	0.566226	0.380352	0.275142	0.241784	1	0.991732	0.0682518	0.272783	0.587187	0.457508	0.100146	0.100357	0.181482	0.104907	0.271367	0.106821	0.0443314	0.013687	0.000464464	0.136987	0.126795	0.487551	0.434805	0.101534	0.412069	0.371745	0.0626288	0.0371138	0.356899	0.336732	0.260949	0.27602	0.0295828	0.0498471	0.457234	0.622063	0.538713	0.304456	0.438034	0.364039		Mtr4.arch_1	0.244693
Mtr4.arch_2	0.391553	0.499426	0.21007	0.240568	0.214333	0.347522	0.5513	0.36842	0.261676	0.208618	0.991732	1	0.0606263	0.247293	0.566507	0.44201	0.110311	0.109427	0.176455	0.101757	0.251145	0.104331	0.0416574	0.0130365	0.000470498	0.111194	0.0980789	0.466135	0.411527	0.106589	0.415488	0.363891	0.061958	0.0361054	0.329076	0.321092	0.259937	0.270922	0.0347951	0.0553867	0.449551	0.613819	0.534848	0.29255	0.418318	0.355941		Mtr4.arch_2	0.258827
Rrp44_1	0.25205	0.17169	0.249345	0.337028	0.506886	0.339295	0.080956	0.0763947	0.125542	0.213099	0.0682518	0.0606263	1	0.35288	0.200171	0.123472	0.0785719	0.0629586	0.0248022	0.0139394	0.0727485	0.0773137	0.0137695	0.00902334	-0.000114287	0.259476	0.197057	0.165643	0.200862	0.0761577	0.127947	0.156576	0.0345891	0.0864249	0.582677	0.695511	0.094791	0.0906784	0.0433216	0.0721342	0.0826903	0.0756322	0.0745284	0.0847583	0.0754811	0.0692814		Rrp44_1	0.197715
Rrp44_3	0.664824	0.530987	0.634662	0.637725	0.515587	0.684985	0.325548	0.271639	0.545956	0.509409	0.272783	0.247293	0.35288	1	0.537846	0.408664	0.298756	0.278201	0.0999127	0.0605066	0.302594	0.129622	0.0523887	0.0160662	-7.95157e-05	0.541385	0.438344	0.438517	0.506532	0.307172	0.457621	0.484153	0.096857	0.200607	0.320249	0.298575	0.329065	0.27768	0.142814	0.226542	0.357756	0.33956	0.297635	0.355192	0.33861	0.349175		Rrp44_3	0.364186
Rrp6_1	0.675894	0.751008	0.426815	0.468353	0.38729	0.626723	0.764027	0.550342	0.391481	0.4205	0.587187	0.566507	0.200171	0.537846	1	0.832932	0.113589	0.0834606	0.161086	0.0789422	0.379767	0.148787	0.0723792	0.0262235	0.000964256	0.294084	0.280633	0.709947	0.692989	0.116064	0.487621	0.574345	0.0742852	0.10212	0.517894	0.452672	0.432447	0.352738	0.0342654	0.0695609	0.673141	0.748671	0.725092	0.564516	0.615066	0.593094		Rrp6_1	0.470992
Rrp6_2	0.637552	0.729938	0.360709	0.367255	0.231452	0.468638	0.814377	0.570494	0.272397	0.324505	0.457508	0.44201	0.123472	0.408664	0.832932	1	0.0821944	0.0638338	0.141972	0.0583101	0.315481	0.131177	0.0710824	0.0275468	0.00148281	0.190503	0.169926	0.676918	0.65478	0.0979698	0.473494	0.590062	0.0801249	0.109108	0.434441	0.411544	0.453124	0.355012	0.0317352	0.0627483	0.628638	0.723971	0.693166	0.579628	0.572808	0.626162		Rrp6_2	0.372746
Cbc1_2	0.348648	0.237073	0.24019	0.295094	0.195549	0.350138	0.0909967	0.0653306	0.539165	0.355432	0.100146	0.110311	0.0785719	0.298756	0.113589	0.0821944	1	0.825977	0.0357397	0.0109945	0.0708354	0.0971798	0.0230364	0.00946853	-0.000518376	0.126686	0.0565261	0.197582	0.252148	0.440307	0.372039	0.186456	0.027843	0.0540062	0.112125	0.162017	0.155597	0.0837453	0.134715	0.215477	0.0721474	0.0574076	0.098036	0.0581123	0.138422	0.219494		Cbc1_2	0.0673202
Cbc1_3	0.373899	0.24665	0.244306	0.298546	0.231264	0.360079	0.0850374	0.0515894	0.613383	0.409304	0.100357	0.109427	0.0629586	0.278201	0.0834606	0.0638338	0.825977	1	0.0307407	0.012062	0.0635034	0.101535	0.0225449	0.0103309	-0.000108398	0.0907563	0.0222655	0.18724	0.245085	0.490344	0.384204	0.1655	0.016437	0.0286076	0.113094	0.181552	0.142801	0.0669356	0.141272	0.210025	0.0542503	0.044645	0.079415	0.0484057	0.120298	0.240753		Cbc1_3	0.112973
Gbp2	0.147228	0.188587	0.0895284	0.113889	0.075254	0.15831	0.148538	0.174642	0.106816	0.129678	0.181482	0.176455	0.0248022	0.0999127	0.161086	0.141972	0.0357397	0.0307407	1	0.0244065	0.0765262	0.0400528	0.949021	0.00637384	0.000162947	0.046066	0.0354089	0.200263	0.200414	0.350377	0.117036	0.116694	0.514251	0.0256346	0.115654	0.100477	0.104066	0.0887896	0.632534	0.257037	0.162366	0.173382	0.154479	0.124449	0.141052	0.137504		Gbp2	0.19071
Tho2	0.0830349	0.0915285	0.0436852	0.0485365	0.0414442	0.0614857	0.066261	0.0482174	0.0337461	0.0393547	0.104907	0.101757	0.0139394	0.0605066	0.0789422	0.0583101	0.0109945	0.012062	0.0244065	1	0.0476458	0.0116057	0.00835044	0.00155925	-0.000435726	0.0141552	0.0115836	0.0613972	0.0602352	0.0142832	0.0511905	0.0486131	0.00643971	0.00890107	0.0540249	0.0489604	0.038087	0.0378882	0.00681556	0.0121699	0.0632532	0.082886	0.0675724	0.062479	0.0651308	0.0626468		Tho2	0.0226995
Hrp1_1	0.324145	0.349312	0.215831	0.254589	0.29279	0.357073	0.297552	0.234258	0.242227	0.235159	0.271367	0.251145	0.0727485	0.302594	0.379767	0.315481	0.0708354	0.0635034	0.0765262	0.0476458	1	0.872166	0.0375574	0.0102835	0.000896456	0.21742	0.244324	0.303181	0.303702	0.0829202	0.235258	0.253167	0.0407429	0.0544966	0.322041	0.241939	0.233757	0.186112	0.0298467	0.044347	0.293142	0.307824	0.289957	0.239169	0.274154	0.246245		Hrp1_1	0.452937
Hrp1_2	0.160065	0.175267	0.107993	0.140147	0.0937779	0.175983	0.131848	0.141749	0.167851	0.150404	0.106821	0.104331	0.0773137	0.129622	0.148787	0.131177	0.0971798	0.101535	0.0400528	0.0116057	0.872166	1	0.0220966	0.00728447	0.00100471	0.0819534	0.0629546	0.187444	0.191694	0.0920626	0.159734	0.124362	0.0166046	0.0279868	0.139287	0.134688	0.112884	0.075003	0.0340481	0.0457501	0.115833	0.117358	0.129559	0.0902138	0.102585	0.117909		Hrp1_2	0.361908
Nab2_2	0.0264634	0.0314825	0.0150971	0.0191002	0.0105229	0.0246806	0.0243151	0.0328002	0.0200672	0.0223908	0.013687	0.0130365	0.00902334	0.0160662	0.0262235	0.0275468	0.00946853	0.0103309	0.00637384	0.00155925	0.0102835	0.00728447	0.00443629	1	0.996157	0.00614362	0.00337946	0.0416653	0.033199	0.00988337	0.0195129	0.0215722	0.00264687	0.00777617	0.0190293	0.0198782	0.0168926	0.0117321	0.00328702	0.00525452	0.0188059	0.0220282	0.021758	0.016431	0.0185364	0.0200688		Nab2_2	0.0659115
Pab1	0.00112996	0.00137203	-6.51038e-05	0.000137475	-9.74194e-05	0.00166103	0.00155749	0.00487074	0.000397513	0.000524507	0.000464464	0.000470498	-0.000114287	-7.95157e-05	0.000964256	0.00148281	-0.000518376	-0.000108398	0.000162947	-0.000435726	0.000896456	0.00100471	0.000175432	0.996157	1	-0.000353051	-0.000277874	0.0109494	0.00162636	-0.000196249	0.0010376	0.00209739	8.51356e-05	0.0024992	0.00037026	0.000383413	0.00310158	0.00377795	0.00204365	0.00119296	0.000854758	0.00242548	0.00244213	0.00084475	0.000902884	0.00113474		Pab1	0.0039182
Nab3_236	0.26288	0.231223	0.595415	0.6785	0.39173	0.503863	0.10688	0.100296	0.325831	0.266596	0.136987	0.111194	0.259476	0.541385	0.294084	0.190503	0.126686	0.0907563	0.046066	0.0141552	0.21742	0.0819534	0.0212328	0.00614362	-0.000353051	1	0.851637	0.18822	0.22743	0.102174	0.122999	0.1139	0.0166328	0.0206017	0.188011	0.126357	0.0744038	0.0585169	0.028234	0.0374842	0.101167	0.0952296	0.0908951	0.0844906	0.0987868	0.131658		Nab3_236	0.114065
Nab3_227	0.183468	0.153565	0.399768	0.454451	0.377713	0.439112	0.089815	0.0580789	0.271028	0.196018	0.126795	0.0980789	0.197057	0.438344	0.280633	0.169926	0.0565261	0.0222655	0.0354089	0.0115836	0.244324	0.0629546	0.0129921	0.00337946	-0.000277874	0.851637	1	0.112308	0.143853	0.0431373	0.0775896	0.086102	0.0218922	0.0203037	0.195611	0.0765416	0.0591161	0.0568591	0.0134268	0.00965777	0.103717	0.0983264	0.0885963	0.0958637	0.101362	0.147381		Nab3_227	0.0947367
Npl3_1	0.64418	0.865727	0.410473	0.538788	0.310166	0.639999	0.633241	0.77128	0.48455	0.629551	0.487551	0.466135	0.165643	0.438517	0.709947	0.676918	0.197582	0.18724	0.200263	0.0613972	0.303181	0.187444	0.103623	0.0416653	0.0109494	0.18822	0.112308	1	0.972827	0.191125	0.492673	0.530746	0.0770548	0.120362	0.511611	0.477799	0.440171	0.329999	0.0800369	0.106096	0.559672	0.573511	0.571952	0.390728	0.487041	0.412169		Npl3_1	0.484416
Npl3_2	0.698295	0.870591	0.466365	0.593361	0.358657	0.702896	0.591256	0.752082	0.562778	0.682704	0.434805	0.411527	0.200862	0.506532	0.692989	0.65478	0.252148	0.245085	0.200414	0.0602352	0.303702	0.191694	0.106308	0.033199	0.00162636	0.22743	0.143853	0.972827	1	0.245718	0.513117	0.545863	0.079837	0.144816	0.512898	0.479361	0.437027	0.32643	0.10225	0.157788	0.5082	0.529216	0.530724	0.384459	0.45532	0.434208		Npl3_2	0.516335
Sto1_1	0.32549	0.221609	0.22075	0.266797	0.17562	0.345514	0.0927596	0.0905767	0.476478	0.333821	0.101534	0.106589	0.0761577	0.307172	0.116064	0.0979698	0.440307	0.490344	0.350377	0.0142832	0.0829202	0.0920626	0.390114	0.00988337	-0.000196249	0.102174	0.0431373	0.191125	0.245718	1	0.361696	0.217732	0.601592	0.072428	0.096737	0.147359	0.186867	0.110496	0.546283	0.235458	0.0882674	0.0750423	0.080165	0.0802674	0.116224	0.220722		Sto1_1	0.12026
Mex67_2	0.522739	0.510823	0.252551	0.321667	0.193025	0.491925	0.493158	0.409908	0.471388	0.339338	0.412069	0.415488	0.127947	0.457621	0.487621	0.473494	0.372039	0.384204	0.117036	0.0511905	0.235258	0.159734	0.0562644	0.0195129	0.0010376	0.122999	0.0775896	0.492673	0.513117	0.361696	1	0.704046	0.112729	0.259766	0.318708	0.323141	0.542353	0.415298	0.161969	0.285498	0.375109	0.406201	0.428626	0.311119	0.337762	0.428377		Mex67_2	0.268237
Mex67_3	0.482554	0.540872	0.236026	0.276321	0.170911	0.452397	0.542116	0.50302	0.285258	0.335867	0.371745	0.363891	0.156576	0.484153	0.574345	0.590062	0.186456	0.1655	0.116694	0.0486131	0.253167	0.124362	0.0577017	0.0215722	0.00209739	0.1139	0.086102	0.530746	0.545863	0.217732	0.704046	1	0.140794	0.396359	0.312896	0.312057	0.591212	0.454109	0.16133	0.258813	0.401382	0.445334	0.439894	0.339152	0.355061	0.374018		Mex67_3	0.281813
Hek2_1	0.0611536	0.0726317	0.0423588	0.0379522	0.0288226	0.0739192	0.0684297	0.0885451	0.0294749	0.0307603	0.0626288	0.061958	0.0345891	0.096857	0.0742852	0.0801249	0.027843	0.016437	0.514251	0.00643971	0.0407429	0.0166046	0.582321	0.00264687	8.51356e-05	0.0166328	0.0218922	0.0770548	0.079837	0.601592	0.112729	0.140794	1	0.285808	0.043546	0.0409628	0.12701	0.130507	0.528533	0.1272	0.0619262	0.0583826	0.051155	0.0381537	0.0468212	0.0452331		Hek2_1	0.0474394
Hek2_2	0.0804246	0.0952214	0.0512188	0.0578038	0.027545	0.177912	0.0816253	0.193809	0.03275	0.0411098	0.0371138	0.0361054	0.0864249	0.200607	0.10212	0.109108	0.0540062	0.0286076	0.0256346	0.00890107	0.0544966	0.0279868	0.0258989	0.00777617	0.0024992	0.0206017	0.0203037	0.120362	0.144816	0.072428	0.259766	0.396359	0.285808	1	0.0563472	0.052589	0.304945	0.245921	0.111875	0.145855	0.0564981	0.0583956	0.0662122	0.0440226	0.0531926	0.0455315		Hek2_2	0.0353226
Rat1_11	0.472405	0.540126	0.269916	0.404858	0.624275	0.548027	0.390166	0.345046	0.355194	0.42315	0.356899	0.329076	0.582677	0.320249	0.517894	0.434441	0.112125	0.113094	0.115654	0.0540249	0.322041	0.139287	0.0543062	0.0190293	0.00037026	0.188011	0.195611	0.511611	0.512898	0.096737	0.318708	0.312896	0.043546	0.0563472	1	0.882627	0.297117	0.249139	0.0332604	0.0607105	0.405571	0.406789	0.389573	0.290162	0.381808	0.323868		Rat1_11	0.481546
Rat1_5	0.474661	0.512929	0.274653	0.380144	0.551989	0.446433	0.387151	0.304461	0.309254	0.384406	0.336732	0.321092	0.695511	0.298575	0.452672	0.411544	0.162017	0.181552	0.100477	0.0489604	0.241939	0.134688	0.0485451	0.0198782	0.000383413	0.126357	0.0765416	0.477799	0.479361	0.147359	0.323141	0.312057	0.0409628	0.052589	0.882627	1	0.289761	0.230654	0.046011	0.0813837	0.393211	0.403927	0.383012	0.287264	0.362116	0.297113		Rat1_5	0.41876
Xrn1_1	0.36467	0.436592	0.154511	0.199766	0.116285	0.360076	0.480767	0.4717	0.229912	0.20142	0.260949	0.259937	0.094791	0.329065	0.432447	0.453124	0.155597	0.142801	0.104066	0.038087	0.233757	0.112884	0.0656549	0.0168926	0.00310158	0.0744038	0.0591161	0.440171	0.437027	0.186867	0.542353	0.591212	0.12701	0.304945	0.297117	0.289761	1	0.565082	0.217074	0.250103	0.390551	0.404159	0.423058	0.301775	0.363816	0.353112		Xrn1_1	0.151451
Xrn1_2	0.28908	0.346015	0.128839	0.144465	0.104239	0.29765	0.383369	0.389317	0.141309	0.140676	0.27602	0.270922	0.0906784	0.27768	0.352738	0.355012	0.0837453	0.0669356	0.0887896	0.0378882	0.186112	0.075003	0.0474657	0.0117321	0.00377795	0.0585169	0.0568591	0.329999	0.32643	0.110496	0.415298	0.454109	0.130507	0.245921	0.249139	0.230654	0.565082	1	0.0867481	0.236882	0.326825	0.365364	0.346229	0.27276	0.31738	0.293814		Xrn1_2	0.135582
Ski2_1	0.099248	0.082168	0.0512146	0.0768217	0.032032	0.137593	0.032365	0.0911392	0.137705	0.0886016	0.0295828	0.0347951	0.0433216	0.142814	0.0342654	0.0317352	0.134715	0.141272	0.632534	0.00681556	0.0298467	0.0340481	0.68795	0.00328702	0.00204365	0.028234	0.0134268	0.0800369	0.10225	0.546283	0.161969	0.16133	0.528533	0.111875	0.0332604	0.046011	0.217074	0.0867481	1	0.227205	0.0324297	0.019544	0.0230355	0.0149782	0.0220065	0.0607189		Ski2_1	0.0564963
Ski2_2	0.171554	0.183673	0.0875302	0.112813	0.0714334	0.191294	0.149725	0.190668	0.29208	0.144036	0.0498471	0.0553867	0.0721342	0.226542	0.0695609	0.0627483	0.215477	0.210025	0.257037	0.0121699	0.044347	0.0457501	0.153686	0.00525452	0.00119296	0.0374842	0.00965777	0.106096	0.157788	0.235458	0.285498	0.258813	0.1272	0.145855	0.0607105	0.0813837	0.250103	0.236882	0.227205	1	0.046755	0.0436977	0.0508173	0.0386279	0.0476975	0.108351		Ski2_2	0.102707
Nop1_1	0.534884	0.598358	0.214778	0.245466	0.169326	0.408476	0.675261	0.445578	0.283939	0.332186	0.457234	0.449551	0.0826903	0.357756	0.673141	0.628638	0.0721474	0.0542503	0.162366	0.0632532	0.293142	0.115833	0.0782709	0.0188059	0.000854758	0.101167	0.103717	0.559672	0.5082	0.0882674	0.375109	0.401382	0.0619262	0.0564981	0.405571	0.393211	0.390551	0.326825	0.0324297	0.046755	1	0.897823	0.784887	0.844539	0.876418	0.693221		Nop1_1	0.37414
Nop1_2	0.580521	0.638482	0.231435	0.247324	0.185267	0.432588	0.783033	0.506726	0.268759	0.29143	0.622063	0.613819	0.0756322	0.33956	0.748671	0.723971	0.0574076	0.044645	0.173382	0.082886	0.307824	0.117358	0.0654459	0.0220282	0.00242548	0.0952296	0.0983264	0.573511	0.529216	0.0750423	0.406201	0.445334	0.0583826	0.0583956	0.406789	0.403927	0.404159	0.365364	0.019544	0.0436977	0.897823	1	0.916198	0.853326	0.848378	0.809392		Nop1_2	0.381999
Nop56_1	0.532025	0.603296	0.214273	0.24294	0.176461	0.420013	0.770499	0.504963	0.262045	0.253468	0.538713	0.534848	0.0745284	0.297635	0.725092	0.693166	0.098036	0.079415	0.154479	0.0675724	0.289957	0.129559	0.0631548	0.021758	0.00244213	0.0908951	0.0885963	0.571952	0.530724	0.080165	0.428626	0.439894	0.051155	0.0662122	0.389573	0.383012	0.423058	0.346229	0.0230355	0.0508173	0.784887	0.916198	1	0.739794	0.797452	0.758833		Nop56_1	0.303846
Nop56_2	0.564282	0.491983	0.209385	0.188804	0.1527	0.392753	0.588998	0.338515	0.28873	0.330647	0.304456	0.29255	0.0847583	0.355192	0.564516	0.579628	0.0581123	0.0484057	0.124449	0.062479	0.239169	0.0902138	0.0546212	0.016431	0.00084475	0.0844906	0.0958637	0.390728	0.384459	0.0802674	0.311119	0.339152	0.0381537	0.0440226	0.290162	0.287264	0.301775	0.27276	0.0149782	0.0386279	0.844539	0.853326	0.739794	1	0.8187	0.845048		Nop56_2	0.402949
Nop58_1	0.514389	0.554908	0.204924	0.229107	0.184784	0.416831	0.659025	0.437397	0.297801	0.319744	0.438034	0.418318	0.0754811	0.33861	0.615066	0.572808	0.138422	0.120298	0.141052	0.0651308	0.274154	0.102585	0.0595117	0.0185364	0.000902884	0.0987868	0.101362	0.487041	0.45532	0.116224	0.337762	0.355061	0.0468212	0.0531926	0.381808	0.362116	0.363816	0.31738	0.0220065	0.0476975	0.876418	0.848378	0.797452	0.8187	1	0.700854		Nop58_1	0.294308
Nop58_2	0.620311	0.528151	0.236349	0.268602	0.242904	0.528971	0.630925	0.366969	0.485894	0.384262	0.364039	0.355941	0.0692814	0.349175	0.593094	0.626162	0.219494	0.240753	0.137504	0.0626468	0.246245	0.117909	0.0577765	0.0200688	0.00113474	0.131658	0.147381	0.412169	0.434208	0.220722	0.428377	0.374018	0.0452331	0.0455315	0.323868	0.297113	0.353112	0.293814	0.0607189	0.108351	0.693221	0.809392	0.758833	0.845048	0.700854	1		Nop58_2	0.35745
FIGURE	6B	6C	6D	6E	6F	6G	6H	6I	6J	6K	6L	6M
	Npl3	Trf5	Trf4	Air2	Hrp1	Nab2	Npl3	Trf5	Nab2	Hrp1	Trf4	Air2
	hits_or_fraction	hits_or_fraction	hits_or_fraction	hits_or_fraction	hits_or_fraction	hits_or_fraction	hits_or_fraction	hits_or_fraction	hits_or_fraction	hits_or_fraction	hits_or_fraction	hits_or_fraction
-100	214.369	874.196	3899.49	675.016	5099.35	8713.86	973.85	180.933	606.105	124.177	499.122	756.716
-99	334.673	2890.31	1855.75	323.14	14317.7	5440.71	1960.11	362.99	534.443	324.896	596.326	271.608
-98	169.008	451.85	6100.85	212.775	7141.75	8462.34	206.624	293.314	208.572	300.521	273.711	2762.59
-97	176.054	1396.16	3051.68	338.728	3172.93	4356.93	588.408	157.016	423.651	396.596	547.977	1072.51
-96	603.087	1772.88	2349.07	182.72	1989.82	7341.46	117.004	415.809	886.431	746.656	243.248	1934.38
-95	645.594	2428.81	2124.8	331.768	3821.34	31100.5	199.415	1192.51	730.002	344.11	505.826	1014.41
-94	192.97	0	2786.58	1430.39	10651.7	3016.33	837.237	851.846	521.43	1102.36	564.511	749.138
-93	843.737	458.926	1072.44	426.885	4944.3	4728.59	1343.09	3472.47	267.221	192.938	137.31	510.094
-92	383.999	282.171	1469.36	996.31	11801.4	11875.1	955.947	1369.37	0	680.834	631.991	188.289
-91	261.384	824.284	5768.26	797.806	41573.4	5026.64	707.913	0	104.286	838.283	370.939	855.298
-90	0	1790.7	2636.72	1209.1	4556.69	335.149	906.015	0	312.858	235.814	1031.72	0
-89	103.728	1530.59	223.72	337.887	3062.6	2089.23	351.772	1481.21	190.61	385.877	774.759	739.033
-88	82.9425	3460.73	2056.32	931.459	3125.76	7310.23	435.57	2652.33	598.774	439.471	306.305	205.362
-87	586.989	1181.92	12641.1	111.089	3208.17	2995.12	671.168	1181.5	208.572	542.284	0	851.62
-86	306.758	2331.29	1913.93	1380.5	5931.85	1706.96	444.237	1250.79	325.871	649.793	625.158	0
-85	233.878	1358.41	5737.94	28.4454	1940.08	6210.55	299.122	393.332	365.001	1049.25	755.372	635.476
-84	313.858	3229.76	3512.7	851.719	6258	3801.49	94.5989	1654.71	104.286	1029.94	0	525.272
-83	458.476	1733.12	1435.92	596.932	6412.87	1675.74	688.407	2348.24	236.247	535.94	1273.99	595.353
-82	368.241	816.418	5314.82	257.101	4882.86	4461.17	839.483	479.865	278.584	0	893.441	1612.82
-81	152.206	2000.47	2288.3	1178.9	557.149	4911.78	408.02	84.5472	534.443	302.507	334.406	1357.28
-80	419.275	1115.9	2042.8	540.116	6129.78	3026.34	288.776	233.73	104.286	0	1136.35	311.356
-79	440.79	1451.87	2148.37	753.544	6837.42	26811.9	583.851	1317.4	625.717	757.292	508.322	629.337
-78	265.605	957.802	3348.64	916.811	23880.8	8126.61	627.34	310.17	765.742	469.559	1533.15	139.117
-77	1664.76	1009.42	8992.18	1117.15	4390.6	3388	73.9765	796.362	417.144	0	223.698	1156.09
-76	495.27	4219.24	4867.32	694.707	3082.3	3016.33	976.683	710.246	325.871	407.314	258.753	245.11
-75	478.157	2039.43	6371.65	869.322	87344.1	11351.4	619.978	865.812	951.588	735.854	1172.69	1030.31
-74	304.137	2726.8	7012.12	1149.86	1489.15	28089.5	838.289	141.6	1349.12	347.286	869.844	423.65
-73	111.927	1854.95	4726.38	3178.9	19086	3351.48	154.386	0	104.286	0	533.928	517.795
-72	1660.56	5222.11	2149.89	299.433	5214.26	4534.81	0	694.108	607.754	799.693	6449.08	249.482
-71	425.305	3999.31	7016.02	287.824	7679.88	2000.29	0	520.322	677.859	179.758	311.926	788.328
-70	305.34	440.592	5839.67	443.054	76202.4	16841.1	811.433	1564.12	303.053	401.75	1604.99	1165.93
-69	339.86	2551.52	2152.44	667.621	1673.19	1848.32	1185.41	1872.12	0	1093.94	928.437	1747.86
-68	213.767	2239.49	1886.16	583.443	6955.54	1858.92	662.464	968.316	156.429	1256.38	0	433.912
-67	887.275	1442.77	2545.23	814.355	3451.06	0	222.39	648.436	474.144	407.315	1393.83	0
-66	551.318	183.145	1322.08	1145.82	999.245	4733.3	248.238	314.666	0	1219.86	173.229	490.494
-65	491.58	33396.2	796.507	787.782	4105.98	5110.86	338.565	294.437	190.61	857.504	1369.69	218.612
-64	705.276	197.106	5448.46	779.651	1594.02	11243.1	1435.81	2046.23	104.286	831.291	537.621	508.36
-63	549.05	4769.82	773.488	827.349	2474.11	7985.83	678.171	1108.07	104.286	421.284	1154.97	715.457
-62	802.258	2390.77	2676.41	344.856	5081.64	4942.99	0	573.141	625.716	370.628	471.988	555.452
-61	632.902	997.965	7768.65	1510.92	9505.07	5859.5	165.413	0	417.145	197.223	619.718	825.488
-60	522.896	4381.04	3433.12	1540.4	5985.06	7958.72	791.644	940.188	208.572	1913.79	151.748	1099.18
-59	736.12	1604.72	1963.6	669.381	12810.1	3016.33	612.806	969.846	156.429	432.954	143.317	456.601
-58	294.52	1920.29	2128.8	298.183	1048.34	3377.4	708.075	1766.62	1279.11	153.396	356.888	1448.36
-57	804.984	847.152	7165.08	468.521	3717.32	17331.7	151.856	144.938	378.014	1604.62	1790.62	0
-56	266.55	32413.7	6065.63	617.578	6059	8409.32	330.807	2616.07	503.468	102.264	2028.94	391.034
-55	165.004	2040.96	2137.69	404.14	5176.35	7687.2	99.5778	0	712.04	262.964	7947.17	202.41
-54	431.264	2860.63	14284.5	326.23	6446.83	2424.38	174.261	1532.13	312.858	413.585	205.14	1070.76
-53	194.585	2158.63	2729.31	1487.7	5929.04	5544.96	240.768	167.447	52.1431	869.324	1316.65	0
-52	745.179	2220.12	13115.8	1828.53	6823.81	13405.9	0	373.605	544.156	321.564	278.258	132.492
-51	258.608	2725.01	8518.69	1068.29	9522.85	11395	512.144	583.256	417.144	0	553.598	0
-50	819.228	1885.08	4551.84	663.067	9933.95	5623.89	135.088	2557.78	208.572	1023.12	1936.89	1534.35
-49	126.351	1625.04	7317.94	1344.73	9441.77	12357.5	0	4171.64	0	0	419.897	122.388
-48	1230.79	1376.86	2928.15	1379.66	5143.06	3047.55	239.85	123.619	465.988	1398.68	406.281	1824.4
-47	209.402	1451.45	4550.31	1626.57	7420.98	8498.86	374.965	776.552	208.572	633.116	706.508	0
-46	704.947	1167.29	1833.46	1021.9	12736.2	4539.52	701.48	271.962	0	464.159	273.517	1326.06
-45	447.526	1222.67	13078.4	3777.78	5037.13	10274.1	169.282	222.514	208.572	365.228	979.915	785.385
-44	105.841	2008.82	1252.76	1110.76	7022.4	6189.34	187.468	1097.82	312.858	288.85	982.544	264.984
-43	342.387	1535.42	2824.8	1002.2	4347.76	5754.64	331.096	374.227	104.286	3389.31	0	728.706
-42	216.301	1636.31	2077.61	729.167	3903.31	2194.07	913.617	0	417.144	0	0	463.21
-41	181.436	731.895	2747.91	680.264	5784.12	4728.59	99.5778	152.838	632.128	867.263	846.524	1337.34
-40	573.937	4106.69	1259.98	900.05	2194.21	11121.7	468.016	523.694	472.494	476.864	370.939	281.546
-39	120.134	1719.54	6713.36	967.004	9266.97	2010.89	578.946	2442.91	625.716	1249.08	637.269	2487.42
-38	606.165	1656.4	5850.12	809.997	4507.81	2010.89	298.733	471.998	946.638	245.974	1506.55	305.97
-37	684.901	1152.5	5235.23	773.424	13705.6	1706.96	577.612	630.946	287.565	672.018	1059.62	665.625
-36	275.708	1396.74	9987.99	1379.69	4596.71	3921.64	293.755	3391.4	0	263.522	1501.32	172.24
-35	199.738	912.61	1802.32	442.597	3509.24	3461.03	376.315	970.653	161.286	417.631	615.623	0
-34	456.321	1062.12	1131.71	504.774	3936.83	3995.27	126.817	325.904	417.144	385.877	263.708	160.046
-33	257.412	2585.13	1201.48	250.203	3501.9	1811.8	62.03	316.914	104.286	756.021	112.406	564.5
-32	396.117	4484.19	3184.98	254.334	4769.95	2010.89	0	343.001	390.202	267.97	202.33	0
-31	357.69	3276.31	3235.42	1079.1	5331.02	7739.62	348.522	894.55	161.286	284.877	60.4711	122.555
-30	220.218	3870.82	651.513	480.829	13323.2	712.116	925.706	613.598	990.717	535.776	195.739	0
-29	331.682	1768.84	2235.96	413.778	2171.94	3109.98	899.148	413.56	590.617	0	0	430.6
-28	351.047	4420.56	1891.24	320.521	3818.98	7310.23	657.143	415.808	52.1431	51.1318	366.607	315.385
-27	521.197	2760.34	2799.65	408.22	2123.5	2879.68	142.439	55.0665	325.871	571.347	213.57	1494.76
-26	510.17	1972.68	3787.95	2947.77	5688.34	7383.27	67.215	622.026	312.859	138.786	2597.98	291.482
-25	590.094	4102.17	2901.2	505.015	3512.5	2094.53	0	253.98	417.144	0	422.843	198.738
-24	444.066	5204.17	1624.23	234.97	3687.25	7373.26	921.71	840.608	501.819	337.519	398.654	721.239
-23	730.616	3459.05	7217.15	273.56	10506	10152.2	154.386	128.114	782.146	64.3128	0	794.952
-22	196.333	1806.73	4055.34	143.905	8838.05	9420.07	293.795	0	104.286	1566.83	810.034	221.924
-21	317.833	193.793	1582.25	249.253	1154.54	21484.8	666.442	404.571	260.715	168.005	271.892	211.987
-20	101.233	1584.81	5911.74	247.57	7632.99	13452.5	495.316	873.1	397.533	856.224	57.6079	0
-19	383.475	6011.71	2017.01	156.039	4444.5	10158.1	104.557	2241.31	309.558	159.272	702.536	0
-18	826.925	2839.81	11645.7	395.96	7389.41	28182.5	0	0	104.286	321.4	784.248	311.356
-17	265.038	2909.27	14680.6	762.26	16095.5	22794.2	599.957	0	417.144	1406.77	494.682	834.7
-16	71.8257	3351.43	4901.75	1167.38	7194.74	25259.8	204.134	397.827	0	348.714	406.035	211.987
-15	707.498	4364.07	3475.93	793.181	5927.38	16118.3	1110.31	1672.45	625.716	438.912	466.848	145.924
-14	340.576	8307.03	2471.09	677	10649.2	7775.54	696.286	1344.07	534.443	499.254	571.468	1692.78
-13	900.892	1159.56	5270.8	1267.25	10368.8	19375	699.534	1963.96	883.039	1146.18	2158.5	155.338
-12	434.207	4770.08	17151.1	1372.52	38452.3	14457.3	437.62	1341.08	1512.15	445.266	199.52	349.369
-11	439.974	3654.44	11999.7	223.798	32868.2	14582.8	549.211	928.265	625.716	109.568	126.456	790.813
-10	911.168	867.13	941.89	986.282	4445.57	13860	1263.47	0	730.002	1612.88	264.154	419.277
-9	1579.45	10914.8	8398.93	1389.71	11658.3	20751.5	1188.51	0	1402.82	427.161	1690.15	1015.06
-8	2023.19	71577.3	11059.3	1070.02	13728.9	12159	146.877	1991.46	208.572	128.626	321.761	258.897
-7	1091.18	11892.4	12375.8	769.996	23867.7	10368.4	405.263	120.782	834.288	1570.48	1915.67	2736.72
-6	1221.58	5546.73	5387.55	2222.04	52344.4	30692.8	565.728	3058.34	697.378	1395.17	1584.07	590.756
-5	996.236	82297	7155.28	1808.49	16801.3	24860.4	1132.28	60.6855	930.326	514.504	281.202	793.847
-4	2780.79	24754.3	19499.3	1738.88	15918.9	54351.1	388.354	1845.63	365.002	557.378	207.95	629.336
-3	2750.47	16664.5	6725.35	4324.52	48723.3	46369.4	301.47	1300.81	668.053	65.7409	711.478	1209.3
-2	6696.69	9615.57	14418	4659.76	42976.2	18814.2	171.772	471.104	451.325	566.349	1046.65	169.46
-1	6063.83	18450	28529.9	5544.57	49701.8	10111.6	853.779	965.523	0	366.262	0	546.889
0	6789.45	13131.3	29716.2	9808.73	119725	17410.6	574.812	359.618	521.43	203.657	0	0
1	3897.45	32597.6	12105.6	5072.7	36866.9	28161.9	465.32	1087.35	221.585	747.772	293.637	1582.6
2	1455.88	30090.9	11973.8	7643.24	50267.3	21044.8	542.7	1727.18	1055.87	438.272	704.67	291.482
3	2524.39	13925	8871.5	4712.79	13111.7	15871.5	711.705	3439.86	208.572	214.376	179.849	56.4867
4	1988.43	12986	8234.35	6894.84	44861.1	27522.8	338.564	1287.88	309.558	300.126	246.432	586.116
5	1417.97	2605.62	4556.62	2108.75	32924.9	8299.77	774.786	1209.71	58.6493	407.315	2536.27	977.936
6	1014.77	4438.96	43334.4	1029.96	20578.7	30879.6	754.274	1074.43	104.286	563.485	1036.3	1120.55
7	447.134	4146.67	4461.95	1196.9	37770.7	23019.2	586.964	84.5472	677.859	517.195	202.33	1179.18
8	870.794	6124.77	5331.94	1222.1	5398.74	34408.3	407.1	0	312.859	620.886	1321.17	1431.29
9	700.317	3470.32	5954.69	2516.62	17208.7	15201.8	742.8	0	208.572	1243.37	1566.47	581.595
10	539.815	6427.11	3849.32	1467.25	15157.9	6215.25	1163.09	2595.3	206.922	778.255	1118.65	1033.44
11	91.3698	6253.32	49142	1351.58	10269.2	17640.9	1772.84	709.121	318.539	781.751	2013.45	1388.24
12	154.5	3719.07	3246.24	876.629	6506.53	7750.22	463.037	1111.5	521.43	1169.52	997.546	284.858
13	114.066	1219.83	9933.63	1623.79	1866.76	5508.44	208.604	415.22	619.118	1626.39	427.142	834.7
14	560.374	3918.53	1621.5	513.324	3796.68	8467.64	90.5179	679.804	653.392	2108.63	626.536	188.801
15	22.2094	2083.37	7370.69	3498.4	5525.66	11619.4	512.152	1150.9	444.82	679.324	6874.16	447.187
16	299.945	1684.6	5843.04	244.974	4676.08	7807.36	450.306	1652.22	521.43	1055.67	1930.91	1036.93
17	63.7314	704.057	1335.64	229.811	5191.33	7058.72	274.202	829.37	469.288	479.72	85.7093	0
18	94.6315	1753.73	7063.87	652.871	4887.82	6587.51	0	839.179	0	424.698	0	276.407
19	144	1002.49	2560.61	1250.52	4416.55	6671.15	1232.96	1224.46	430.157	820.817	2221.09	1059.97
20	67.7265	857.324	6972.22	360.869	9759.21	1277.57	714.846	157.333	684.365	251.375	1724.57	487.451
21	122.086	1768.74	13372	264.315	2040.44	8765.07	1042.12	517.452	366.558	430.968	210.761	1154.29
22	297.881	4297.2	2476.1	851.933	5112.14	9891.89	527.762	2597.73	208.572	857.504	752.934	158.99
23	172.847	4288.18	705.217	329.554	19393.6	7692.51	0	561.281	355.195	257.252	605.62	1154.17
24	0	1312.04	10469.9	142.227	3768.99	1523.77	1303.72	420.304	250.909	390.794	482.492	112.618
25	235.838	3071.64	4082.77	496.927	6085.67	14033.8	899.374	3405.42	0	990.085	805.106	1228.86
26	172.123	1206.8	6286.15	518.159	3549.93	10053.8	475.563	335.112	770.597	405.402	1147.49	0
27	81.9848	4313.07	8518.55	561.047	3505.77	3476.94	222.39	775.426	980.912	2241.07	1701.95	1085.44
28	187.267	6090.25	1798.07	336.293	20475.5	4377.54	184.219	1513.81	263.922	204.528	278.354	960.587
29	308.191	5060.97	4984.99	184.326	1488.05	2790.73	475.484	857.55	312.858	472.415	1291.26	659.012
30	424.876	1730.32	2499.13	206.666	3288.61	1005.45	0	889.062	1248.13	515.291	111.001	513.407
31	125.829	151.201	1234.51	649.306	10516.5	6671.15	481.077	1703.9	312.859	1274.97	247.292	703.618
32	451.713	1650.27	1286.39	1073.25	2596.71	1764.68	639.793	352.875	0	306.792	444.473	329.506
33	213.703	3621.36	4781.25	571.867	7423.35	3466.34	378.806	793.408	312.859	255.66	733.596	1527.18
34	234.745	2386.64	6983.15	25.0633	21335.7	4356.92	77.1728	863.083	430.157	350.619	1465.47	0
35	788.504	784.753	6944.8	3490.43	3989.59	4477.08	1124.04	957.484	104.286	192.938	1290.36	279.811
36	600.697	4010.07	1318.07	430.893	12790.9	12719.1	420.426	258.476	0	0	396.272	62.9337
37	972.853	3778.16	3543.29	610.842	5591.88	6032.68	0	241.618	417.144	1007.72	803.575	172.24
38	138.359	1306.19	507.354	672.889	6694.05	5404.2	169.282	0	415.494	650.746	1485.86	357.729
39	635.644	3651.9	3212.76	1641.27	4757.9	12384	475.484	494.475	208.572	2299.67	365.318	2179.49
40	502.993	8360.19	5593.51	737.273	9278.48	3382.7	580.785	1045.48	798.364	1146.81	1207.94	629.337
41	619.854	2222.01	11715.5	859.97	635.67	8603.11	386.424	1471.13	146.623	306.792	733.575	331.859
42	169.527	686.636	1365.67	3048.28	16459.6	12409.3	622.127	1116.03	905.95	365.228	126.456	933.237
43	419.77	10070.7	914.644	197.384	2954.25	10786.6	472.994	555.16	430.157	1406.22	75.8738	1154.78
44	423.523	2331.77	1357.86	675.26	1333.18	2272.41	572.05	0	593.917	363.882	459.216	174.167
45	434.236	1489.57	2542.3	1130.59	30797.1	18621	417.923	249.486	1017.57	1132.2	1073.84	337.854
46	2017.39	389.094	3199.97	174.635	5056.33	11546.4	582.531	91.0283	770.69	467.492	268.369	983.81
47	689.906	4644.44	5400.56	4539.45	4954.65	12065.3	1283.9	1187.53	1251.43	381.905	2357.89	2086.24
48	481.192	663.748	3588.15	330.484	2427.83	4869.96	667.382	146.095	475.794	964.2	373.961	1947.62
49	550.689	1911.14	2246.76	711.355	10660.1	4723.29	141.52	1299.34	573.573	792.55	360.139	145.924
50	803.405	1763.55	2050	1002.23	7329.05	5027.23	729.119	361.866	287.565	627.88	417.169	348.334
51	584.255	2004.23	2978.59	716.65	17581.9	5215.12	199.415	0	937.656	607.788	799.342	337.854
52	430.575	7590.5	3287.54	717.293	17910.3	4692.07	1198.33	253.98	0	535.94	196.71	238.486
53	699.24	2645.79	1439.93	1671.97	7799.46	17714.5	994.99	1120	365.002	0	966.244	0
54	684.327	4562.33	1119.41	1721.85	2411.14	2707.1	358.48	2109.38	459.482	497.826	972.084	0
55	169.298	3434.29	4009.89	337.339	13200.1	13938.4	547.678	1803.84	731.56	365.227	134.887	2223.51
56	420.575	2554.44	14232.7	1018.87	885.692	1659.83	121.983	801.742	534.443	514.97	0	192.113
57	400.03	855.407	278.391	794.903	4516.89	1659.83	498.738	314.032	938.574	241.05	1187.86	0
58	232.273	4800.73	2570.67	2156.1	7949.78	7038.11	637.942	1937.44	710.39	559.758	712.48	2125.11
59	242.193	10023.5	4463.71	1213.9	3609.81	35644.7	171.772	1716.27	208.572	370.628	1775.48	545.053
60	588.4	2340.42	2781.89	867.216	21410.8	16170.8	532.999	251.732	625.717	94.9591	174.593	1282.62
61	1716.04	2616.74	3323.18	1927.91	766.08	4351.62	1049.71	1909.57	104.286	551.813	311.926	1026.51
62	681.838	2637.03	9217.48	3255.72	5415.37	1036.66	899.436	528.189	104.286	452.882	110.03	1218.93
63	1611.63	2191.39	783.886	1036.16	81392.4	11478.7	578.946	665.294	0	2330	622.243	2514.6
64	621.228	12668.5	2768.98	492.199	5959.74	14159.9	1275.22	218.018	1095	51.1318	733.74	442.478
65	154.5	709.152	2510.08	461.542	7869.73	670.296	440.632	0	208.572	0	1089.09	1752.21
66	155.654	2880.16	1232.85	1955.77	5473.59	4152.54	771.319	2364.72	625.717	1610.19	3702.75	633.456
67	91.6089	3351.21	8852.54	698.969	9249.46	15819.7	527.762	235.999	205.272	124.177	1452.66	62.9337
68	271.877	2333.1	4777.59	739.389	1459.95	1675.74	601.188	657.961	417.144	310.845	1073.82	162.399
69	265.834	1819.59	4151.84	529.991	2140.58	5728.73	411.695	1643	208.572	255.66	2223.38	150.631
70	682.654	4570.27	2117.9	547.475	5423.6	3790.88	662.712	1078.85	430.157	2241.23	1235.49	205.018
71	561.402	2224.94	2491.8	497.808	2063.8	5697.53	641.108	2613.74	883.04	116.873	1198.97	1087.86
72	580.742	3737.07	811.663	579.415	3405.21	4922.38	873.56	3286.08	638.729	428.752	1955.99	560.311
73	101.768	7422.03	12818.5	502.12	22592.7	4649.65	496.544	1716.75	625.716	1305.45	588.534	496.845
74	110.839	5788.01	2652.79	1118.16	10900.6	3225.43	79.4903	228.133	521.43	1295.3	180.959	1000.32
75	101.233	4159.51	1461.38	825.469	4978.05	7791.45	1220.99	543.518	676.116	650.104	515.14	678.951
76	87.1531	1947.87	8469.97	242.065	8021.14	2932.1	246.455	343.885	1743.35	813.349	664.729	1767.91
77	298.293	2288.22	2348.24	861.304	3358.06	2681.19	610.521	1759.35	206.922	906.412	723.836	218.612
78	74.3423	716.607	3623.37	735.488	32945.4	12022.9	412.918	1556.82	1197.55	964.052	268.648	0
79	224.905	810.309	2070.85	526.113	1110.41	2754.22	655.739	1086.64	417.144	617.554	471.948	816.945
80	206.644	1018.72	1224.7	388.481	179.084	11395	288.776	1891.25	861.963	2153.26	148.937	1276.47
81	427.246	908.496	841.677	480.885	29756.4	1036.66	431.008	370.823	221.585	581.827	137.31	629.337
82	0	781.424	2260.83	3132.71	11496.4	2681.18	1122.73	211.276	392.676	424.937	390.664	2350.4
83	88.2226	867.662	1501.93	300.338	3939.69	4366.93	381.37	1332.83	1042.86	469.084	725.014	682.333
84	348.151	3306.27	20046.6	935.325	2542.43	10677	370.927	368.384	782.145	107.188	383.192	2364.12
85	188.426	6340.02	4022.03	1128.78	1885.59	3435.12	0	2654.29	214.253	487.738	112.406	1030.88
86	481.721	3957.44	1261.96	407.564	4513.45	3435.12	761.937	1800.34	801.664	1136.66	1086.83	494.258
87	105.841	567.84	3959	732.711	6167.17	6027.38	1230.61	1186.13	104.286	620.888	396.23	1423.46
88	679.219	6990.93	5266.32	505.324	8612.97	3979.36	707.171	628.698	190.61	607.713	415.034	922.747
89	298.878	2005.9	2596.22	3254.22	5982.06	5859.49	1189.21	374.228	1042.86	372.532	2133.75	953.942
90	223.721	2371.22	3994.13	228.701	22113.4	25403	77.1728	0	109.967	873.771	0	0
91	672.362	557.115	14087.3	1530.13	22177.8	17877.7	725.921	2325.49	1036.17	836.066	2714.56	1083.33
92	2356.83	1417.64	4206.52	322.852	2310.59	2989.82	0	447.274	625.717	749.036	1127.4	968.276
93	1611.62	663.293	12862.7	351.407	6671.3	7702.51	402.506	1244.05	208.572	109.568	444.556	0
94	168.019	4388.75	1916.38	1174.19	86336.7	3524.07	627.516	1034.2	353.546	803.5	597.767	0
95	81.2719	3352.24	608.981	912.093	6476.85	3424.52	364.102	1499.77	1088.31	1724.51	1590.89	1164.57
96	230.456	3184.8	6664.13	746.911	14595.3	4011.18	85.0041	736.093	2085.72	217.232	1234.02	993.371
97	147.639	1254.75	2799.66	744.748	29084.3	10766.6	933.705	1321.19	1147.15	1516.65	732.452	854.574
98	283.619	4268.59	7300.68	2053.05	37102.4	10001.4	371.084	393.332	117.299	1040.27	801.314	1558.38
99	890.796	826.281	3086.71	469.642	9071.03	3853.91	2150.49	1932.51	104.286	1043.93	2050.21	960.963
100	966.155	2268.8	1930.43	709.198	1034.71	8043.56	67.215	485.484	1772.87	248.355	147.313	2059.4
[truncated: 45 more columns]

## Sheet: Fig7A-B
	CRAC				RNAseq												log2	log2
gene_name	Trf5	Mtr4	Mtr4_dTrf5		BY_1	BY_2	BY_3	BY_4	dTrf5_1	dTrf5_2	dTrf5_3	BY_ave	Trf5_ave				RATIO CRAC	Ratio RNASeq
TDH3_ORF-T	2358.07	1835.61	258.528		31441.5	29511	20922.9	21750.4	25081.6	14597.6	15392.2	25906.4	18357.1				Figure 7A	Figure 7B
PDC1_ORF-T	2199.58	1840.63	418.176		25396.7	23905.9	14824.3	15311.9	14340.5	9340.12	9594.8	19859.7	11091.8			Trf5_top1400	0.173007	-0.212149
ENO2_ORF-T	2139.63	1734.44	247.256		10446.9	9969.8	7575.57	7303.61	7305.52	4770.34	5175.3	8823.98	5750.38			Trf5_top1200	-0.490876	-0.160702
CCW12_ORF-T	1831.02	1463.23	223.012		3175.52	2821.06	1156.79	1015.6	1418.81	459.122	598.568	2042.24	825.499			Trf5_top1000	-0.757629	-0.171865
FBA1_ORF-T	1691.75	1497.15	320.932		13445.4	12778.4	11771.1	12883.5	14629.9	9967.75	9187.5	12719.6	11261.7			Trf5_top800	-0.872656	-0.10562
ADH1_ORF-T	1570.48	1046.23	311.107		7711.37	6863.36	4832.95	5704.51	8639.78	4163.57	3677.51	6278.05	5493.62			Trf5_top600	-0.891931	-0.0113077
TEF1_ORF-T	1553.4	1163.76	363.949		27589.8	24744.4	21288.7	24116	39952	24293.8	25516.1	24434.7	29920.6			Trf5_top400	-1.36963	-0.0456382
TEF2_ORF-T	1530.47	1315.46	312.622		28757.9	25868.3	22057.3	24808.1	40555	24848	26056.5	25372.9	30486.5			Trf5_top200	-1.84704	0.154664
PMA1_ORF-T	1448.88	1637.52	725.527		5340.38	5126.12	5744.75	6502.43	7902.39	7134.07	5955.48	5678.42	6997.31
CDC19_ORF-T	1433.36	1327.27	347.193		9552.93	8338.94	6181.19	6336.85	9857.76	4402.97	4785.56	7602.48	6348.76
MDH2_ORF-T	1396.92	1145.2	93.4882		382.959	354.099	452.025	484.426	672.845	577.899	471.295	418.377	574.013
GPM1_ORF-T	1352.68	1100.01	190.045		10831.5	10337.6	8390.09	9360.62	9015.12	6520.37	6195.92	9729.95	7243.8
FAS1_ORF-T	1120.32	1097.71	258.724		3121.73	3145.08	3505.47	3448.43	3318.01	2857.24	2983.35	3305.17	3052.87
RPL41A_ORF-T	1094.23	322.706	172.688		875.905	1098	1316.25	1193.51	329.623	951.634	1067.04	1120.92	782.765
YEF3_ORF-T	1029.34	1026.72	338.432		5113.75	4925.84	5715.97	6082.42	9194.17	6834.83	6984.33	5459.5	7671.11
TSA1_ORF-T	976.123	696.008	143.418		2763	2603.9	2005.25	2228.64	2155.9	2093.21	1871.69	2400.2	2040.27
ILV5_ORF-T	945.253	1005.18	893.223		572.041	545.332	541.29	546.521	719.259	504.538	506.112	551.296	576.636
GCN4_ORF-T	928.98	881.504	240.195		2072.18	2081.8	2001.78	2097.01	1823.62	1742.47	1932.39	2063.19	1832.82
TPI1_ORF-T	914.185	567.514	55.1401		2948.89	2901.76	3650.5	3505.87	4329.64	4264.17	3938.88	3251.75	4177.56
RPL28_ORF-T	884.857	923.189	311.609		10302.9	10439.8	12059.9	14347.9	17677.3	17841.6	15946.6	11787.6	17155.2
RPS5_ORF-T	813.245	608.695	142.216		5316.41	5729.9	5442.39	5780.79	6846.61	6594.16	5614.44	5567.37	6351.74
RPS6A_ORF-T	793.898	599.557	109.836		989.621	992.114	1690.77	1733.98	2617.77	3591.41	3241.03	1351.62	3150.07
TMA19_ORF-T	761.187	560.788	22.9522		3554.49	4038.39	3560.79	3355.64	1622.4	2645.57	2915.75	3627.33	2394.57
RPS31_ORF-T	725.443	482.973	200.94		3682.85	4237.21	3995.53	3684.48	2354.17	3812.34	4165.58	3900.02	3444.03
HSC82_ORF-T	717.365	640.653	104.141		1834.1	1991.32	2757.05	2721.21	1893.98	2574.12	2569.14	2325.92	2345.75
ALD6_ORF-T	716.58	468.09	242.622		888.155	875.222	1020.31	1136.76	1014.49	1181.76	906.517	980.112	1034.26
SED1_ORF-T	708.48	360.356	11.0086		1633.57	1742.62	1201.96	1170.25	1547.8	945.691	1011.91	1437.1	1168.47
TDH2_ORF-T	707.331	599.505	113.765		12185.2	11333.6	8113.92	7651.99	8277.24	5491.35	6110.36	9821.17	6626.32
PGK1_ORF-T	697.586	619.125	194.819		7258.91	6506.08	5391.17	6150.1	5877.54	3318.48	3261.97	6326.56	4152.66
MET6_ORF-T	684.768	713.643	142.76		3120.93	2989.55	2644.54	2926.33	3095.5	2018.79	2262.21	2920.33	2458.84
RPL2B_ORF-T	683.155	832.298	420.551		7592.86	7262.7	5686.49	5695.91	5690.02	4715.44	5033.6	6559.49	5146.35
RPL9A_ORF-T	679.607	449.513	62.4487		623.44	726.05	1029.13	1026.99	1777.7	3056.24	2614.47	851.403	2482.8
RPL10_ORF-T	677.827	523.535	286.734		1894.02	2008.68	2679.99	2901.21	3061.6	4228.94	3937	2370.98	3742.51
RPS14A_ORF-T	663.581	612.533	97.827		3349.96	3265.15	2441.6	2293.06	1125.65	898.011	959.527	2837.44	994.395
RPL27A_ORF-T	660.529	415	14.9608		1184.56	1349.15	2770.24	2345.15	2003.95	4233.04	4188.17	1912.28	3475.06
YHR162W_ORF-T	654.472	490.29	63.982		310.521	338.938	342.449	473.264	278.381	473.836	449.886	366.293	400.701
RPS9B_ORF-T	648.099	553.091	213.577		2062.33	2102.34	2485.69	2015.15	3189.02	3096.42	3676.41	2166.38	3320.62
ACO1_ORF-T	642.369	320.512	44.9479		1220.78	1144.71	1192.78	1257.93	1717.29	1272.45	1427.37	1204.05	1472.37
RPL24A_ORF-T	639.778	433.464	84.0927		1313.46	1284.59	1120.35	957.457	430.727	677.717	821.511	1168.96	643.319
RPS4B_ORF-T	634.05	477.822	79.395		4223.2	4242.1	4080.7	4181	5832.21	4929.08	4471.49	4181.75	5077.6
DAD4_ORF-T	627.273	549.661	0.719554		16.7777	20.2971	27.1714	16.7445	4.82856	11.1066	15.2132	20.2477	10.3828
ECM33_ORF-T	609.002	426.329	106.609		1556.87	1554.56	1483.02	1481.65	1870.72	1314.97	1348.87	1519.03	1511.52
YPR036W-A_ORF-T	600.382	443.642	37.8789		98.536	105.154	89.443	80.699	74.1037	62.5367	67.1261	93.4579	67.9222
PCL5_ORF-T	594.494	343.609	470.263		166.712	179.984	219.331	136.049	114.309	172.047	219.179	175.519	168.512
STM1_ORF-T	576.997	544.465	27.4848		1042.08	1061.32	1543.07	1448.16	2096.98	2134.74	1799.15	1273.66	2010.29
RPL40B_ORF-T	576.893	485.866	52.8056		1027.7	1244.48	1224.32	1018.16	507.689	1110.88	1060.37	1128.66	892.979
RPS4A_ORF-T	569.379	381.139	86.3483		5324.94	5295.84	4273.04	4604.73	4448.29	3482.39	3218.53	4874.64	3716.4
RPL16B_ORF-T	568.396	348.019	44.7801		1218.38	1268.94	1391.8	1391.88	1472.81	2001.6	2009.86	1317.75	1828.09
AHP1_ORF-T	562.597	545.304	107.728		1426.11	1426.18	989.129	1049.78	704.083	758.152	703.962	1222.8	722.066
RPS3_ORF-T	556.414	445.108	79.5152		1292.15	1324.94	1596.25	1780.96	2607.23	3169.21	2954.02	1498.58	2910.15
RPL26B_ORF-T	544.444	285.682	94.4365		1569.65	1900.35	1690.15	1636.07	572.628	1290.92	1256.34	1699.06	1039.96
TOS1_ORF-T	537.257	443.312	93.6515		897.476	909.458	898.884	910.247	888.061	751.219	669.458	904.016	769.579
MRH1_ORF-T	530.308	497.261	114.786		1259.66	1355.02	1702.36	1544.91	1601.41	1590.02	1815.86	1465.49	1669.09
RPS7A_ORF-T	521.5	468.604	48.8929		688.687	789.876	929.886	933.271	699.944	1161.24	1120.29	835.43	993.825
RPS16B_ORF-T	520.496	389.996	67.551		2839.43	2845.02	2626.9	2987.03	1970.35	2812.67	2381.49	2824.59	2388.17
RPS10A_ORF-T	518.845	385.73	42.0096		374.703	445.069	469.13	376.285	207.727	474.826	480.234	416.297	387.596
PSA1_ORF-T	514.242	326.941	181.32		886.025	862.261	1058.88	940.946	945.117	847.995	876.325	937.029	889.813
RPS30A_ORF-T	510.629	402.939	68.5066		786.424	947.851	901.2	807.222	183.781	506.519	587.04	860.674	425.78
RPS16A_ORF-T	510.453	329.148	64.985		4076.73	4490.07	5379.05	5881.72	4289.04	6353.35	5816.76	4956.89	5486.39
UBA1_ORF-T	508.845	214.865	478.275		397.872	352.143	524.542	537.451	601.501	490.885	478.274	453.002	523.553
LEU1_ORF-T	502.56	435.945	22.4058		477.234	498.135	702.804	673.499	601.501	694.908	679.652	587.918	658.687
RPL13B_ORF-T	496.632	356.377	141.761		1949.95	1899.62	2301.73	2471.44	1957.74	3096.98	2962.25	2155.68	2672.32
RPS13_ORF-T	491.803	369.49	73.5461		7693.79	8279.03	6354.01	5989.17	2514.2	2688.58	3228.8	7079	2810.53
RPL5_ORF-T	491.24	490.207	26.6944		3999.23	3962.34	3615.4	3317.5	2455.37	1881.27	2338.36	3723.62	2225
RPL29_and_YFR032C-B_ORF-T	490.667	310.916	72.5036		2981.65	3018.4	2655.58	2646.79	582.581	748.319	1014.26	2825.6	781.721
RPS26A_and_YGL188C-A_ORF-T	489.796	548.709	123.839		790.152	758.33	590.11	483.496	258.279	216.403	299.637	655.522	258.106
RPL19B_ORF-T	488.455	453.437	46.0407		906.797	987.467	1296.74	1119.55	1290.21	2129.36	2206.38	1077.64	1875.32
RPP2A_ORF-T	486.591	297.298	16.1478		540.084	520.144	472.961	461.868	340.759	316.504	352.099	498.764	336.454
SSA1_ORF-T	484.759	361.875	14.1677		1772.85	1734.55	1798.12	1844.22	2176.89	1359.61	1441.88	1787.43	1659.46
RPL12A_ORF-T	482.025	293.01	7.66298		1081.77	1034.66	972.915	1046.3	1198.17	1011.77	1130.32	1033.91	1113.42
RPS12_ORF-T	480.6	501.827	71.7105		1091.35	1199.24	1248.19	1333.51	672.55	1539.44	1814.13	1218.07	1342.04
SSA2_ORF-T	477.193	474.466	42.4851		2487.63	2397.75	2511.35	2585.39	2889.85	1915.36	2019.12	2495.53	2274.78
RPS2_ORF-T	476.7	435.975	125.282		4502.03	4588.86	4267.6	4170.3	3872.41	3367.29	3251.07	4382.2	3496.92
RPL35A_ORF-T	473.971	244.983	84.6229		2332.64	2401.91	2677.32	2646.79	1713.55	2159.29	1916	2514.66	1929.61
ALT2_ORF-T	473.621	152.778	148.839		94.8076	107.355	107.706	103.955	87.3083	96.9885	93.3179	103.456	92.5382
RPS30B_ORF-T	468.905	343.067	53.8427		250.601	296.142	295.768	191.864	50.0594	107.317	131.116	258.594	96.164
ACT1_ORF-T	468.43	405.857	187.376		4347.03	4186.59	2887.21	2884.23	2883.83	1660.12	1865.57	3576.27	2136.51
RPL22A_ORF-T	467.768	268.857	14.9662		495.609	504.005	662.893	567.684	876.138	1029.24	1111.35	557.548	1005.57
URA2_ORF-T	464.092	497.232	331.128		1127.04	1076.73	1165.88	1234.67	1506.12	1088.31	1037.71	1151.08	1210.71
RPL39_ORF-T	461.125	408.419	51.2166		427.966	481.017	514.297	381.634	91.6441	223.548	260.82	451.229	192.004
RPL18A_ORF-T	458.739	586.132	224.161		1253.27	1316.13	1450.78	1440.72	1320.66	1776	1974.18	1365.23	1690.28
RPS23B_ORF-T	457.063	307.846	40.2528		465.25	531.393	889.173	782.803	509.167	1403.89	1508.06	667.155	1140.37
RPS11B_ORF-T	448.607	448.911	141.21		1134.23	1082.84	874.029	793.036	962.264	983.751	1030.73	971.033	992.249
STH1_ORF-T	447.16	387.995	17.0459		57.79	53.066	87.2158	84.6525	46.0192	86.5893	84.2213	70.6811	72.2766
RPS7B_ORF-T	443.642	281.227	48.4461		108.39	92.4375	114.387	117.211	161.018	124.861	148.603	108.106	144.827
RPL36B_ORF-T	442.639	369.3	63.5226		2524.38	2410.71	1677.77	1867.24	1251.48	794.16	845.821	2120.03	963.822
RPS18B_ORF-T	441.227	297.857	53.6274		1606.67	1771.96	2481.69	2311.43	1807.95	3350.88	3622.69	2042.94	2927.18
RPP0_ORF-T	440.977	383.664	130.737		1770.45	1779.06	1309.57	1290.72	1282.92	931.826	944.236	1537.45	1052.99
RPL40A_ORF-T	439.154	285.596	66.4556		1513.46	1744.82	1271.71	1011.88	312.378	687.338	707.883	1385.47	569.2
TKL1_ORF-T	436.422	365.423	127.194		1328.9	1208.05	1004.01	1019.09	1621.21	902.397	1031.44	1140.01	1185.02
RPL38_ORF-T	432.055	391.775	91.2649		780.032	947.118	1598.84	1726.54	709.306	2471.12	1900	1263.13	1693.48
HTB1_ORF-T	430.618	256	108.977		543.546	580.791	543.696	576.288	420.676	455.089	501.878	561.08	459.214
SUN4_ORF-T	429.381	307.112	90.3722		998.409	907.013	557.86	549.544	514.587	352.866	411.697	753.206	426.383
CYS4_ORF-T	429.286	354.499	44.6123		967.25	1015.83	1191.36	1231.88	1088.89	1256.75	1200.82	1101.58	1182.15
PGI1_ORF-T	424.199	426.688	89.2058		1379.5	1371.4	1588.06	1520.72	2920.89	1886.5	1963.36	1464.92	2256.92
RPL41B_ORF-T	423.994	400.424	85.0536		145.673	176.805	319.108	259.772	47.4973	227.014	269.759	225.34	181.424
RPL6B_ORF-T	420.509	321.757	50.4863		574.172	544.11	462.627	559.777	348.248	338.505	398.993	535.171	361.915
RPS18A_ORF-T	419.723	307.434	96.317		706.53	831.204	954.207	919.782	718.076	1379.77	1249.05	852.931	1115.63
GCR1_ORF-T	417.15	173.168	143.154		52.1974	56.4896	81.9597	81.3967	60.8005	85.1037	74.5759	68.0108	73.4934
RPL2A_ORF-T	414.182	245.308	16.6125		3178.18	2874.12	3028.05	3271.91	4929.86	4151.69	3795.69	3088.07	4292.41
RPL1B_ORF-T	413.691	397.767	46.0039		4214.41	4415.24	4769.88	5284.97	6285.11	7440.6	6991.94	4671.12	6905.88
RPS20_ORF-T	410.497	360.441	94.7568		4337.71	4919	6396.86	5550.09	5536.19	7363.63	6592.48	5300.92	6497.43
HHT2_ORF-T	410.029	468.31	200.657		896.145	932.445	1231.8	1209.09	1519.22	1470.96	1533.86	1067.37	1508.01
ACC1_ORF-T	403.723	453.179	189.698		1218.12	1172.83	1542.62	1607	1731.88	1309.38	1352.01	1385.14	1464.42
RIB4_ORF-T	401.469	401.469	75.7254		427.699	455.096	462.359	505.59	308.634	565.307	406.286	462.686	426.742
EFT2_ORF-T	396.88	358.004	48.9422		10770.2	10077.6	6964.7	7720.36	8512.85	5119.66	5596.8	8883.24	6409.77
RPS29B_ORF-T	396.168	333.494	71.8208		441.015	496.668	404.988	483.961	147.123	204.589	236.196	456.658	195.969
RPS17A_ORF-T	395.613	334.574	56.8654		1258.6	1487.8	1501.2	1258.39	1890.53	2916.38	3301.02	1376.5	2702.64
RPS29A_ORF-T	394.965	290.085	71.5768		1871.12	2073.73	1270.64	1178.62	285.476	419.081	480.783	1598.53	395.114
RPL13A_ORF-T	394.755	325.926	111.081		1126.77	1136.15	993.048	1101.88	1246.95	1260.43	1117.38	1089.46	1208.25
RPS0A_ORF-T	394.319	376.464	44.7855		1087.62	1133.22	990.554	954.434	1209.01	823.943	940.001	1041.46	990.986
SSC1_ORF-T	394.28	275.386	12.5554		1052.2	983.555	865.655	835.362	830.217	509.49	594.96	934.194	644.889
RPL15A_ORF-T	393.091	393.67	72.6426		879.367	934.157	1614.52	1589.56	2536.37	3596.57	3918.17	1254.4	3350.37
RPS6B_ORF-T	392.793	373.81	62.0126		1315.32	1321.51	1941.73	2059.1	2749.23	3713.37	3472.05	1659.42	3311.55
RPS1A_ORF-T	391.953	329.369	18.2042		1496.68	1657.03	2449.17	2223.06	1677.68	3033.03	2944.61	1956.48	2551.77
RPS15_ORF-T	389.163	270.516	55.9171		4072.2	4027.63	2545.92	2375.15	1982.96	1326.78	1425.49	3255.23	1578.41
RPL42B_ORF-T	387.243	354.945	139.655		560.323	617.473	746.011	683.034	655.009	1098.99	1361.34	651.71	1038.45
HSP60_ORF-T	382.745	287.641	3.05676		371.774	330.134	415.411	394.192	408.457	347.418	389.112	377.878	381.662
CWP2_ORF-T	382.05	334.386	102.51		1657.53	1725.01	701.379	817.455	355.835	213.148	318.3	1225.34	295.761
UTH1_ORF-T	381.534	425.032	200.357		1141.69	1085.04	814.964	657.918	731.872	470.511	569.866	924.902	590.75
RPL6A_ORF-T	380.636	397.633	58.9218		613.054	605.49	452.56	490.706	287.349	322.8	334.533	540.452	314.894
RPL32_ORF-T	379.667	396.942	59.7858		1834.37	1892.77	1477.41	1719.1	1338.6	1010.28	955.528	1730.91	1101.47
CIT2_ORF-T	376.774	406.955	66.9338		143.809	163.6	232.783	222.329	244.976	296.13	279.797	190.63	273.634
RPL25_ORF-T	376.377	317.479	226.484		808.528	813.108	809.797	808.153	523.948	896.454	882.05	809.896	767.484
HXK2_ORF-T	375.609	272.04	20.0372		679.099	664.914	814.964	783.269	1079.43	977.03	997.952	735.562	1018.14
RPS8B_ORF-T	375.101	412.801	121.465		2783.24	2895.15	3068.5	3182.38	2412.21	3271.01	3000.91	2982.32	2894.71
RPL20B_ORF-T	374.8	340.442	42.9211		464.717	519.166	542.448	523.729	291.192	490.178	495.055	512.515	425.475
SSB1_ORF-T	374.065	363.76	16.3685		7238.13	7135.78	5754.55	5935.45	5870.84	4179.07	4600.1	6515.98	4883.34
RPL33B_ORF-T	372.032	154.086	59.042		355.795	393.226	432.694	406.286	133.032	317.494	325.436	397	258.654
YOR203W_and_DED1_ORF-T	372.015	295.757	98.2918		823.707	786.208	608.907	673.499	642.79	460.678	481.175	723.08	528.214
YJR120W_and_ATP2_ORF-T	370.322	206.991	48.6955		1079.9	1074.52	1083.29	1032.34	1007.79	716.696	778.538	1067.52	834.341
KSP1_ORF-T	370.311	329.176	37.5873		52.7301	50.1315	87.483	79.0711	49.4681	90.4094	86.1818	67.3539	75.3531
EFT1_ORF-T	367.546	319.739	54.05		10402.7	9692.73	6737.62	7434.07	8334.1	4975.42	5489.76	8566.79	6266.43
RPL37A_ORF-T	365.184	355.169	81.6981		362.719	380.755	382.182	448.845	199.548	279.364	265.446	393.625	248.119
IPP1_ORF-T	364.957	247.439	4.0993		2542.49	2627.87	1760.71	1399.79	1149.49	717.758	877.659	2082.71	914.97
RPL27B_ORF-T	363.476	278.422	142.334		871.91	1038.09	850.599	769.315	286.659	589.359	654.088	882.478	510.035
RPS24A_ORF-T	362.039	387.697	40.9724		414.117	413.279	554.208	505.357	494.681	688.187	860.642	471.74	681.17
RSC8_ORF-T	361.595	165.016	27.0434		113.45	101.975	164.276	173.956	97.1625	182.941	148.76	138.414	142.954
BMH2_ORF-T	360.531	142.696	98.1132		156.859	171.425	227.171	204.887	155.894	230.339	223.492	190.085	203.242
ENO1_ORF-T	359.637	325.481	173.75		2167.79	2124.6	1637.32	1751.89	2136	1232.55	1218.31	1920.4	1528.95
RPL24B_ORF-T	356.778	228.741	91.6687		501.734	515.498	562.849	549.079	287.743	464.286	534.186	532.29	428.738
RPL14A_ORF-T	355.387	239.483	126.958		1099.87	1134.44	1113.49	1078.16	933.292	1244.37	1324.8	1106.49	1167.49
HIS4_ORF-T	354.133	365.707	80.5766		748.873	730.941	896.835	959.551	1350.91	1203.76	989.718	834.05	1181.46
ILV2_ORF-T	347.744	266.949	60.4892		407.992	380.021	476.346	513.729	741.332	619.142	650.01	444.522	670.161
HSP150_ORF-T	347.506	356.237	48.0181		1490.82	1491.72	1182.89	1110.95	1251.98	817.717	841.272	1319.09	970.322
RPS26B_ORF-T	345.586	222.703	36.1374		800.538	874.244	733.005	633.499	276.016	570.895	628.523	760.321	491.812
VAS1_ORF-T	344.814	218.143	24.1391		583.226	595.464	821.289	844.897	1089.78	970.876	923.377	711.219	994.676
RPS10B_ORF-T	343.937	283.722	86.8606		154.195	181.696	175.322	115.816	62.2786	134.058	148.211	156.757	114.849
RPS25B_ORF-T	341.934	119.448	80.8753		647.941	705.264	615.767	595.824	375.248	591.694	652.833	641.199	539.925
RPL30_ORF-T	340.872	402.426	139.157		4212.81	4412.06	4100.3	4155.65	11194.6	7710.91	7850.78	4220.2	8918.75
DBP2_ORF-T	340.171	311.137	227.614		1209.6	1209.51	1719.64	1905.84	1942.95	2352.27	2084.99	1511.15	2126.74
PDB1_ORF-T	338.429	302.945	15.4704		891.884	943.694	762.938	682.337	709.602	570.612	594.019	820.213	624.744
HSP82_ORF-T	337.857	266.229	38.7348		261.786	299.811	386.636	350.006	261.728	322.234	328.965	324.56	304.309
RPL36A_ORF-T	336.326	99.6363	24.2046		788.288	778.138	588.417	626.057	303.017	278.02	291.952	695.225	290.996
YNL208W_ORF-T	332.846	323.72	0		431.428	487.376	313.941	392.099	216.694	257.08	210.397	406.211	228.057
SSH1_ORF-T	332.032	111.679	39.0345		1023.18	1073.79	1364.72	1260.49	2153.64	1772.61	1644.9	1180.54	1857.05
SRL1_and_YOR248W_ORF-T	331.89	249.939	69.2423		807.462	861.772	471.179	439.775	455.363	275.261	313.438	645.047	348.021
ZRT1_ORF-T	330.091	145.583	163.939		320.109	332.824	504.141	602.801	361.157	396.16	466.668	439.969	407.995
RPS0B_ORF-T	327.103	200.824	45.1058		1141.15	1069.39	854.964	939.55	911.908	740.749	727.801	1001.26	793.486
RPL20A_ORF-T	325.78	155.026	22.7969		790.951	877.178	609.174	631.638	343.025	400.405	476.705	727.235	406.712
RPS1B_ORF-T	324.581	258.841	39.2363		1765.13	1976.65	2785.03	3000.75	2727.84	4470.32	3541.3	2381.89	3579.82
RPS21A_ORF-T	323.387	216.424	10.5044		2286.03	2702.45	2585.92	2237.71	640.129	1054.71	1255.95	2453.03	983.595
SML1_ORF-T	322.866	314.849	53.2757		981.099	920.951	411.847	455.124	325.977	239.677	252.507	692.255	272.72
RPL43A_ORF-T	319.956	306.328	46.1591		361.654	374.396	401.692	371.867	179.544	269.248	390.445	377.402	279.745
ARG4_ORF-T	319.185	301.573	109.92		421.308	433.576	439.642	439.775	581.497	503.053	491.291	433.575	525.28
NPL3_and_YDR433W_ORF-T	319.108	113.973	101.847		332.093	317.173	311.714	310.238	263.009	239.818	257.604	317.804	253.477
RPS28A_ORF-T	316.876	185.268	6.79629		5431.2	6097.7	4451.75	4224.25	1498.43	2138.63	2471.9	5051.22	2036.32
RPL17B_ORF-T	316.574	287.174	16.4053		702.535	707.709	676.256	687.22	954.282	958.001	1143.73	693.43	1018.67
ATP1_ORF-T	315.936	241.324	14.06		441.015	396.894	400.355	426.519	363.916	273.987	295.088	416.196	310.997
RPL33A_ORF-T	315.172	248.909	48.7664		623.44	703.063	459.063	461.868	212.752	311.623	310.537	561.859	278.304
RPS24B_ORF-T	312.577	301.448	83.601		552.068	601.822	567.036	536.985	315.63	442.921	491.762	564.478	416.771
RPP1A_ORF-T	312.1	329.369	17.7367		2657.28	2916.18	2336.3	2547.48	1149.2	2269.5	1744.1	2614.31	1720.93
RPS25A_ORF-T	308.972	357.661	140.638		7151.05	7867.46	4966.22	5397.99	4375.96	4551.74	4796.85	6345.68	4574.85
GSP1_ORF-T	308.079	316.173	25.292		1291.35	1257.69	1144.76	1132.81	907.178	776.404	796.339	1206.65	826.64
CDC39_ORF-T	306.893	145.844	52.435		130.494	115.18	181.291	180.701	169	192.987	189.694	151.916	183.893
RPL37B_ORF-T	305.728	313.184	23.1334		311.853	347.252	193.942	181.398	40.2052	70.9551	98.8072	258.611	69.9892
LSP1_ORF-T	304.455	103.704	12.952		474.571	515.009	510.644	464.426	396.632	359.374	377.192	491.163	377.733
YDR154C_and_CPR1_ORF-T	304.436	199.159	54.8377		3228.78	3229.2	2195.09	2094.69	1355.74	1157.28	1215.09	2686.94	1242.71
TFP1_ORF-T	303.589	312.657	37.7631		1114.26	1040.78	1415.68	1434.21	2136.29	1510.22	1648.9	1251.23	1765.14
HHF2_ORF-T	300.479	319.187	121.078		75.1004	88.5248	165.701	155.351	80.1147	226.943	191.419	121.169	166.159
CYT1_ORF-T	299.84	138.677	76.2718		34.6207	38.1488	47.5722	41.8611	43.8512	45.0632	40.1502	40.5507	43.0216
PFK1_ORF-T	297.912	312.882	37.9524		502.001	481.017	674.742	723.733	1159.05	955.242	935.296	595.373	1016.53
PRY3_ORF-T	297.262	147.404	151.953		243.677	234.762	163.919	147.444	193.734	112.623	109.237	197.451	138.531
RPL8B_ORF-T	297.153	296.497	65.736		3617.6	3956.72	3225.92	3201.68	1760.16	1631.97	1659.33	3500.48	1683.82
RPL43B_ORF-T	295.908	285.621	66.7364		732.362	776.671	1404.09	1311.65	686.444	1156.29	1684.66	1056.19	1175.8
RPL31A_ORF-T	292.292	256.13	107.987		561.122	529.926	738.617	689.081	730	750.087	733.526	629.687	737.871
HOM2_ORF-T	291.481	293.067	45.8882		607.994	645.351	1107.7	1086.3	1254.83	1551.82	1514.18	861.836	1440.28
RPL17A_ORF-T	291.048	260.364	18.9237		1494.02	1452.1	1176.12	1107.23	838.1	689.319	846.448	1307.37	791.289
GFA1_ORF-T	290.942	168.501	3.27209		351.267	306.413	432.337	478.147	518.528	533.755	471.295	392.041	507.859
SBA1_ORF-T	287.858	265.987	73.4492		133.423	126.674	342.894	285.121	312.871	635.554	662.4	222.028	536.942
RPL1A_ORF-T	287.25	275.251	41.9755		2970.73	3201.32	3624.58	3832.62	3800.18	4994.73	4726.04	3407.31	4506.98
MLP1_ORF-T	285.067	186.101	26.3292		20.5061	27.1443	57.4609	45.117	30.1539	55.7454	51.6777	37.5571	45.859
RNR4_ORF-T	284.399	97.3698	20.4705		733.96	713.823	613.094	629.545	596.18	498.95	549.634	672.605	548.255
RPS19B_ORF-T	279.001	252.845	146.767		508.925	521.123	659.864	663.034	443.932	860.871	915.378	588.237	740.06
RPS14B_ORF-T	278.795	688.894	847.53		269.509	249.679	165.968	203.259	177.868	130.804	123.823	222.104	144.165
ADE3_ORF-T	278.527	230.174	2.01421		660.99	635.569	625.833	625.592	947.187	516.918	468.55	636.996	644.218
SAH1_ORF-T	278.225	177.438	20.4597		3037.3	2708.57	2017.72	2393.99	2868.66	1567.8	1578.41	2539.4	2004.96
GLN1_ORF-T	277.582	316.315	159.277		568.313	560.25	917.681	981.876	867.269	1316.1	1092.45	757.03	1091.94
ARF2_ORF-T	276.775	206.855	30.1109		295.608	356.3	512.604	492.334	646.239	917.323	709.765	414.211	757.776
DEF1_ORF-T	275.006	309.378	84.4318		86.0192	91.7039	155.902	133.956	86.6185	137.949	129.626	116.895	118.064
KES1_ORF-T	274.589	95.4286	15.57		255.927	244.299	284.632	320.47	297.4	340.203	329.671	276.332	322.425
RPL34B_ORF-T	273.217	289.586	138.274		2238.9	2375.74	2157.68	2201.2	1151.07	1732.85	1508.53	2243.38	1464.15
CDC60_ORF-T	272.112	263.46	5.97176		362.719	354.833	569.174	524.195	365.098	505.883	574.179	452.73	481.72
HOR7_ORF-T	271.604	211.802	32.65		605.597	703.552	840.265	764.664	167.127	430.258	439.378	728.519	345.588
HIS1_ORF-T	269.94	200.292	78.6745		1133.96	1223.45	1380.13	1280.49	948.073	1492.68	1554.57	1254.51	1331.77
RPP1B_ORF-T	269.113	204.47	68.2464		384.557	331.846	267.26	274.888	152.839	175.513	160.052	314.638	162.801
RMI1_ORF-T	267.938	121.09	99.5604		10.9189	15.1617	12.294	14.884	13.2046	16.8368	14.1153	13.3146	14.7189
BRE5_ORF-T	267.534	240.22	56.6393		52.7301	49.8869	92.6501	85.8154	59.5194	105.053	117.863	70.2706	94.1452
YOL013W-A_and_tP(UGG)O1_ORF-T	265.901	328.303	376.145		12.783	11.4936	4.6325	4.65124	1.28105	1.69783	2.35255	8.39008	1.77714
RPL16A_ORF-T	265.785	211.116	70.0587		1657.53	1705.45	1230.02	1173.97	842.929	659.678	941.413	1441.74	814.673
RPL14B_ORF-T	263.157	228.718	62.5904		647.408	647.063	796.612	821.641	867.762	1155.37	1190.7	728.181	1071.28
RPL4A_ORF-T	262.968	221.901	65.9092		5068.74	4648.78	2748.41	2764.23	2710.3	1365.69	1517.24	3807.54	1864.41
URA1_ORF-T	262.682	212.717	80.4052		1372.58	1407.84	2663.78	2441.9	2372.7	3860.87	3619.17	1971.52	3284.24
ARO4_ORF-T	258.869	225.591	79.0585		625.038	631.167	693.985	742.105	870.225	732.26	601.077	673.074	734.521
VTC3_ORF-T	258.788	158.679	29.8453		134.488	139.634	252.917	255.353	95.0931	284.528	268.505	195.598	216.042
RPS17B_ORF-T	258.641	172.742	108.933		1383.76	1629.64	2485.34	2440.74	2169.01	3521.94	3676.41	1984.87	3122.45
RPL42A_ORF-T	258.397	249.496	70.8599		309.723	347.741	481.068	497.915	436.541	756.737	831.47	409.112	674.916
RPO21_ORF-T	258	242.348	3.88398		284.689	273.889	323.206	336.285	313.561	303.133	284.737	304.517	300.477
SEC21_ORF-T	254.636	158.681	12.2665		283.091	323.776	462.716	468.612	465.217	600.961	533.167	384.549	533.115
ILV3_ORF-T	252.433	192.882	93.7537		2223.98	1976.4	1394.92	1557.23	1730.2	994.292	934.747	1788.13	1219.75
RPL3_ORF-T	251.979	253.67	171.457		3773.13	3429.73	2879.81	2885.4	3293.57	2516.96	2720.49	3242.02	2843.68
RPL21B_ORF-T	251.358	256.049	94.581		1392.55	1513.48	1341.73	1307	771.683	1104.37	1071.35	1388.69	982.468
GLT1_ORF-T	251.346	302.218	136.583		436.488	394.938	434.297	452.333	502.269	313.816	364.646	429.514	393.577
RPL31B_ORF-T	251.159	116.099	16.7965		606.396	670.783	850.421	648.615	585.636	894.473	1124.6	694.054	868.236
CHC1_ORF-T	250.012	180.429	20.7908		210.388	207.618	330.422	345.354	247.833	349.399	321.672	273.445	306.302
ALE1_ORF-T	248.85	58.0771	20.1026		89.4813	88.2803	173.452	149.537	152.248	186.691	175.344	125.188	171.427
TYS1_ORF-T	248.502	191.3	12.227		518.779	470.991	496.212	531.171	659.345	397.504	419.695	504.288	492.182
TIF1_ORF-T	247.997	146.809	0.719554		1364.59	1332.27	1841.6	1776.08	2639.65	2551.13	2606.31	1578.63	2599.03
SSD1_ORF-T	246.565	204.114	55.9592		221.839	212.264	264.32	273.725	246.552	266.206	237.216	243.037	249.991
RHR2_ORF-T	246.332	161.562	148.733		1868.72	1728.19	1814.43	2082.82	2073.72	2049.21	1989	1873.54	2037.31
BMS1_ORF-T	245.882	64.7998	1.43911		61.2521	69.6949	125.167	118.607	56.0704	123.729	158.876	93.6801	112.892
RPL9B_ORF-T	245.138	345.445	390.708		1396.01	1632.33	1387.61	1371.19	999.02	1881.41	1851.54	1446.79	1577.32
RPS21B_ORF-T	244.71	227.356	54.5569		1270.58	1246.44	1143.69	817.223	412.99	525.974	706.942	1119.48	548.635
RPL11B_ORF-T	243.437	152.176	14.9581		1450.08	1591	1547.43	1538.63	710.39	1243.02	1311.78	1531.79	1088.4
YMR291W_ORF-T	243.246	196.642	81.952		34.8871	25.188	46.0578	43.7216	60.5048	63.7394	60.4606	37.4636	61.5683
BDF2_ORF-T	242.937	257.488	311.935		45.8059	48.1751	62.5388	64.4197	54.3952	101.233	85.3192	55.2349	80.3159
OLA1_ORF-T	241.941	206.075	23.6609		1058.33	1148.38	1421.82	1337.46	1285.28	1366.54	1313.59	1241.5	1321.8
RPS9A_ORF-T	241.219	434.05	546.571		408.791	449.227	446.948	453.728	546.219	586.105	571.2	439.673	567.841
GAS1_ORF-T	239.942	99.6955	48.4488		1852.48	1861.22	1708.15	1901.43	1529.08	1123.4	1159.57	1830.82	1270.68
UTP22_ORF-T	239.302	179.181	25.0265		209.322	220.823	359.375	345.122	207.234	411.37	379.388	283.661	332.664
YOR309C_and_NOP58_ORF-T	239.059	117.483	31.6128		316.38	314.239	467.259	429.077	205.362	437.686	488.468	381.739	377.172
SOD1_ORF-T	237.948	278.963	43.3518		1198.68	1202.91	1163.2	1209.79	749.905	1150.07	1237.36	1193.64	1045.78
RPS27B_ORF-T	237.63	195.986	84.6678		1206.13	1364.06	954.207	827.223	203.292	342.042	480.469	1087.91	341.935
RPS23A_ORF-T	237.254	251.76	32.1565		287.086	333.313	498.083	465.356	394.76	997.192	1047.04	395.96	812.998
RPS19A_ORF-T	237.251	234.519	17.7314		422.373	434.799	462.894	495.357	250.001	409.46	403.933	453.856	354.465
CLG1_ORF-T	236.491	229.482	6.1503		80.1603	94.1493	107.617	107.211	108.889	148.772	157.935	97.2843	138.532
NCE102_ORF-T	235.976	189.95	69.9878		457.793	420.615	370.244	314.889	220.242	250.288	250.468	390.885	240.333
HHT1_ORF-T	235.705	302.225	258.712		564.052	564.896	804.452	809.781	744.781	1179.14	1062.88	685.795	995.602
EXG1_ORF-T	235.147	305.134	336.746		504.93	540.686	799.73	786.757	646.042	814.817	789.908	658.026	750.256
RPL8A_ORF-T	235.011	273.943	430.609		703.866	655.622	323.919	306.749	136.087	146.438	162.718	497.539	148.414
ZEO1_ORF-T	232.483	274.454	117.173		819.713	914.104	1226.37	1009.78	477.239	992.169	1019.2	992.492	829.538
RPL12B_ORF-T	231.025	225.693	31.1427		1049.81	1069.39	1256.39	1175.83	1231.18	981.275	1134.09	1137.85	1115.52
PBP1_ORF-T	230.974	117.176	2.73377		117.178	131.32	173.719	164.189	150.769	167.095	183.813	146.601	167.226
RPB2_ORF-T	228.628	126.556	27.1851		175.234	181.207	290.422	290.935	154.021	285.235	290.305	234.45	243.187
TIF2_ORF-T	228.308	177.355	0.934882		2296.69	2060.77	2118.3	1998.17	2691.09	2589.19	2701.91	2118.48	2660.73
ARG1_ORF-T	227.708	277.749	95.8577		1850.61	1811.82	1623.34	1707.93	1627.52	1465.16	1445.56	1748.43	1512.75
PDR5_ORF-T	227.158	280.405	170.575		969.381	961.546	1099.86	1115.37	2412.01	2126.39	2443.2	1036.54	2327.2
YDJ1_ORF-T	226.783	216.434	48.6776		513.985	506.695	962.67	861.642	875.349	1324.1	1058.65	711.248	1086.03
ACA1_ORF-T	226.773	24.6567	18.7793		5.8589	7.58085	9.08683	6.04661	9.3615	7.78172	7.685	7.1433	8.27607
IDH2_ORF-T	226.328	95.7901	45.095		543.812	549.245	654.341	613.731	853.769	761.972	756.189	590.282	790.643
PIL1_ORF-T	225.942	148.248	28.3354		380.562	343.339	426.279	480.705	531.635	401.608	378.447	407.722	437.23
ECM40_ORF-T	224.845	44.9386	43.3042		372.04	384.667	446.591	367.215	298.09	362.77	371.076	392.628	343.978
PDA1_ORF-T	222.571	179.181	18.0149		1545.42	1422.27	902.447	934.666	905.109	523.144	551.438	1201.2	659.897
TRA1_ORF-T	222.492	166.566	21.6862		191.746	179.006	279.554	273.26	297.203	320.324	278.15	230.891	298.559
SAP185_ORF-T	222.102	73.5988	5.46753		51.1322	69.2059	98.1734	101.397	55.5777	119.485	116.53	79.9771	97.1974
PAB1_ORF-T	221.738	183.057	14.7849		752.868	777.893	863.071	870.944	812.972	640.082	735.486	816.194	729.513
ARO1_ORF-T	221.565	172.363	136.281		659.658	650.242	651.134	642.569	726.058	570.895	594.647	650.901	630.533
SWI1_ORF-T	220.906	44.6884	27.4085		26.0987	28.3671	39.2872	33.2564	28.8728	38.8379	35.8372	31.7523	34.516
PFK2_ORF-T	220.552	162.499	12.5554		868.182	824.112	790.198	838.851	1099.83	741.457	819.707	830.336	886.997
APT1_ORF-T	219.367	131.148	0.934882		1020.78	1097.02	719.998	835.595	883.923	816.868	753.679	918.349	818.157
GLN4_ORF-T	218.544	173.239	58.5539		235.954	241.365	384.231	380.704	248.03	347.277	377.192	310.563	324.167
RPP2B_ORF-T	217.725	169.608	42.8628		2025.05	2387.72	2708.59	2929.82	1175.41	2625.06	2325.81	2512.79	2042.09
RPL4B_ORF-T	217.521	172.651	11.2186		4213.08	3841.29	2309.75	2341.67	2212.47	1108.19	1263.4	3176.45	1528.02
CLN3_ORF-T	216.962	45.2161	82.4275		92.1444	78.9876	86.7704	87.4433	106.425	98.6156	98.6503	86.3364	101.23
ILS1_ORF-T	216.57	218.556	87.5981		660.99	629.945	1040.44	1020.02	1187.53	1116.96	1123.66	837.848	1142.72
HRP1_ORF-T	215.868	301.697	343.132		103.862	87.5466	155.902	146.979	73.1182	151.248	140.134	123.572	121.5
EGT2_ORF-T	215.285	180.55	64.1794		697.209	692.059	715.009	720.012	815.14	763.316	660.91	706.072	746.455
SPT16_ORF-T	215.267	121.002	50.9699		194.941	187.81	273.229	247.678	147.419	251.279	222.081	225.915	206.926
ERG4_ORF-T	214.326	160.509	17.8444		464.717	494.956	530.065	512.799	894.171	731.623	758.541	500.634	794.778
SSB2_ORF-T	213.733	216.398	47.9024		6186.46	6030.45	4847.74	4950.78	4967.01	3482.46	3811.13	5503.86	4086.87
MYO2_ORF-T	213.009	139.837	10.8247		102.797	103.197	179.688	155.584	86.1258	159.95	195.183	135.317	147.086
PEP4_ORF-T	212.837	208.592	40.8118		642.082	619.185	632.604	589.079	482.462	528.025	536.382	620.737	515.623
BAP2_ORF-T	212.802	275.666	344.296		622.374	606.713	622.448	637.452	641.016	582.568	577.395	622.247	600.326
RHO1_ORF-T	212.211	216.592	90.4054		127.032	158.464	247.75	223.259	153.824	340.061	313.595	189.126	269.16
MRPL17_ORF-T	211.723	71.4446	19.428		9.32097	8.80357	17.3719	15.8142	13.0076	23.7696	20.8593	12.8277	19.2122
UBC4_ORF-T	211.632	156.744	10.8642		105.993	105.643	125.612	103.955	119.926	101.092	115.04	110.301	112.019
OAC1_ORF-T	210.482	70.6128	19.7115		106.259	115.914	202.494	203.259	206.347	338.222	267.72	156.981	270.763
FAS2_ORF-T	210.123	212.752	106.097		2164.6	2000.86	2099.5	2195.62	3451.63	1696.42	1852.79	2115.14	2333.61
RPS27A_ORF-T	209.922	282.684	118.894		705.464	830.47	941.645	980.946	455.757	1006.67	921.338	864.632	794.589
NAB3_ORF-T	209.715	48.0051	2.73377		83.6224	82.1667	103.519	101.397	71.7386	99.9597	92.6905	92.6762	88.1296
SVF1_ORF-T	208.161	136.41	46.5027		147.005	164.333	272.16	258.609	216.596	348.409	426.518	210.527	330.507
YGR130C_ORF-T	207.769	65.5838	43.315		23.4356	22.498	39.4654	38.1402	20.1026	43.0824	33.4062	30.8848	32.1971
APL4_ORF-T	207.642	51.2148	5.32308		31.9576	41.817	66.4586	61.1638	39.4168	85.2452	72.6154	50.3492	65.7592
GND1_ORF-T	206.189	47.2025	56.345		816.517	691.08	902.625	1062.81	1567.11	1137.62	977.799	868.258	1227.51
SAM1_ORF-T	206.02	161.621	72.1519		1601.08	1578.04	1382.36	1428.63	1474.98	1244.16	1004.46	1497.53	1241.2
ERG6_ORF-T	205.023	205.383	6.90395		204.262	204.194	279.019	264.655	160.722	256.868	262.466	238.033	226.685
SNQ2_ORF-T	204.91	118.449	49.2625		135.287	130.831	181.648	174.421	141.506	211.238	184.911	155.547	179.218
ARO2_ORF-T	204.675	203.391	32.4347		587.754	616.495	614.519	634.661	491.035	491.239	470.197	613.357	484.157
GRS1_and_YBR121C-A_ORF-T	203.984	201.703	3.27209		606.662	582.748	905.387	917.689	970.245	1059.73	1037.95	753.122	1022.64
RAX2_ORF-T	203.708	201.426	28.5139		99.8675	103.687	133.274	134.421	105.44	172.118	145.545	117.812	141.034
SPO73_ORF-T	203.555	76.0155	93.2971		6.12521	3.42361	8.01779	9.06992	8.86879	14.573	14.6642	6.65913	12.702
TIF3_ORF-T	202.281	124.013	17.3743		242.079	260.684	362.137	356.052	339.576	431.037	447.612	305.238	406.075
YPT1_ORF-T	201.493	196.529	20.4597		105.993	103.931	197.772	178.142	144.069	192.279	233.922	146.46	190.09
CIN8_ORF-T	201.005	48.8626	2.12188		14.1146	10.5154	26.5478	19.5352	11.1353	26.9531	35.9156	17.6783	24.668
RPL23A_ORF-T	199.879	158.321	38.0834		1690.56	1776.12	1756.79	1465.14	1659.25	1838.61	2310.28	1672.15	1936.05
RPS22A_ORF-T	199.798	124.508	12.6209		2271.92	2747.45	2205.43	1908.64	687.824	1059.87	1183.33	2283.36	977.009
RPA190_ORF-T	199.487	84.8111	93.2181		376.301	366.082	560.266	558.149	432.994	500.506	568.22	465.199	500.573
VMA9_ORF-T	199.462	146.145	40.2367		26.365	34.9697	40.3562	37.675	9.65712	17.1905	25.0939	34.8415	17.3138
SEC24_ORF-T	198.823	126.753	16.9095		394.144	377.82	399.375	412.565	517.149	401.395	399.463	395.976	439.336
IRA2_ORF-T	198.052	108.327	29.1365		132.358	120.56	180.579	157.677	171.562	179.828	177.931	147.793	176.441
YFL032W_and_HAC1_ORF-T	196.753	127.775	14.0286		2997.89	2576.76	1040.89	1454.44	829.133	463.437	416.323	2017.49	569.631
TIM23_ORF-T	195.982	111.867	35.7857		143.01	130.097	150.913	141.165	108.889	100.455	108.688	141.296	106.011
RPL23B_ORF-T	195.527	203.07	48.7852		1813.86	1881.03	2178.08	1831.89	1091.94	1689.27	2047.74	1926.21	1609.65
ARF1_ORF-T	195.2	199.076	52.1407		563.519	634.591	939.418	906.294	714.726	1335.2	1612.91	760.956	1220.95
ESF1_ORF-T	195.184	40.4559	26.4396		52.1974	61.1359	112.16	97.9086	42.0775	125.073	126.41	80.8505	97.8538
ICY1_ORF-T	194.301	100.697	92.2572		32.4902	48.1751	41.3362	37.9076	20.004	39.9697	43.679	39.9773	34.5509
PDX3_ORF-T	192.781	78.1964	23.7085		291.88	286.85	208.552	188.143	138.353	131.723	150.642	243.856	140.239
BMH1_ORF-T	192.181	102.318	33.0098		839.953	831.938	1081.96	996.063	2297.02	1874.4	1860.79	937.477	2010.74
MSB2_ORF-T	191.643	166.739	64.2763		378.431	383.2	382.627	389.541	527.89	387.459	338.062	383.45	417.804
KEM1_ORF-T	191.178	172.762	14.0968		157.924	163.6	254.164	258.144	238.767	255.806	252.272	208.458	248.949
CHZ1_ORF-T	190.767	178.517	13.1251		4.79364	8.31449	10.0668	8.60479	3.44897	11.6726	12.7822	7.94493	9.30125
RPL34A_ORF-T	190.694	211.895	90.348		499.338	465.367	327.482	363.959	302.229	243.214	305.518	414.037	283.654
YLR413W_ORF-T	189.617	100.661	100.831		519.577	519.166	515.901	489.543	596.771	507.014	539.205	511.047	547.663
YJL133C-A_ORF-T	189.007	133.865	58.4777		29.2945	29.3452	19.0645	17.4421	16.358	12.5922	11.5275	23.7866	13.4926
HXT1_ORF-T	188.929	209.035	136.846		1273.51	1228.83	927.748	1042.11	1493.6	1147.66	845.585	1118.05	1162.28
BFR1_ORF-T	188.758	168.943	4.45908		196.539	190.255	309.576	285.586	145.842	252.977	305.283	245.489	234.701
HST1_and_RTG1_ORF-T	188.36	81.2664	75.5917		64.1815	64.5595	73.6746	69.0709	37.1504	66.5691	74.968	67.8716	59.5625
YRB1_ORF-T	187.92	152.536	0.359777		173.636	193.19	397.95	356.75	237.092	663.71	622.485	280.381	507.762
TOP2_ORF-T	187.895	106.193	86.6237		41.5449	40.1052	86.5031	79.0711	27.4932	61.4049	83.2803	61.8061	57.3928
RPL19A_ORF-T	187.309	280.196	161.615		715.318	780.828	747.348	777.222	658.951	1063.27	1068.22	755.179	930.144
GNP1_ORF-T	187.066	241.524	438.971		298.537	282.937	360.89	344.657	298.484	321.385	295.873	321.755	305.247
VMA2_ORF-T	186.986	82.6737	3.09354		670.577	655.866	571.134	564.66	689.795	497.04	505.093	615.559	563.976
IMP4_ORF-T	186.833	83.4834	116.627		56.7248	54.7778	105.746	87.2107	105.44	168.014	157.543	76.1148	143.666
RFC4_ORF-T	186.628	77.7261	28.7427		32.2239	30.568	34.2093	37.9076	31.3364	38.2719	34.112	33.7272	34.5734
SAP190_ORF-T	186.622	65.9118	39.3862		60.4531	65.0486	102.984	107.211	72.9211	107.6	105.237	83.9242	95.2529
KAP123_ORF-T	186.485	209.511	23.9606		1163.52	1158.16	1235.36	1200.72	1210.59	1030.09	1129.85	1189.44	1123.51
PSE1_ORF-T	186.242	166.521	52.5274		193.344	211.286	284.186	283.493	339.083	322.8	300.264	243.077	320.716
ADO1_ORF-T	184.93	117.204	2.12188		993.083	905.301	624.586	796.525	880.966	507.156	387.779	829.874	591.967
ZUO1_ORF-T	184.409	204.115	21.2268		1266.05	1298.77	1200.89	1111.88	844.21	743.084	842.213	1219.4	809.836
IRR1_ORF-T	184.215	89.1249	24.7143		19.7072	24.2098	41.6925	33.954	15.1755	35.1592	34.1904	29.8909	28.175
NOP1_ORF-T	184.121	182.009	27.9522		834.626	887.449	839.285	844.2	777.3	791.189	719.175	851.39	762.555
CPA2_ORF-T	184.063	226.754	125.839		597.341	576.879	856.568	862.107	1103.87	1082.65	951.999	723.224	1046.17
PHO3_ORF-T	183.711	57.0313	28.6377		577.9	569.787	495.856	560.939	557.748	499.445	435.065	551.121	497.419
TOM70_ORF-T	183.528	79.6576	3.41654		111.319	122.761	229.754	214.19	105.44	250.005	264.192	169.506	206.546
PWP1_ORF-T	183.061	115.932	6.86986		118.509	116.403	172.561	184.887	117.659	228.358	196.673	148.09	180.897
NTF2_ORF-T	182.427	99.7194	10.5412		566.715	703.063	648.729	642.801	378.5	538.141	477.019	640.327	464.554
DHH1_ORF-T	182.403	180.841	2.12188		115.846	117.136	225.567	204.422	198.759	224.609	228.119	165.743	217.162
RPL35B_ORF-T	182.093	136.632	79.8382		1977.91	2056.12	2354.47	2383.29	1553.81	1952.08	1696.66	2192.95	1734.18
SVL3_ORF-T	181.351	159.483	12.411		131.825	129.608	196.614	160.7	106.228	162.143	159.268	154.687	142.546
GDH1_ORF-T	181.164	51.7956	33.2251		213.051	209.574	303.874	328.61	550.949	445.893	373.428	263.777	456.757
MMR1_ORF-T	180.971	84.2233	4.74798		64.4478	65.0486	114.922	107.676	52.9171	135.26	108.766	88.0236	98.9813
HCM1_ORF-T	180.885	50.6341	7.80474		66.312	66.2713	74.2091	71.8616	89.4762	69.6818	73.478	69.6635	77.5453
NTG1_ORF-T	180.179	37.9384	42.0096		11.4515	11.9826	17.5501	19.7678	31.3364	23.4866	19.8399	15.188	24.8876
RRP12_ORF-T	180.022	144.325	33.8504		194.941	202.238	337.905	296.284	268.232	464.215	454.199	257.842	395.549
ASN1_ORF-T	179.771	171.683	104.636		611.189	586.416	755.989	698.849	1019.12	882.023	897.42	663.111	932.855
SUB2_ORF-T	179.423	165.734	1.86976		578.699	664.914	1319.64	1171.41	1721.14	2070.36	1845.81	933.667	1879.1
DCW1_ORF-T	179.101	89.9815	20.0372		46.3385	37.6597	70.6457	60.6987	87.4068	90.1972	91.4358	53.8357	89.68
CIS3_ORF-T	178.876	182.751	86.7314		988.289	959.1	553.941	509.078	529.467	309.217	342.296	752.602	393.66
[truncated: 1,041 more rows]

## Sheet: Fig7C-D
Figure 7C	#	dTrf5_to_BY_log2_total	dTrf5_to_BY_log2_CLUSTER1	dTrf5_to_BY_log2_CLUSTER2	dTrf5_to_BY_log2_CLUSTER3
[truncated: 1,702 more rows]

[truncated: 11 more sheets: FigS1, FigS3, FigS4A-H, FigS4I-J, FigS4K-N, FigS5, FigS6, FigS8, Fig S9AB, FigS9C, FigS10]
